# Supplementary material for: Differential regulation of extracellular matrix proteins in three recurrent liver metastases of a single patient with colorectal cancer
Source: Clin Exp Metastasis. 2020 Oct 24;37(6):649–56. doi: 10.1007/s10585-020-10058-8 (PMC7666585; doi:10.1007/s10585-020-10058-8)
Supplement: Supplementary file 2 — Supplemental Table 1 List of all identified proteins (1,173) by mass spectrometry with at least two unique peptides in total. Supplemental Table 2 List of proteins which were detected exclusively in one of the three recurrent metastases. In our analysis 39, 93, and 19 proteins were detected exclusively in one of the three colorectal cancer liver metastases M1 to M3, respectively. Supplemental Table 3 List of enriched 'UniProt tissue' keywords among the proteins that were up- or downregulated between the first metastasis (M1) and the surrounding healthy liver tissue adjacent to M1 as identified by the DAVID enrichment analysis with the functional annotation chart tool. Supplemental Table 4 List of all 481 differentially expressed proteins in the three colorectal cancer liver metastases. Supplemental Table 5 List of relevant enriched keywords in the 481 proteins which were differentially expressed among the three recurrent metastases identified by the DAVID enrichment analysis with the Functional Annotation Clustering tool. Supplemental Table 6 List of 81 differentially regulated proteins, classified as ECM associated proteins according to manual literature research. ‘OmixLitMiner’ was used to retrieve all PubMed listed publications that connect a protein to the keyword ‘extracellular matrix’ in title or abstract. The source publications used for the ECM association are shown. Supplemental Table 7 List of differentially regulated ECM proteins, previously described as prognostic marker in CRC (32 proteins), according to manual literature research. OmixLitMiner was used to retrieve all PubMed listed publications that connect a protein to the keyword ‘colorectal carcinoma’ in title or abstract. The source publications used for the colorectal cancer association are shown. (XLSX 1193 kb) [file 10585_2020_10058_MOESM2_ESM.xlsx]

## Sheet: ST1 All Proteins (1173)
Protein IDs	Majority protein IDs	Peptide counts (all)	Peptide counts (razor+unique)	Peptide counts (unique)	Protein names	Gene names	Fasta headers	Number of proteins	Peptides	Razor + unique peptides	Unique peptides	Unique peptides Liver_1	Unique peptides Liver_2	Unique peptides Liver_3	Unique peptides Met 1_1	Unique peptides Met 1_2	Unique peptides Met 1_3	Unique peptides Met 2_1	Unique peptides Met 2_2	Unique peptides Met 2_3	Unique peptides Met 3_1	Unique peptides Met 3_2	Unique peptides Met 3_3	Mol. weight [kDa]	Sequence length	Sequence lengths	Q-value	Score	Identification type Liver_1	Identification type Liver_2	Identification type Liver_3	Identification type Met 1_1	Identification type Met 1_2	Identification type Met 1_3	Identification type Met 2_1	Identification type Met 2_2	Identification type Met 2_3	Identification type Met 3_1	Identification type Met 3_2	Identification type Met 3_3	SPACER	LogLFQ intensity Liver_1	LogLFQ intensity Liver_2	LogLFQ intensity Liver_3	LogLFQ intensity Met 1_1	LogLFQ intensity Met 1_2	LogLFQ intensity Met 1_3	LogLFQ intensity Met 2_1	LogLFQ intensity Met 2_2
P30043	P30043	3	3	3	Flavin reductase (NADPH)	BLVRB	BLVRB_HUMAN Flavin reductase (NADPH) OS=Homo sapiens OX=9606 GN=BLVRB PE=1 SV=3	1	3	3	3	3	3	2	1	2	1	2	3	3	0	0	0	22.119	206	206	0	25.136	MS/MS	MS/MS	MS/MS	MS/MS	MS/MS	matching	MS/MS	MS/MS	MS/MS					7.42333	7.30876	7.46842	6.92261	7.26133	7.1303	7.62649	7.70963
P30086	P30086	7	7	7	Phosphatidylethanolamine-binding protein 1;Hippocampal cholinergic neurostimulating peptide	PEBP1	PEBP1_HUMAN Phosphatidylethanolamine-binding protein 1 OS=Homo sapiens OX=9606 GN=PEBP1 PE=1 SV=3	1	7	7	7	7	7	7	5	4	5	6	6	5	5	5	5	21.057	187	187	0	323.31	MS/MS	MS/MS	MS/MS	MS/MS	MS/MS	MS/MS	MS/MS	MS/MS	MS/MS	MS/MS	MS/MS	MS/MS		8.48397	8.43575	8.48018	8.30337	8.2664	8.32108	8.65885	8.68713
O75452	O75452	6	6	5	Retinol dehydrogenase 16	RDH16	RDH16_HUMAN Retinol dehydrogenase 16 OS=Homo sapiens OX=9606 GN=RDH16 PE=1 SV=2	1	6	6	5	5	5	5	1	2	2	5	5	5	1	1	1	35.673	317	317	0	59.024	MS/MS	MS/MS	MS/MS	MS/MS	MS/MS	MS/MS	MS/MS	MS/MS	MS/MS	MS/MS	MS/MS	MS/MS		8.85195	8.81842	8.88138	7.56259	7.62135	7.641	8.34522	8.34157
O75891;Q3SY69	O75891	20;1	20;1	20;1	Cytosolic 10-formyltetrahydrofolate dehydrogenase	ALDH1L1	AL1L1_HUMAN Cytosolic 10-formyltetrahydrofolate dehydrogenase OS=Homo sapiens OX=9606 GN=ALDH1L1 PE=1 SV=2	2	20	20	20	15	15	17	10	8	8	19	18	18	1	2	3	98.828	902	902;923	0	323.31	MS/MS	MS/MS	MS/MS	MS/MS	MS/MS	MS/MS	MS/MS	MS/MS	MS/MS	MS/MS	matching	MS/MS		8.75362	8.73407	8.77993	7.95723	8.17736	7.95009	8.74354	8.7756
O95954	O95954	15	15	15	Formimidoyltransferase-cyclodeaminase;Glutamate formimidoyltransferase;Formimidoyltetrahydrofolate cyclodeaminase	FTCD	FTCD_HUMAN Formimidoyltransferase-cyclodeaminase OS=Homo sapiens OX=9606 GN=FTCD PE=1 SV=2	1	15	15	15	15	15	15	8	6	6	13	13	12	3	5	3	58.926	541	541	0	323.31	MS/MS	MS/MS	MS/MS	MS/MS	MS/MS	MS/MS	MS/MS	MS/MS	MS/MS	MS/MS	MS/MS	MS/MS		9.31273	9.22081	9.24105	8.11334	8.12212	8.00813	8.60516	8.63463
P00325	P00325	16	16	5	Alcohol dehydrogenase 1B	ADH1B	ADH1B_HUMAN Alcohol dehydrogenase 1B OS=Homo sapiens OX=9606 GN=ADH1B PE=1 SV=2	1	16	16	5	3	4	3	2	1	2	4	4	4	1	1	2	39.854	375	375	0	323.31	MS/MS	MS/MS	MS/MS	MS/MS	MS/MS	MS/MS	MS/MS	MS/MS	MS/MS	MS/MS	MS/MS	MS/MS		9.74494	9.73487	9.7446	8.70786	8.71007	8.68577	9.36246	9.39952
P00326	P00326	12	5	4	Alcohol dehydrogenase 1C	ADH1C	ADH1G_HUMAN Alcohol dehydrogenase 1C OS=Homo sapiens OX=9606 GN=ADH1C PE=1 SV=2	1	12	5	4	3	3	4	3	4	3	4	4	4	1	2	1	39.867	375	375	0	102.81	MS/MS	MS/MS	MS/MS	MS/MS	MS/MS	MS/MS	MS/MS	MS/MS	MS/MS	matching	matching	matching		8.72387	8.65078	8.69453	7.79368	7.65905	7.74032	8.56967	8.59617
P00480	P00480	6	6	6	Ornithine carbamoyltransferase, mitochondrial	OTC	OTC_HUMAN Ornithine carbamoyltransferase, mitochondrial OS=Homo sapiens OX=9606 GN=OTC PE=1 SV=3	1	6	6	6	6	5	5	3	3	2	5	5	5	0	0	0	39.935	354	354	0	143.2	MS/MS	MS/MS	MS/MS	MS/MS	MS/MS	MS/MS	MS/MS	MS/MS	MS/MS					8.11368	8.13947	8.16714	6.91063	7.41258	7.13309	8.13532	8.13745
P05089	P05089	6	6	6	Arginase-1	ARG1	ARGI1_HUMAN Arginase-1 OS=Homo sapiens OX=9606 GN=ARG1 PE=1 SV=2	1	6	6	6	4	6	5	3	2	2	4	5	4	1	1	0	34.735	322	322	0	64.032	MS/MS	MS/MS	MS/MS	MS/MS	MS/MS	MS/MS	MS/MS	MS/MS	MS/MS	matching	matching			8.2642	8.32543	8.46526	7.346	7.36137	7.48758	8.12895	8.09325
P05177	P05177	6	6	6	Cytochrome P450 1A2	CYP1A2	CP1A2_HUMAN Cytochrome P450 1A2 OS=Homo sapiens OX=9606 GN=CYP1A2 PE=1 SV=3	1	6	6	6	5	6	4	3	1	2	4	4	4	0	0	0	58.294	515	515	0	74.868	MS/MS	MS/MS	MS/MS	MS/MS	MS/MS	MS/MS	MS/MS	MS/MS	MS/MS					8.30649	8.30537	8.32294	7.41479	7.32527	7.32756	7.66175	7.72306
Q16772;P09210;P08263;Q7RTV2	Q16772;P09210;P08263;Q7RTV2	5;5;5;4	5;5;5;4	5;5;5;4	Glutathione S-transferase A3;Glutathione S-transferase A2;Glutathione S-transferase A1;Glutathione S-transferase A1, N-terminally processed;Glutathione S-transferase A5	GSTA3;GSTA2;GSTA1;GSTA5	GSTA3_HUMAN Glutathione S-transferase A3 OS=Homo sapiens OX=9606 GN=GSTA3 PE=1 SV=3;GSTA2_HUMAN Glutathione S-transferase A2 OS=Homo sapiens OX=9606 GN=GSTA2 PE=1 SV=4;GSTA1_HUMAN Glutathione S-transferase A1 OS=Homo sapiens OX=9606 GN=GSTA1 PE=1 SV=3;GSTA	4	5	5	5	4	4	5	2	3	3	3	4	5	3	3	3	25.301	222	222;222;222;222	0	64.138	MS/MS	MS/MS	MS/MS	MS/MS	MS/MS	MS/MS	MS/MS	MS/MS	MS/MS	matching	matching	matching		8.74141	8.73718	8.70702	7.46614	7.36734	7.45169	8.12516	8.12636
P08319	P08319	16	15	15	Alcohol dehydrogenase 4	ADH4	ADH4_HUMAN Alcohol dehydrogenase 4 OS=Homo sapiens OX=9606 GN=ADH4 PE=1 SV=5	1	16	15	15	15	15	13	11	11	11	14	14	14	4	6	7	40.221	380	380	0	323.31	MS/MS	MS/MS	MS/MS	MS/MS	MS/MS	MS/MS	MS/MS	MS/MS	MS/MS	MS/MS	MS/MS	MS/MS		9.51764	9.45515	9.53538	8.47416	8.38853	8.43004	9.01064	9.08264
P08684;Q9HB55	P08684	4;1	4;1	3;1	Cytochrome P450 3A4	CYP3A4	CP3A4_HUMAN Cytochrome P450 3A4 OS=Homo sapiens OX=9606 GN=CYP3A4 PE=1 SV=4	2	4	4	3	3	3	3	2	1	1	1	1	2	0	0	0	57.343	503	503;503	0	11.172	MS/MS	MS/MS	MS/MS	matching	matching	matching	MS/MS	MS/MS	MS/MS					7.91544	7.7649	7.83478	7.27126	6.95123	7.2266	7.72527	7.65254
P11498	P11498	16	16	16	Pyruvate carboxylase, mitochondrial	PC	PYC_HUMAN Pyruvate carboxylase, mitochondrial OS=Homo sapiens OX=9606 GN=PC PE=1 SV=2	1	16	16	16	13	11	13	12	7	8	15	15	14	2	4	1	129.63	1178	1178	0	323.31	MS/MS	MS/MS	MS/MS	MS/MS	MS/MS	MS/MS	MS/MS	MS/MS	MS/MS	MS/MS	MS/MS	MS/MS		8.57991	8.59413	8.57799	7.93273	7.92637	7.96501	8.55029	8.60749
P11712	P11712	8	8	6	Cytochrome P450 2C9	CYP2C9	CP2C9_HUMAN Cytochrome P450 2C9 OS=Homo sapiens OX=9606 GN=CYP2C9 PE=1 SV=3	1	8	8	6	6	5	5	3	3	2	4	4	4	1	0	1	55.627	490	490	0	107.68	MS/MS	MS/MS	MS/MS	MS/MS	MS/MS	MS/MS	MS/MS	MS/MS	MS/MS	matching	matching	MS/MS		8.77735	8.78004	8.82765	7.62429	7.82913	7.6895	8.24334	8.23055
P16662	P16662	8	6	6	UDP-glucuronosyltransferase 2B7	UGT2B7	UD2B7_HUMAN UDP-glucuronosyltransferase 2B7 OS=Homo sapiens OX=9606 GN=UGT2B7 PE=1 SV=1	1	8	6	6	6	6	6	3	4	3	6	6	6	1	2	2	60.694	529	529	0	53.417	MS/MS	MS/MS	MS/MS	MS/MS	MS/MS	MS/MS	MS/MS	MS/MS	MS/MS	MS/MS	MS/MS	MS/MS		8.52551	8.5119	8.54491	7.80109	7.82042	7.78801	8.40746	8.42797
P28332	P28332	7	6	6	Alcohol dehydrogenase 6	ADH6	ADH6_HUMAN Alcohol dehydrogenase 6 OS=Homo sapiens OX=9606 GN=ADH6 PE=1 SV=2	1	7	6	6	4	6	4	3	2	2	3	3	3	0	0	0	39.088	368	368	0	89.248	MS/MS	MS/MS	MS/MS	MS/MS	MS/MS	MS/MS	MS/MS	MS/MS	MS/MS					8.21756	8.23895	8.23495	7.55927	7.6142	7.59837	8.12388	8.16047
P31327	P31327	43	43	42	Carbamoyl-phosphate synthase [ammonia], mitochondrial	CPS1	CPSM_HUMAN Carbamoyl-phosphate synthase [ammonia], mitochondrial OS=Homo sapiens OX=9606 GN=CPS1 PE=1 SV=2	1	43	43	42	41	41	40	27	28	27	37	35	37	22	19	22	164.94	1500	1500	0	323.31	MS/MS	MS/MS	MS/MS	MS/MS	MS/MS	MS/MS	MS/MS	MS/MS	MS/MS	MS/MS	MS/MS	MS/MS		10.07	10.0014	10.0581	9.1907	9.17214	9.16209	9.82732	9.83918
P34896	P34896	10	10	10	Serine hydroxymethyltransferase, cytosolic	SHMT1	GLYC_HUMAN Serine hydroxymethyltransferase, cytosolic OS=Homo sapiens OX=9606 GN=SHMT1 PE=1 SV=1	1	10	10	10	9	9	8	4	4	4	7	8	8	1	2	1	53.082	483	483	0	124.28	MS/MS	MS/MS	MS/MS	MS/MS	MS/MS	MS/MS	MS/MS	MS/MS	MS/MS	matching	MS/MS	matching		8.53805	8.33921	8.36676	7.50085	7.3205	7.17947	8.29469	8.25662
P34913	P34913	8	8	8	Bifunctional epoxide hydrolase 2;Cytosolic epoxide hydrolase 2;Lipid-phosphate phosphatase	EPHX2	HYES_HUMAN Bifunctional epoxide hydrolase 2 OS=Homo sapiens OX=9606 GN=EPHX2 PE=1 SV=2	1	8	8	8	8	8	7	5	2	5	7	6	7	2	2	2	62.615	555	555	0	124.1	MS/MS	MS/MS	MS/MS	MS/MS	MS/MS	MS/MS	MS/MS	MS/MS	MS/MS	MS/MS	matching	MS/MS		8.47529	8.51838	8.52914	7.74936	7.35759	7.60364	8.14411	8.04587
P49326	P49326	8	8	8	Dimethylaniline monooxygenase [N-oxide-forming] 5	FMO5	FMO5_HUMAN Dimethylaniline monooxygenase [N-oxide-forming] 5 OS=Homo sapiens OX=9606 GN=FMO5 PE=1 SV=2	1	8	8	8	7	5	6	1	2	1	5	7	7	0	0	0	60.22	533	533	0	37.257	MS/MS	MS/MS	MS/MS	matching	matching	matching	MS/MS	MS/MS	MS/MS					7.89474	7.84162	7.84001	7.12652	6.96931	6.90478	7.88383	7.90158
P50440	P50440	6	6	6	Glycine amidinotransferase, mitochondrial	GATM	GATM_HUMAN Glycine amidinotransferase, mitochondrial OS=Homo sapiens OX=9606 GN=GATM PE=1 SV=1	1	6	6	6	5	6	5	3	3	4	5	5	5	2	2	2	48.455	423	423	0	159.08	MS/MS	MS/MS	MS/MS	MS/MS	MS/MS	MS/MS	MS/MS	MS/MS	MS/MS	MS/MS	MS/MS	MS/MS		9.09444	9.10819	9.18707	8.23437	8.21088	8.16391	8.66447	8.72145
P55157	P55157	11	11	11	Microsomal triglyceride transfer protein large subunit	MTTP	MTP_HUMAN Microsomal triglyceride transfer protein large subunit OS=Homo sapiens OX=9606 GN=MTTP PE=1 SV=1	1	11	11	11	8	8	10	1	2	3	9	11	8	1	1	1	99.35	894	894	0	83.504	MS/MS	MS/MS	MS/MS	matching	matching	matching	MS/MS	MS/MS	MS/MS	matching	matching	matching		8.37271	8.35913	8.35357	6.76659	6.98807	6.94636	7.95414	7.94862
P80404	P80404	10	10	10	4-aminobutyrate aminotransferase, mitochondrial	ABAT	GABT_HUMAN 4-aminobutyrate aminotransferase, mitochondrial OS=Homo sapiens OX=9606 GN=ABAT PE=1 SV=3	1	10	10	10	8	9	8	8	7	7	9	9	9	5	4	4	56.438	500	500	0	303.67	MS/MS	MS/MS	MS/MS	MS/MS	MS/MS	MS/MS	MS/MS	MS/MS	MS/MS	MS/MS	MS/MS	MS/MS		9.01229	8.98818	9.00736	8.56274	8.48222	8.49681	8.86865	8.88798
Q06278	Q06278	14	14	14	Aldehyde oxidase	AOX1	AOXA_HUMAN Aldehyde oxidase OS=Homo sapiens OX=9606 GN=AOX1 PE=1 SV=2	1	14	14	14	12	12	13	3	3	5	10	12	11	1	3	2	147.92	1338	1338	0	54.752	MS/MS	MS/MS	MS/MS	MS/MS	MS/MS	MS/MS	MS/MS	MS/MS	MS/MS	matching	matching	matching		8.57102	8.47502	8.5627	7.70216	7.70182	7.89978	8.45268	8.42826
Q06520	Q06520	8	8	8	Bile salt sulfotransferase	SULT2A1	ST2A1_HUMAN Bile salt sulfotransferase OS=Homo sapiens OX=9606 GN=SULT2A1 PE=1 SV=3	1	8	8	8	8	8	8	7	7	6	7	7	7	2	3	4	33.779	285	285	0	323.31	MS/MS	MS/MS	MS/MS	MS/MS	MS/MS	MS/MS	MS/MS	MS/MS	MS/MS	matching	MS/MS	MS/MS		8.57067	8.5196	8.52947	8.1707	8.118	8.07791	8.61673	8.68481
Q08426	Q08426	16	16	16	Peroxisomal bifunctional enzyme;Enoyl-CoA hydratase/3,2-trans-enoyl-CoA isomerase;3-hydroxyacyl-CoA dehydrogenase	EHHADH	ECHP_HUMAN Peroxisomal bifunctional enzyme OS=Homo sapiens OX=9606 GN=EHHADH PE=1 SV=3	1	16	16	16	12	13	10	8	8	7	12	11	11	6	4	5	79.494	723	723	0	92.55	MS/MS	MS/MS	MS/MS	MS/MS	MS/MS	MS/MS	MS/MS	MS/MS	MS/MS	MS/MS	MS/MS	MS/MS		8.60464	8.60869	8.638	7.99863	8.03391	7.98646	8.46255	8.51001
Q13576	Q13576	23	23	23	Ras GTPase-activating-like protein IQGAP2	IQGAP2	IQGA2_HUMAN Ras GTPase-activating-like protein IQGAP2 OS=Homo sapiens OX=9606 GN=IQGAP2 PE=1 SV=4	1	23	23	23	17	18	19	9	10	9	20	18	20	0	3	3	180.58	1575	1575	0	250.91	MS/MS	MS/MS	MS/MS	MS/MS	MS/MS	MS/MS	MS/MS	MS/MS	MS/MS		MS/MS	MS/MS		8.50549	8.42817	8.47906	7.75963	7.92456	7.88495	8.48005	8.47091
Q16822	Q16822	14	14	14	Phosphoenolpyruvate carboxykinase [GTP], mitochondrial	PCK2	PCKGM_HUMAN Phosphoenolpyruvate carboxykinase [GTP], mitochondrial OS=Homo sapiens OX=9606 GN=PCK2 PE=1 SV=4	1	14	14	14	12	12	12	10	9	8	12	12	13	7	7	7	70.698	640	640	0	275.65	MS/MS	MS/MS	MS/MS	MS/MS	MS/MS	MS/MS	MS/MS	MS/MS	MS/MS	MS/MS	MS/MS	MS/MS		8.87593	8.87535	8.80441	8.35765	8.33935	8.3367	8.93827	8.94436
Q68CK6	Q68CK6	10	10	3	Acyl-coenzyme A synthetase ACSM2B, mitochondrial	ACSM2B	ACS2B_HUMAN Acyl-coenzyme A synthetase ACSM2B, mitochondrial OS=Homo sapiens OX=9606 GN=ACSM2B PE=1 SV=2	1	10	10	3	3	3	3	0	0	0	2	2	1	0	0	0	64.271	577	577	0	132.67	MS/MS	MS/MS	MS/MS	MS/MS	MS/MS	MS/MS	MS/MS	MS/MS	MS/MS		MS/MS	MS/MS		8.55646	8.46386	8.51156	7.75029	7.79318	7.79696	8.33118	8.33037
Q7Z5P4	Q7Z5P4	7	7	7	17-beta-hydroxysteroid dehydrogenase 13	HSD17B13	DHB13_HUMAN 17-beta-hydroxysteroid dehydrogenase 13 OS=Homo sapiens OX=9606 GN=HSD17B13 PE=1 SV=1	1	7	7	7	6	7	7	3	3	3	6	7	6	1	1	1	33.655	300	300	0	153.19	MS/MS	MS/MS	MS/MS	MS/MS	matching	matching	MS/MS	MS/MS	MS/MS	MS/MS	MS/MS	MS/MS		8.60094	8.61013	8.62687	7.44612	7.03957	7.43527	8.41244	8.40826
Q86YB7	Q86YB7	2	2	2	Enoyl-CoA hydratase domain-containing protein 2, mitochondrial	ECHDC2	ECHD2_HUMAN Enoyl-CoA hydratase domain-containing protein 2, mitochondrial OS=Homo sapiens OX=9606 GN=ECHDC2 PE=1 SV=2	1	2	2	2	2	2	2	1	1	1	1	1	1	0	0	0	31.126	292	292	0	32.236	MS/MS	MS/MS	MS/MS	matching	matching	matching	MS/MS	MS/MS	MS/MS					7.72466	7.80503	7.88364	7.13226	7.03491	7.14117	7.65982	7.64047
Q9H8H3	Q9H8H3	5	5	5	Methyltransferase-like protein 7A	METTL7A	MET7A_HUMAN Methyltransferase-like protein 7A OS=Homo sapiens OX=9606 GN=METTL7A PE=1 SV=1	1	5	5	5	5	5	5	4	4	4	4	4	4	4	4	3	28.319	244	244	0	173.51	MS/MS	MS/MS	MS/MS	MS/MS	MS/MS	MS/MS	MS/MS	MS/MS	MS/MS	MS/MS	MS/MS	MS/MS		8.37423	8.38349	8.3753	8.0548	8.02739	8.04933	8.41611	8.38408
Q9UBQ7	Q9UBQ7	7	7	7	Glyoxylate reductase/hydroxypyruvate reductase	GRHPR	GRHPR_HUMAN Glyoxylate reductase/hydroxypyruvate reductase OS=Homo sapiens OX=9606 GN=GRHPR PE=1 SV=1	1	7	7	7	5	6	5	3	4	3	6	4	5	2	2	2	35.668	328	328	0	323.31	MS/MS	MS/MS	MS/MS	MS/MS	MS/MS	MS/MS	MS/MS	MS/MS	MS/MS	MS/MS	MS/MS	MS/MS		8.56133	8.4716	8.51379	8.11807	8.07258	8.00724	8.42228	8.48427
Q9UJM8	Q9UJM8	5	5	5	Hydroxyacid oxidase 1	HAO1	HAOX1_HUMAN Hydroxyacid oxidase 1 OS=Homo sapiens OX=9606 GN=HAO1 PE=1 SV=1	1	5	5	5	5	5	5	4	3	3	4	4	5	1	1	1	40.924	370	370	0	28.674	MS/MS	MS/MS	MS/MS	matching	MS/MS	matching	MS/MS	MS/MS	MS/MS	matching	matching	matching		8.32869	8.32414	8.26143	7.27517	7.40324	7.17866	7.79641	7.81619
Q9Y2P5	Q9Y2P5	14	14	14	Bile acyl-CoA synthetase	SLC27A5	S27A5_HUMAN Bile acyl-CoA synthetase OS=Homo sapiens OX=9606 GN=SLC27A5 PE=1 SV=1	1	14	14	14	14	13	12	6	4	4	11	11	12	2	3	1	75.384	690	690	0	282.27	MS/MS	MS/MS	MS/MS	MS/MS	MS/MS	MS/MS	MS/MS	MS/MS	MS/MS	matching	matching	matching		8.89715	8.84125	8.9169	7.38931	6.83826	7.38716	8.41034	8.41946
P00751	P00751	3	3	3	Complement factor B;Complement factor B Ba fragment;Complement factor B Bb fragment	CFB	CFAB_HUMAN Complement factor B OS=Homo sapiens OX=9606 GN=CFB PE=1 SV=2	1	3	3	3	0	0	0	1	2	2	1	1	0	0	0	1	85.532	764	764	0	5.6818				MS/MS	MS/MS	MS/MS	MS/MS	MS/MS				MS/MS		n. d.	n. d.	n. d.	7.27545	7.33317	7.37625	7.06363	7.0762
P02765	P02765	3	3	3	Alpha-2-HS-glycoprotein;Alpha-2-HS-glycoprotein chain A;Alpha-2-HS-glycoprotein chain B	AHSG	FETUA_HUMAN Alpha-2-HS-glycoprotein OS=Homo sapiens OX=9606 GN=AHSG PE=1 SV=1	1	3	3	3	0	0	0	3	2	2	0	0	1	1	1	2	39.324	367	367	0	22.267				MS/MS	MS/MS	MS/MS			matching	MS/MS	matching	MS/MS		n. d.	n. d.	n. d.	7.48051	7.34469	7.4811	n. d.	n. d.
P05362	P05362	2	2	2	Intercellular adhesion molecule 1	ICAM1	ICAM1_HUMAN Intercellular adhesion molecule 1 OS=Homo sapiens OX=9606 GN=ICAM1 PE=1 SV=2	1	2	2	2	0	0	0	2	1	1	1	1	0	0	0	0	57.825	532	532	0.0050569	2.2326				matching	matching	MS/MS	matching	MS/MS						n. d.	n. d.	n. d.	6.94362	6.92766	6.91124	6.92831	7.00591
P16401	P16401	4	4	4	Histone H1.5	HIST1H1B	H15_HUMAN Histone H1.5 OS=Homo sapiens OX=9606 GN=HIST1H1B PE=1 SV=3	1	4	4	4	1	1	0	3	4	3	4	3	3	3	3	2	22.58	226	226	0	64.903	matching	matching		MS/MS	MS/MS	MS/MS	MS/MS	MS/MS	MS/MS	MS/MS	MS/MS	MS/MS		6.84954	6.90303	n. d.	8.44584	8.43498	8.41407	8.27655	8.2551
P16403	P16403	3	3	2	Histone H1.2	HIST1H1C	H12_HUMAN Histone H1.2 OS=Homo sapiens OX=9606 GN=HIST1H1C PE=1 SV=2	1	3	3	2	1	1	1	1	1	1	1	2	2	1	2	2	21.364	213	213	0	7.9305	MS/MS	MS/MS	MS/MS	MS/MS	MS/MS	MS/MS	MS/MS	MS/MS	MS/MS	MS/MS	MS/MS	MS/MS		7.71886	8.02784	7.65014	8.65717	8.74451	8.81088	8.6307	8.4294
P27487	P27487	2	2	2	Dipeptidyl peptidase 4;Dipeptidyl peptidase 4 membrane form;Dipeptidyl peptidase 4 soluble form	DPP4	DPP4_HUMAN Dipeptidyl peptidase 4 OS=Homo sapiens OX=9606 GN=DPP4 PE=1 SV=2	1	2	2	2	0	0	0	1	1	1	1	2	1	0	0	0	88.278	766	766	0.00073153	3.4419				MS/MS	matching	MS/MS	matching	MS/MS	matching					n. d.	n. d.	n. d.	7.14401	6.97153	7.13874	6.88321	7.01119
P27695	P27695	4	4	4	DNA-(apurinic or apyrimidinic site) lyase;DNA-(apurinic or apyrimidinic site) lyase, mitochondrial	APEX1	APEX1_HUMAN DNA-(apurinic or apyrimidinic site) lyase OS=Homo sapiens OX=9606 GN=APEX1 PE=1 SV=2	1	4	4	4	0	0	0	3	4	4	3	3	4	1	4	2	35.554	318	318	0	14.355				MS/MS	MS/MS	MS/MS	MS/MS	MS/MS	matching	MS/MS	MS/MS	MS/MS		n. d.	n. d.	n. d.	7.84283	7.76884	7.84611	7.70962	7.67755
P30837;P47895	P30837	11;1	11;1	11;1	Aldehyde dehydrogenase X, mitochondrial	ALDH1B1	AL1B1_HUMAN Aldehyde dehydrogenase X, mitochondrial OS=Homo sapiens OX=9606 GN=ALDH1B1 PE=1 SV=3	2	11	11	11	9	5	9	10	11	11	10	8	9	8	10	9	57.206	517	517;512	0	293.05	MS/MS	MS/MS	MS/MS	MS/MS	MS/MS	MS/MS	MS/MS	MS/MS	MS/MS	MS/MS	MS/MS	MS/MS		8.31247	8.11524	8.14857	8.66677	8.66081	8.66157	8.38732	8.37576
P33241	P33241	2	2	2	Lymphocyte-specific protein 1	LSP1	LSP1_HUMAN Lymphocyte-specific protein 1 OS=Homo sapiens OX=9606 GN=LSP1 PE=1 SV=1	1	2	2	2	0	0	0	2	2	1	0	1	1	0	0	0	37.191	339	339	0	22.635				MS/MS	MS/MS	matching		MS/MS	matching					n. d.	n. d.	n. d.	7.04013	7.00238	6.93655	n. d.	n. d.
P35611	P35611	3	3	3	Alpha-adducin	ADD1	ADDA_HUMAN Alpha-adducin OS=Homo sapiens OX=9606 GN=ADD1 PE=1 SV=2	1	3	3	3	1	1	0	3	3	3	3	3	3	1	1	1	80.954	737	737	0	6.6249	matching	matching		MS/MS	MS/MS	MS/MS	MS/MS	MS/MS	MS/MS	matching	MS/MS	matching		6.76921	6.99546	n. d.	7.18715	7.29112	7.3629	7.06213	7.1337
P42167;P42166	P42167;P42166	4;4	4;4	4;4	Lamina-associated polypeptide 2, isoforms beta/gamma;Thymopoietin;Thymopentin;Lamina-associated polypeptide 2, isoform alpha;Thymopoietin;Thymopentin	TMPO	LAP2B_HUMAN Lamina-associated polypeptide 2, isoforms beta/gamma OS=Homo sapiens OX=9606 GN=TMPO PE=1 SV=2;LAP2A_HUMAN Lamina-associated polypeptide 2, isoform alpha OS=Homo sapiens OX=9606 GN=TMPO PE=1 SV=2	2	4	4	4	0	0	0	3	4	4	3	3	2	1	1	1	50.67	454	454;694	0	49.88				MS/MS	MS/MS	MS/MS	matching	MS/MS	matching	matching	matching	matching		n. d.	n. d.	n. d.	7.55443	7.59837	7.52594	7.22484	7.35091
P52907	P52907	5	5	4	F-actin-capping protein subunit alpha-1	CAPZA1	CAZA1_HUMAN F-actin-capping protein subunit alpha-1 OS=Homo sapiens OX=9606 GN=CAPZA1 PE=1 SV=3	1	5	5	4	2	2	2	4	4	4	3	4	2	4	3	3	32.922	286	286	0	27.95	MS/MS	MS/MS	MS/MS	MS/MS	MS/MS	MS/MS	MS/MS	MS/MS	MS/MS	MS/MS	MS/MS	MS/MS		7.52627	7.48687	7.56717	8.15351	8.10309	8.12992	7.84686	7.84312
P60033	P60033	3	3	3	CD81 antigen	CD81	CD81_HUMAN CD81 antigen OS=Homo sapiens OX=9606 GN=CD81 PE=1 SV=1	1	3	3	3	1	1	1	3	2	1	3	2	2	1	3	2	25.809	236	236	0	36.72	matching	matching	MS/MS	MS/MS	MS/MS	MS/MS	MS/MS	MS/MS	MS/MS	MS/MS	MS/MS	MS/MS		7.23282	7.45882	7.49386	7.91214	7.86824	7.82861	7.5898	7.63762
Q6IBS0	Q6IBS0	2	2	2	Twinfilin-2	TWF2	TWF2_HUMAN Twinfilin-2 OS=Homo sapiens OX=9606 GN=TWF2 PE=1 SV=2	1	2	2	2	0	0	0	1	1	1	1	0	1	0	0	0	39.548	349	349	0	5.0544				MS/MS	MS/MS	MS/MS	MS/MS		MS/MS					n. d.	n. d.	n. d.	6.97822	7.03338	6.94986	6.35624	n. d.
Q9C002	Q9C002	2	2	2	Normal mucosa of esophagus-specific gene 1 protein	NMES1	NMES1_HUMAN Normal mucosa of esophagus-specific gene 1 protein OS=Homo sapiens OX=9606 GN=NMES1 PE=2 SV=1	1	2	2	2	0	0	0	1	1	1	1	1	2	1	1	1	9.6172	83	83	0	4.8561				MS/MS	MS/MS	MS/MS	MS/MS	MS/MS	MS/MS	MS/MS	matching	matching		n. d.	n. d.	n. d.	7.41755	7.35911	7.38077	7.43667	7.42123
Q9UHK6	Q9UHK6	5	5	5	Alpha-methylacyl-CoA racemase	AMACR	AMACR_HUMAN Alpha-methylacyl-CoA racemase OS=Homo sapiens OX=9606 GN=AMACR PE=1 SV=2	1	5	5	5	1	2	2	4	5	4	5	5	5	1	2	2	42.386	382	382	0	15.093	MS/MS	matching	matching	MS/MS	MS/MS	MS/MS	MS/MS	MS/MS	MS/MS	matching	matching	matching		n. d.	6.78684	7.07118	7.56372	7.62268	7.63468	7.57023	7.56296
O95202	O95202	2	2	2	LETM1 and EF-hand domain-containing protein 1, mitochondrial	LETM1	LETM1_HUMAN Mitochondrial proton/calcium exchanger protein OS=Homo sapiens OX=9606 GN=LETM1 PE=1 SV=1	1	2	2	2	0	0	1	2	1	1	1	1	1	0	0	0	83.353	739	739	0	3.9768			matching	MS/MS	matching	MS/MS	MS/MS	MS/MS	MS/MS					n. d.	n. d.	6.82705	7.09335	6.87035	7.05365	6.67885	6.84338
P08571	P08571	2	2	2	Monocyte differentiation antigen CD14;Monocyte differentiation antigen CD14, urinary form;Monocyte differentiation antigen CD14, membrane-bound form	CD14	CD14_HUMAN Monocyte differentiation antigen CD14 OS=Homo sapiens OX=9606 GN=CD14 PE=1 SV=2	1	2	2	2	0	0	1	2	2	2	1	0	0	1	1	1	40.076	375	375	0	15.532			matching	MS/MS	MS/MS	MS/MS	matching			matching	matching	matching		n. d.	n. d.	7.16486	7.4741	7.49184	7.54547	6.99071	n. d.
P14550	P14550	7	7	7	Alcohol dehydrogenase [NADP(+)]	AKR1A1	AK1A1_HUMAN Alcohol dehydrogenase [NADP(+)] OS=Homo sapiens OX=9606 GN=AKR1A1 PE=1 SV=3	1	7	7	7	4	5	3	4	5	6	6	6	5	3	3	3	36.573	325	325	0	250.73	MS/MS	MS/MS	MS/MS	MS/MS	MS/MS	MS/MS	MS/MS	MS/MS	MS/MS	MS/MS	MS/MS	MS/MS		8.28616	8.25669	8.35036	8.12814	8.12071	8.10075	8.06737	8.07569
P15502	P15502	13	13	13	Elastin	ELN	ELN_HUMAN Elastin OS=Homo sapiens OX=9606 GN=ELN PE=1 SV=3	1	13	13	13	6	6	5	8	9	11	13	13	13	3	1	3	68.468	786	786	0	129.82	MS/MS	MS/MS	MS/MS	MS/MS	MS/MS	MS/MS	MS/MS	MS/MS	MS/MS	MS/MS	MS/MS	MS/MS		8.3824	8.37059	8.43274	8.3149	8.32632	8.29804	8.61369	8.60169
P17612;P22694	P17612;P22694	2;1	2;1	2;1	cAMP-dependent protein kinase catalytic subunit alpha;cAMP-dependent protein kinase catalytic subunit beta	PRKACA;PRKACB	KAPCA_HUMAN cAMP-dependent protein kinase catalytic subunit alpha OS=Homo sapiens OX=9606 GN=PRKACA PE=1 SV=2;KAPCB_HUMAN cAMP-dependent protein kinase catalytic subunit beta OS=Homo sapiens OX=9606 GN=PRKACB PE=1 SV=2	2	2	2	2	1	1	0	1	1	1	1	1	2	0	1	0	40.589	351	351;351	0	5.34	MS/MS	matching		MS/MS	MS/MS	MS/MS	matching	MS/MS	matching		MS/MS			6.79743	6.7488	n. d.	6.9182	6.9811	6.98896	6.54213	6.96454
P28838	P28838	6	6	6	Cytosol aminopeptidase	LAP3	AMPL_HUMAN Cytosol aminopeptidase OS=Homo sapiens OX=9606 GN=LAP3 PE=1 SV=3	1	6	6	6	2	1	2	4	5	4	0	4	3	1	1	0	56.166	519	519	0	10.556	MS/MS	MS/MS	MS/MS	MS/MS	MS/MS	MS/MS		MS/MS	MS/MS	matching	matching			7.43347	7.39152	7.36918	7.39789	7.41394	7.38362	n. d.	7.23391
P38606	P38606	4	4	4	V-type proton ATPase catalytic subunit A	ATP6V1A	VATA_HUMAN V-type proton ATPase catalytic subunit A OS=Homo sapiens OX=9606 GN=ATP6V1A PE=1 SV=2	1	4	4	4	1	1	2	3	3	3	1	1	1	0	0	0	68.303	617	617	0	10.872	matching	matching	matching	MS/MS	MS/MS	MS/MS	MS/MS	matching	MS/MS					7.27145	7.29146	7.08164	7.34508	7.43993	7.59903	7.34506	6.88771
P48506	P48506	2	2	2	Glutamate--cysteine ligase catalytic subunit	GCLC	GSH1_HUMAN Glutamate--cysteine ligase catalytic subunit OS=Homo sapiens OX=9606 GN=GCLC PE=1 SV=2	1	2	2	2	1	0	1	1	1	1	1	2	1	0	0	0	72.765	637	637	0.0013624	2.7925	matching		matching	matching	matching	matching	MS/MS	MS/MS	matching					6.92894	n. d.	6.94592	6.95715	6.94612	6.93471	7.06837	7.04964
P48681	P48681	3	3	3	Nestin	NES	NEST_HUMAN Nestin OS=Homo sapiens OX=9606 GN=NES PE=1 SV=2	1	3	3	3	1	0	0	1	1	2	0	0	1	1	1	1	177.44	1621	1621	0	10.357	matching			MS/MS	MS/MS	MS/MS			MS/MS	matching	MS/MS	MS/MS		6.09597	n. d.	n. d.	6.97155	n. d.	7.06006	n. d.	n. d.
P61803	P61803	2	2	2	Dolichyl-diphosphooligosaccharide--protein glycosyltransferase subunit DAD1	DAD1	DAD1_HUMAN Dolichyl-diphosphooligosaccharide--protein glycosyltransferase subunit DAD1 OS=Homo sapiens OX=9606 GN=DAD1 PE=1 SV=3	1	2	2	2	2	1	1	2	2	2	2	2	2	2	2	2	12.497	113	113	0	24.997	MS/MS	MS/MS	MS/MS	MS/MS	MS/MS	MS/MS	MS/MS	MS/MS	MS/MS	MS/MS	MS/MS	MS/MS		7.48367	7.54975	7.61876	7.71395	7.67975	7.76814	7.56759	7.55493
Q15257	Q15257	2	2	2	Serine/threonine-protein phosphatase 2A activator	PPP2R4	PTPA_HUMAN Serine/threonine-protein phosphatase 2A activator OS=Homo sapiens OX=9606 GN=PTPA PE=1 SV=3	1	2	2	2	0	1	0	1	2	1	1	0	1	0	0	0	40.667	358	358	0	4.9913		matching		matching	MS/MS	MS/MS	matching		matching					n. d.	6.91094	n. d.	6.88533	6.90955	6.96112	6.89812	n. d.
Q99424	Q99424	4	4	4	Peroxisomal acyl-coenzyme A oxidase 2	ACOX2	ACOX2_HUMAN Peroxisomal acyl-coenzyme A oxidase 2 OS=Homo sapiens OX=9606 GN=ACOX2 PE=1 SV=1	1	4	4	4	3	1	1	2	1	1	2	4	2	0	0	0	76.826	681	681	0	8.0643	MS/MS	matching	matching	matching	matching	matching	matching	MS/MS	MS/MS					7.4776	7.21877	6.8626	7.02853	7.08146	7.12798	7.14591	7.15473
Q9HC38	Q9HC38	2	2	2	Glyoxalase domain-containing protein 4	GLOD4	GLOD4_HUMAN Glyoxalase domain-containing protein 4 OS=Homo sapiens OX=9606 GN=GLOD4 PE=1 SV=1	1	2	2	2	1	0	1	2	2	1	1	1	1	0	0	0	34.793	313	313	0	5.8806	MS/MS		matching	MS/MS	MS/MS	MS/MS	MS/MS	MS/MS	MS/MS					7.3709	n. d.	7.2048	7.10796	7.21104	7.12166	6.95194	7.06859
Q9NR45	Q9NR45	4	4	4	Sialic acid synthase	NANS	SIAS_HUMAN Sialic acid synthase OS=Homo sapiens OX=9606 GN=NANS PE=1 SV=2	1	4	4	4	1	0	0	3	2	3	3	2	3	1	2	1	40.307	359	359	0	69.56	matching			MS/MS	MS/MS	MS/MS	MS/MS	MS/MS	MS/MS	matching	matching	matching		6.96007	n. d.	n. d.	7.64327	7.48656	7.57593	7.39789	7.54273
P00918	P00918	3	3	3	Carbonic anhydrase 2	CA2	CAH2_HUMAN Carbonic anhydrase 2 OS=Homo sapiens OX=9606 GN=CA2 PE=1 SV=2	1	3	3	3	3	3	3	3	1	3	3	3	3	2	1	2	29.246	260	260	0	6.0879	MS/MS	MS/MS	MS/MS	MS/MS	MS/MS	MS/MS	MS/MS	MS/MS	MS/MS	matching	matching	matching		8.445	8.55488	8.29482	7.69734	7.78135	7.69166	7.8398	8.01123
P08621	P08621	2	2	2	U1 small nuclear ribonucleoprotein 70 kDa	SNRNP70	RU17_HUMAN U1 small nuclear ribonucleoprotein 70 kDa OS=Homo sapiens OX=9606 GN=SNRNP70 PE=1 SV=2	1	2	2	2	1	1	1	2	2	1	0	2	1	1	1	2	51.556	437	437	0.00071994	3.3206	MS/MS	MS/MS	MS/MS	MS/MS	MS/MS	MS/MS		matching	matching	matching	matching	matching		7.1887	7.09854	7.25643	6.6031	6.59462	6.8442	n. d.	6.27242
P09467	P09467	8	8	8	Fructose-1,6-bisphosphatase 1	FBP1	F16P1_HUMAN Fructose-1,6-bisphosphatase 1 OS=Homo sapiens OX=9606 GN=FBP1 PE=1 SV=5	1	8	8	8	8	7	8	5	5	5	5	8	6	3	4	1	36.842	338	338	0	40.407	MS/MS	MS/MS	MS/MS	MS/MS	MS/MS	MS/MS	MS/MS	MS/MS	MS/MS	MS/MS	MS/MS	MS/MS		8.74475	8.65363	8.66388	8.19885	8.09781	8.16835	8.18614	8.18495
P16152;O75828	P16152	7;2	7;2	7;2	Carbonyl reductase [NADPH] 1	CBR1	CBR1_HUMAN Carbonyl reductase [NADPH] 1 OS=Homo sapiens OX=9606 GN=CBR1 PE=1 SV=3	2	7	7	7	5	6	5	5	5	5	7	6	7	2	3	3	30.375	277	277;277	0	68.275	MS/MS	MS/MS	MS/MS	MS/MS	MS/MS	MS/MS	MS/MS	MS/MS	MS/MS	matching	matching	matching		8.10924	8.06748	8.1433	7.73256	7.78526	7.80666	7.9413	7.96931
P17516	P17516	3	2	2	Aldo-keto reductase family 1 member C4	AKR1C4	AK1C4_HUMAN Aldo-keto reductase family 1 member C4 OS=Homo sapiens OX=9606 GN=AKR1C4 PE=1 SV=3	1	3	2	2	2	1	1	1	1	1	1	1	2	0	0	0	37.066	323	323	0	29.556	MS/MS	MS/MS	MS/MS	matching	matching	matching	MS/MS	MS/MS	MS/MS	matching	matching	matching		8.11368	8.13928	8.08764	6.86101	6.98945	6.4882	7.1116	7.22932
P30038	P30038	12	12	12	Delta-1-pyrroline-5-carboxylate dehydrogenase, mitochondrial	ALDH4A1	AL4A1_HUMAN Delta-1-pyrroline-5-carboxylate dehydrogenase, mitochondrial OS=Homo sapiens OX=9606 GN=ALDH4A1 PE=1 SV=3	1	12	12	12	11	10	12	4	6	6	9	9	9	4	3	3	61.719	563	563	0	323.31	MS/MS	MS/MS	MS/MS	MS/MS	MS/MS	MS/MS	MS/MS	MS/MS	MS/MS	MS/MS	MS/MS	MS/MS		8.82556	8.8861	8.86837	8.12509	8.09604	8.1121	8.32864	8.29986
P45954	P45954	6	6	6	Short/branched chain specific acyl-CoA dehydrogenase, mitochondrial	ACADSB	ACDSB_HUMAN Short/branched chain specific acyl-CoA dehydrogenase, mitochondrial OS=Homo sapiens OX=9606 GN=ACADSB PE=1 SV=1	1	6	6	6	5	6	6	2	2	2	4	3	3	2	1	2	47.485	432	432	0	102.65	MS/MS	MS/MS	MS/MS	MS/MS	MS/MS	MS/MS	MS/MS	MS/MS	MS/MS	matching	MS/MS	matching		8.43167	8.39731	8.43623	7.44454	7.45442	7.44779	7.72471	7.66514
P49189	P49189	7	7	7	4-trimethylaminobutyraldehyde dehydrogenase	ALDH9A1	AL9A1_HUMAN 4-trimethylaminobutyraldehyde dehydrogenase OS=Homo sapiens OX=9606 GN=ALDH9A1 PE=1 SV=3	1	7	7	7	4	5	4	6	5	6	5	5	5	4	2	3	53.801	494	494	0	19.367	MS/MS	MS/MS	MS/MS	MS/MS	MS/MS	MS/MS	MS/MS	MS/MS	MS/MS	matching	matching	matching		8.16773	8.14727	8.11694	7.72043	7.76936	7.86813	7.83252	7.87827
Q08257	Q08257	5	5	5	Quinone oxidoreductase	CRYZ	QOR_HUMAN Quinone oxidoreductase OS=Homo sapiens OX=9606 GN=CRYZ PE=1 SV=1	1	5	5	5	4	4	5	4	3	2	5	4	4	2	1	2	35.206	329	329	0	34.492	MS/MS	MS/MS	MS/MS	MS/MS	MS/MS	MS/MS	MS/MS	MS/MS	MS/MS	MS/MS	MS/MS	MS/MS		8.11856	8.12008	8.03814	7.73907	7.68361	7.71544	7.93532	7.91026
Q6NUN0	Q6NUN0	4	4	4	Acyl-coenzyme A synthetase ACSM5, mitochondrial	ACSM5	ACSM5_HUMAN Acyl-coenzyme A synthetase ACSM5, mitochondrial OS=Homo sapiens OX=9606 GN=ACSM5 PE=1 SV=2	1	4	4	4	3	3	3	1	1	2	2	3	2	0	0	0	64.759	579	579	0	10.546	MS/MS	MS/MS	MS/MS	matching	matching	matching	MS/MS	MS/MS	MS/MS					7.44646	7.31645	7.50615	6.87106	6.74361	6.69356	7.07232	7.11671
O15400	O15400	2	2	2	Syntaxin-7	STX7	STX7_HUMAN Syntaxin-7 OS=Homo sapiens OX=9606 GN=STX7 PE=1 SV=4	1	2	2	2	0	0	0	2	1	1	1	1	1	1	1	1	29.815	261	261	0	25.994				MS/MS	MS/MS	matching	matching	matching	matching	matching	matching	matching		n. d.	n. d.	n. d.	7.22227	7.28731	7.01578	6.68941	6.81525
O95865	O95865	6	6	6	N(G),N(G)-dimethylarginine dimethylaminohydrolase 2	DDAH2	DDAH2_HUMAN N(G),N(G)-dimethylarginine dimethylaminohydrolase 2 OS=Homo sapiens OX=9606 GN=DDAH2 PE=1 SV=1	1	6	6	6	1	1	1	5	5	5	2	1	3	3	2	3	29.644	285	285	0	64.367	MS/MS	MS/MS	MS/MS	MS/MS	MS/MS	MS/MS	matching	matching	matching	MS/MS	MS/MS	MS/MS		7.20352	7.56859	7.4397	7.84009	7.83302	7.74484	6.93765	6.73203
P00488	P00488	3	3	3	Coagulation factor XIII A chain	F13A1	F13A_HUMAN Coagulation factor XIII A chain OS=Homo sapiens OX=9606 GN=F13A1 PE=1 SV=4	1	3	3	3	0	0	0	2	3	3	3	3	3	1	1	1	83.266	732	732	0	6.2914				MS/MS	MS/MS	MS/MS	MS/MS	MS/MS	MS/MS	MS/MS	matching	matching		n. d.	n. d.	n. d.	7.61546	7.64884	7.63517	7.14273	7.1503
P04083	P04083	9	9	9	Annexin A1	ANXA1	ANXA1_HUMAN Annexin A1 OS=Homo sapiens OX=9606 GN=ANXA1 PE=1 SV=2	1	9	9	9	4	2	3	8	8	7	9	7	7	8	8	7	38.714	346	346	0	250.84	MS/MS	matching	MS/MS	MS/MS	MS/MS	MS/MS	MS/MS	MS/MS	MS/MS	MS/MS	MS/MS	MS/MS		7.22394	7.48615	7.66701	8.67112	8.65606	8.55843	8.13437	8.21181
P09960	P09960	8	8	8	Leukotriene A-4 hydrolase	LTA4H	LKHA4_HUMAN Leukotriene A-4 hydrolase OS=Homo sapiens OX=9606 GN=LTA4H PE=1 SV=2	1	8	8	8	3	2	3	5	5	7	5	3	5	4	4	4	69.284	611	611	0	57.099	MS/MS	MS/MS	MS/MS	MS/MS	MS/MS	MS/MS	MS/MS	MS/MS	MS/MS	MS/MS	MS/MS	MS/MS		7.50817	7.49049	7.53899	7.80705	7.82776	7.88468	7.38941	7.58607
P13796	P13796	18	18	14	Plastin-2	LCP1	PLSL_HUMAN Plastin-2 OS=Homo sapiens OX=9606 GN=LCP1 PE=1 SV=6	1	18	18	14	6	10	8	14	13	14	10	10	10	10	10	11	70.288	627	627	0	323.31	MS/MS	MS/MS	MS/MS	MS/MS	MS/MS	MS/MS	MS/MS	MS/MS	MS/MS	MS/MS	MS/MS	MS/MS		8.49969	8.4577	8.43127	9.00022	8.99988	8.99137	8.47939	8.46909
Q96QV6;P16104;Q8IUE6	Q96QV6;P16104;Q8IUE6	4;4;3	2;2;2	2;2;2	Histone H2A type 1-A;Histone H2AX;Histone H2A type 2-B	HIST1H2AA;H2AFX;HIST2H2AB	H2A1A_HUMAN Histone H2A type 1-A OS=Homo sapiens OX=9606 GN=HIST1H2AA PE=1 SV=3;H2AX_HUMAN Histone H2AX OS=Homo sapiens OX=9606 GN=H2AFX PE=1 SV=2;H2A2B_HUMAN Histone H2A type 2-B OS=Homo sapiens OX=9606 GN=HIST2H2AB PE=1 SV=3	3	4	2	2	0	0	0	2	2	2	2	1	2	1	1	1	14.233	131	131;143;130	0	164.91	matching	matching	matching	MS/MS	MS/MS	MS/MS	MS/MS	MS/MS	MS/MS	MS/MS	MS/MS	MS/MS		n. d.	n. d.	n. d.	8.62341	8.57719	8.57516	7.96251	7.95078
P25789	P25789	2	2	2	Proteasome subunit alpha type-4	PSMA4	PSA4_HUMAN Proteasome subunit alpha type-4 OS=Homo sapiens OX=9606 GN=PSMA4 PE=1 SV=1	1	2	2	2	0	0	0	2	2	2	2	2	2	1	2	0	29.483	261	261	0	8.4643				MS/MS	MS/MS	MS/MS	MS/MS	MS/MS	MS/MS	matching	MS/MS			n. d.	n. d.	n. d.	7.83994	7.76299	7.80604	7.33748	7.48595
P31150	P31150	9	5	5	Rab GDP dissociation inhibitor alpha	GDI1	GDIA_HUMAN Rab GDP dissociation inhibitor alpha OS=Homo sapiens OX=9606 GN=GDI1 PE=1 SV=2	1	9	5	5	0	0	0	4	5	4	4	2	2	2	1	1	50.582	447	447	0	23.624	matching	matching	matching	MS/MS	MS/MS	MS/MS	MS/MS	MS/MS	MS/MS	matching	matching	matching		n. d.	n. d.	n. d.	7.67178	7.68361	7.59112	7.30625	7.06236
P32455;P32456;Q9H0R5	P32455;P32456;Q9H0R5	2;1;1	2;1;1	2;1;1	Interferon-induced guanylate-binding protein 1;Interferon-induced guanylate-binding protein 2;Guanylate-binding protein 3	GBP1;GBP2;GBP3	GBP1_HUMAN Guanylate-binding protein 1 OS=Homo sapiens OX=9606 GN=GBP1 PE=1 SV=2;GBP2_HUMAN Guanylate-binding protein 2 OS=Homo sapiens OX=9606 GN=GBP2 PE=1 SV=3;GBP3_HUMAN Guanylate-binding protein 3 OS=Homo sapiens OX=9606 GN=GBP3 PE=1 SV=3	3	2	2	2	0	0	0	2	2	2	0	1	1	0	0	0	67.93	592	592;591;595	0	5.7459				MS/MS	MS/MS	MS/MS		MS/MS	matching					n. d.	n. d.	n. d.	7.09153	7.15939	7.1661	n. d.	6.74717
P35237	P35237	3	3	3	Serpin B6	SERPINB6	SPB6_HUMAN Serpin B6 OS=Homo sapiens OX=9606 GN=SERPINB6 PE=1 SV=3	1	3	3	3	0	0	0	2	3	3	1	2	2	1	1	0	42.621	376	376	0	4.5816				MS/MS	MS/MS	MS/MS	MS/MS	MS/MS	MS/MS	matching	matching			n. d.	n. d.	n. d.	7.63533	7.53768	7.66212	7.20564	7.27747
P39687;Q92688;O43423	P39687;Q92688	3;2;1	3;2;1	3;2;1	Acidic leucine-rich nuclear phosphoprotein 32 family member A;Acidic leucine-rich nuclear phosphoprotein 32 family member B	ANP32A;ANP32B	AN32A_HUMAN Acidic leucine-rich nuclear phosphoprotein 32 family member A OS=Homo sapiens OX=9606 GN=ANP32A PE=1 SV=1;AN32B_HUMAN Acidic leucine-rich nuclear phosphoprotein 32 family member B OS=Homo sapiens OX=9606 GN=ANP32B PE=1 SV=1	3	3	3	3	0	0	0	3	3	2	2	2	2	2	2	3	28.585	249	249;251;234	0	80.009				MS/MS	MS/MS	MS/MS	MS/MS	MS/MS	MS/MS	MS/MS	MS/MS	MS/MS		n. d.	n. d.	n. d.	8.1186	8.05568	8.02449	7.55776	7.61985
P50453	P50453	2	2	2	Serpin B9	SERPINB9	SPB9_HUMAN Serpin B9 OS=Homo sapiens OX=9606 GN=SERPINB9 PE=1 SV=1	1	2	2	2	0	0	0	2	2	2	0	0	0	0	0	0	42.403	376	376	0	26.841				MS/MS	MS/MS	MS/MS								n. d.	n. d.	n. d.	7.37767	7.34102	7.29383	n. d.	n. d.
P53004	P53004	2	2	2	Biliverdin reductase A	BLVRA	BIEA_HUMAN Biliverdin reductase A OS=Homo sapiens OX=9606 GN=BLVRA PE=1 SV=2	1	2	2	2	0	0	0	2	2	2	0	0	0	0	0	1	33.428	296	296	0	3.7847				MS/MS	MS/MS	MS/MS						MS/MS		n. d.	n. d.	n. d.	7.08228	7.24856	7.28269	n. d.	n. d.
Q09666	Q09666	15	15	15	Neuroblast differentiation-associated protein AHNAK	AHNAK	AHNK_HUMAN Neuroblast differentiation-associated protein AHNAK OS=Homo sapiens OX=9606 GN=AHNAK PE=1 SV=2	1	15	15	15	0	0	0	14	12	9	6	7	5	3	3	4	629.09	5890	5890	0	58.585				MS/MS	MS/MS	MS/MS	MS/MS	MS/MS	MS/MS	matching	matching	matching		n. d.	n. d.	n. d.	8.1343	8.09747	7.97214	7.76568	7.68528
Q14019	Q14019	4	4	4	Coactosin-like protein	COTL1	COTL1_HUMAN Coactosin-like protein OS=Homo sapiens OX=9606 GN=COTL1 PE=1 SV=3	1	4	4	4	0	0	0	4	4	4	3	3	4	3	2	2	15.945	142	142	0	11.277				MS/MS	MS/MS	MS/MS	MS/MS	MS/MS	MS/MS	MS/MS	MS/MS	matching		n. d.	n. d.	n. d.	8.05846	7.93258	7.93484	7.50911	7.5104
Q16777;Q6FI13;Q99878;Q96KK5;Q9BTM1;P20671;P0C0S8;Q93077;Q7L7L0;P04908	Q16777;Q6FI13;Q99878;Q96KK5;Q9BTM1;P20671;P0C0S8;Q93077;Q7L7L0;P04908	5;5;4;4;4;4;4;3;3;3	5;5;4;4;4;4;4;3;3;3	3;3;2;2;2;2;2;1;1;1	Histone H2A type 2-C;Histone H2A type 2-A;Histone H2A type 1-J;Histone H2A type 1-H;Histone H2A.J;Histone H2A type 1-D;Histone H2A type 1;Histone H2A type 1-C;Histone H2A type 3;Histone H2A type 1-B/E	HIST2H2AC;HIST2H2AA3;HIST1H2AJ;HIST1H2AH;H2AFJ;HIST1H2AD;HIST1H2AG;HIST1H2AC;HIST3H2A;HIST1H2AB	H2A2C_HUMAN Histone H2A type 2-C OS=Homo sapiens OX=9606 GN=HIST2H2AC PE=1 SV=4;H2A2A_HUMAN Histone H2A type 2-A OS=Homo sapiens OX=9606 GN=HIST2H2AA3 PE=1 SV=3;H2A1J_HUMAN Histone H2A type 1-J OS=Homo sapiens OX=9606 GN=HIST1H2AJ PE=1 SV=3;H2A1H_HUMAN His	10	5	5	3	1	3	3	2	2	2	2	2	2	2	2	2	13.988	129	129;130;128;128;129;130;130;130;130;130	0	195.52	MS/MS	MS/MS	MS/MS	MS/MS	MS/MS	MS/MS	MS/MS	MS/MS	MS/MS	MS/MS	MS/MS	MS/MS		8.51465	8.71127	8.70263	9.92389	9.77454	9.90201	9.45376	9.47531
Q8IV08	Q8IV08	5	5	5	Phospholipase D3	PLD3	PLD3_HUMAN Phospholipase D3 OS=Homo sapiens OX=9606 GN=PLD3 PE=1 SV=1	1	5	5	5	1	1	1	5	3	3	2	1	2	0	1	1	54.705	490	490	0	7.0708	matching	matching	matching	MS/MS	MS/MS	MS/MS	matching	matching	matching		matching	matching		6.66585	6.63568	6.73001	7.55252	7.3659	7.31587	6.97052	6.83245
Q8NCW5	Q8NCW5	5	5	5	NAD(P)H-hydrate epimerase	APOA1BP	NNRE_HUMAN NAD(P)H-hydrate epimerase OS=Homo sapiens OX=9606 GN=NAXE PE=1 SV=2	1	5	5	5	1	1	2	4	4	5	3	2	3	3	3	3	31.674	288	288	0	14.173	matching	MS/MS	MS/MS	MS/MS	MS/MS	MS/MS	MS/MS	MS/MS	MS/MS	MS/MS	MS/MS	matching		7.47569	7.51564	7.52471	7.81898	7.84234	7.9094	7.44697	7.45899
Q96CX2	Q96CX2	5	5	5	BTB/POZ domain-containing protein KCTD12	KCTD12	KCD12_HUMAN BTB/POZ domain-containing protein KCTD12 OS=Homo sapiens OX=9606 GN=KCTD12 PE=1 SV=1	1	5	5	5	0	0	0	5	5	3	2	1	0	2	1	1	35.7	325	325	0	79.69				MS/MS	MS/MS	MS/MS	matching	matching		MS/MS	matching	matching		n. d.	n. d.	n. d.	7.76292	7.70259	7.68184	6.95725	7.46567
Q9H4A4	Q9H4A4	7	7	7	Aminopeptidase B	RNPEP	AMPB_HUMAN Aminopeptidase B OS=Homo sapiens OX=9606 GN=RNPEP PE=1 SV=2	1	7	7	7	2	2	2	5	3	6	4	5	2	1	1	1	72.595	650	650	0	13.082	matching	MS/MS	MS/MS	MS/MS	MS/MS	MS/MS	MS/MS	MS/MS	MS/MS	matching	matching	matching		7.32932	7.55247	7.07214	7.87285	7.61244	7.66229	7.32619	7.35185
Q9NUQ9	Q9NUQ9	5	5	5	Protein FAM49B	FAM49B	FA49B_HUMAN Protein FAM49B OS=Homo sapiens OX=9606 GN=FAM49B PE=1 SV=1	1	5	5	5	0	0	0	5	5	5	3	2	1	2	1	2	36.748	324	324	0	41.73				MS/MS	MS/MS	MS/MS	MS/MS	MS/MS	MS/MS	matching	MS/MS	MS/MS		n. d.	n. d.	n. d.	7.66197	7.65947	7.51483	7.27609	7.06036
Q9P0M6	Q9P0M6	5	3	3	Core histone macro-H2A.2	H2AFY2	H2AW_HUMAN Core histone macro-H2A.2 OS=Homo sapiens OX=9606 GN=H2AFY2 PE=1 SV=3	1	5	3	3	0	0	0	3	3	2	1	1	2	1	1	1	40.058	372	372	0	6.1107				MS/MS	MS/MS	MS/MS	matching	matching	matching	matching	matching	MS/MS		n. d.	n. d.	n. d.	7.24551	7.19056	7.1939	6.54546	6.64089
Q9UBT2	Q9UBT2	3	3	3	SUMO-activating enzyme subunit 2	UBA2	SAE2_HUMAN SUMO-activating enzyme subunit 2 OS=Homo sapiens OX=9606 GN=UBA2 PE=1 SV=2	1	3	3	3	0	0	0	3	2	3	1	0	2	1	1	1	71.223	640	640	0	10.764				MS/MS	MS/MS	MS/MS	matching		matching	matching	matching	matching		n. d.	n. d.	n. d.	7.50833	7.31035	7.49984	7.02588	n. d.
Q9Y6C2	Q9Y6C2	12	12	12	EMILIN-1	EMILIN1	EMIL1_HUMAN EMILIN-1 OS=Homo sapiens OX=9606 GN=EMILIN1 PE=1 SV=3	1	12	12	12	1	1	0	9	11	11	11	8	9	9	9	8	106.69	1016	1016	0	323.31	matching	matching		MS/MS	MS/MS	MS/MS	MS/MS	MS/MS	MS/MS	MS/MS	MS/MS	MS/MS		6.2565	6.35578	n. d.	8.17898	8.19025	8.19973	7.94962	7.96694
O95336	O95336	4	4	4	6-phosphogluconolactonase	PGLS	6PGL_HUMAN 6-phosphogluconolactonase OS=Homo sapiens OX=9606 GN=PGLS PE=1 SV=2	1	4	4	4	3	3	3	3	3	4	3	3	2	3	3	4	27.547	258	258	0	41.793	MS/MS	MS/MS	MS/MS	MS/MS	MS/MS	MS/MS	MS/MS	MS/MS	matching	MS/MS	MS/MS	MS/MS		7.94918	7.86917	7.81621	7.8861	7.98187	7.94747	7.40364	7.42622
P04839;Q9Y5S8	P04839	3;1	3;1	3;1	Cytochrome b-245 heavy chain	CYBB	CY24B_HUMAN Cytochrome b-245 heavy chain OS=Homo sapiens OX=9606 GN=CYBB PE=1 SV=2	2	3	3	3	1	1	1	3	3	3	1	0	1	2	1	1	65.335	570	570;564	0	10.431	MS/MS	MS/MS	matching	MS/MS	MS/MS	MS/MS	MS/MS		matching	MS/MS	MS/MS	matching		7.34252	7.6034	7.07915	7.57802	7.46592	7.6225	6.29699	n. d.
P05413	P05413	2	2	2	Fatty acid-binding protein, heart	FABP3	FABPH_HUMAN Fatty acid-binding protein, heart OS=Homo sapiens OX=9606 GN=FABP3 PE=1 SV=4	1	2	2	2	1	0	0	1	2	1	1	1	1	1	1	1	14.858	133	133	0	15.021	MS/MS			MS/MS	MS/MS	MS/MS	MS/MS	MS/MS	MS/MS	MS/MS	MS/MS	MS/MS		6.79689	n. d.	n. d.	7.12346	7.04501	6.99464	6.61212	6.34494
P19971	P19971	8	8	8	Thymidine phosphorylase	TYMP	TYPH_HUMAN Thymidine phosphorylase OS=Homo sapiens OX=9606 GN=TYMP PE=1 SV=2	1	8	8	8	3	4	4	8	8	8	4	4	2	6	3	3	49.955	482	482	0	46.527	MS/MS	MS/MS	MS/MS	MS/MS	MS/MS	MS/MS	matching	MS/MS	matching	MS/MS	MS/MS	MS/MS		7.52653	7.7947	7.6126	7.82816	7.96307	8.00169	7.12882	7.06251
P20591;P20592	P20591;P20592	3;2	3;2	3;2	Interferon-induced GTP-binding protein Mx1;Interferon-induced GTP-binding protein Mx1, N-terminally processed;Interferon-induced GTP-binding protein Mx2	MX1;MX2	MX1_HUMAN Interferon-induced GTP-binding protein Mx1 OS=Homo sapiens OX=9606 GN=MX1 PE=1 SV=4;MX2_HUMAN Interferon-induced GTP-binding protein Mx2 OS=Homo sapiens OX=9606 GN=MX2 PE=1 SV=1	2	3	3	3	1	2	0	3	3	3	0	0	0	0	0	0	75.519	662	662;715	0	14.249	MS/MS	matching		MS/MS	MS/MS	MS/MS								7.14628	7.30559	n. d.	7.53025	7.46042	7.58752	n. d.	n. d.
P31146	P31146	5	5	5	Coronin-1A	CORO1A	COR1A_HUMAN Coronin-1A OS=Homo sapiens OX=9606 GN=CORO1A PE=1 SV=4	1	5	5	5	0	0	1	4	4	4	2	5	4	3	2	4	51.026	461	461	0	51.111			matching	MS/MS	MS/MS	MS/MS	MS/MS	MS/MS	MS/MS	MS/MS	MS/MS	MS/MS		n. d.	n. d.	7.53485	8.08447	8.01119	7.99052	7.45815	7.5494
P52209	P52209	5	5	5	6-phosphogluconate dehydrogenase, decarboxylating	PGD	6PGD_HUMAN 6-phosphogluconate dehydrogenase, decarboxylating OS=Homo sapiens OX=9606 GN=PGD PE=1 SV=3	1	5	5	5	4	4	3	4	5	5	5	5	5	4	3	5	53.139	483	483	0	128.84	MS/MS	matching	MS/MS	MS/MS	MS/MS	MS/MS	MS/MS	MS/MS	MS/MS	MS/MS	matching	MS/MS		8.07533	8.0658	7.95896	8.15806	8.13716	8.14136	7.78087	7.86916
Q9UJ70	Q9UJ70	6	6	6	N-acetyl-D-glucosamine kinase	NAGK	NAGK_HUMAN N-acetyl-D-glucosamine kinase OS=Homo sapiens OX=9606 GN=NAGK PE=1 SV=4	1	6	6	6	3	3	3	6	6	5	5	4	3	4	4	3	37.375	344	344	0	14.215	MS/MS	MS/MS	matching	MS/MS	MS/MS	MS/MS	MS/MS	matching	MS/MS	MS/MS	MS/MS	MS/MS		7.5613	7.61101	7.6119	7.83613	7.84673	7.80766	7.41832	7.39393
Q9UL46	Q9UL46	5	5	5	Proteasome activator complex subunit 2	PSME2	PSME2_HUMAN Proteasome activator complex subunit 2 OS=Homo sapiens OX=9606 GN=PSME2 PE=1 SV=4	1	5	5	5	4	5	5	4	4	4	4	3	3	3	2	2	27.401	239	239	0	106.91	MS/MS	MS/MS	MS/MS	MS/MS	MS/MS	MS/MS	MS/MS	MS/MS	MS/MS	MS/MS	MS/MS	MS/MS		8.23459	8.17733	8.28323	8.15293	8.14993	8.13456	7.68024	7.65274
Q9Y3Z3	Q9Y3Z3	8	8	8	Deoxynucleoside triphosphate triphosphohydrolase SAMHD1	SAMHD1	SAMH1_HUMAN Deoxynucleoside triphosphate triphosphohydrolase SAMHD1 OS=Homo sapiens OX=9606 GN=SAMHD1 PE=1 SV=2	1	8	8	8	0	0	1	7	8	8	4	2	4	3	2	2	72.2	626	626	0	27.88			matching	MS/MS	MS/MS	MS/MS	matching	MS/MS	MS/MS	MS/MS	MS/MS	MS/MS		n. d.	n. d.	6.39466	7.82118	7.99361	8.02379	7.20745	7.17869
O00461	O00461	2	2	2	Golgi integral membrane protein 4	GOLIM4	GOLI4_HUMAN Golgi integral membrane protein 4 OS=Homo sapiens OX=9606 GN=GOLIM4 PE=1 SV=1	1	2	2	2	0	0	0	1	1	1	1	1	2	0	0	1	81.879	696	696	0	11.741				matching	matching	matching	MS/MS	MS/MS	MS/MS			matching		n. d.	n. d.	n. d.	6.76365	6.78794	6.81335	7.26375	7.21672
O60716	O60716	7	7	7	Catenin delta-1	CTNND1	CTND1_HUMAN Catenin delta-1 OS=Homo sapiens OX=9606 GN=CTNND1 PE=1 SV=1	1	7	7	7	2	1	1	5	5	6	5	6	6	5	4	5	108.17	968	968	0	91.909	matching	matching	matching	MS/MS	MS/MS	MS/MS	MS/MS	MS/MS	MS/MS	MS/MS	MS/MS	MS/MS		6.98299	7.11324	7.09844	7.4494	7.61953	7.59998	8.00368	7.93386
P40763	P40763	3	3	3	Signal transducer and activator of transcription 3	STAT3	STAT3_HUMAN Signal transducer and activator of transcription 3 OS=Homo sapiens OX=9606 GN=STAT3 PE=1 SV=2	1	3	3	3	1	1	1	2	3	3	1	1	1	1	1	0	88.067	770	770	0	13.892	matching	matching	matching	MS/MS	MS/MS	MS/MS	MS/MS	MS/MS	MS/MS	matching	MS/MS			6.71369	6.4647	6.57511	6.82418	6.90766	7.00783	7.17138	7.19618
O00232	O00232	2	2	2	26S proteasome non-ATPase regulatory subunit 12	PSMD12	PSD12_HUMAN 26S proteasome non-ATPase regulatory subunit 12 OS=Homo sapiens OX=9606 GN=PSMD12 PE=1 SV=3	1	2	2	2	1	0	0	1	1	0	1	1	1	0	1	0	52.904	456	456	0	6.3842	MS/MS			MS/MS	MS/MS		MS/MS	matching	MS/MS		MS/MS			n. d.	n. d.	n. d.	n. d.	n. d.	n. d.	6.72689	6.67085
O00748	O00748	4	4	4	Cocaine esterase	CES2	EST2_HUMAN Cocaine esterase OS=Homo sapiens OX=9606 GN=CES2 PE=1 SV=1	1	4	4	4	2	4	2	2	1	1	3	3	2	1	1	0	61.806	559	559	0	15.921	MS/MS	MS/MS	MS/MS	matching	MS/MS	matching	MS/MS	MS/MS	MS/MS	matching	matching			7.39609	7.33526	7.30844	7.00152	n. d.	7.0937	7.31769	7.45846
O75521	O75521	5	5	5	Enoyl-CoA delta isomerase 2, mitochondrial	ECI2	ECI2_HUMAN Enoyl-CoA delta isomerase 2, mitochondrial OS=Homo sapiens OX=9606 GN=ECI2 PE=1 SV=4	1	5	5	5	4	5	4	3	4	3	5	5	5	2	2	1	43.585	394	394	0	70.131	MS/MS	MS/MS	MS/MS	MS/MS	MS/MS	MS/MS	MS/MS	MS/MS	MS/MS	matching	MS/MS	matching		7.74193	7.63731	7.71341	7.43802	7.52664	7.3912	7.87237	7.9339
O94875	O94875	2	2	2	Sorbin and SH3 domain-containing protein 2	SORBS2	SRBS2_HUMAN Sorbin and SH3 domain-containing protein 2 OS=Homo sapiens OX=9606 GN=SORBS2 PE=1 SV=3	1	2	2	2	1	0	1	1	1	0	2	2	1	0	0	0	124.11	1100	1100	0	4.036	matching		matching	matching	matching		MS/MS	MS/MS	MS/MS					6.29533	n. d.	6.29164	6.34173	6.59366	n. d.	6.99375	6.99974
O95292	O95292	3	3	2	Vesicle-associated membrane protein-associated protein B/C	VAPB	VAPB_HUMAN Vesicle-associated membrane protein-associated protein B/C OS=Homo sapiens OX=9606 GN=VAPB PE=1 SV=3	1	3	3	2	0	1	0	1	1	2	2	2	2	1	1	1	27.228	243	243	0	8.9684		matching		MS/MS	MS/MS	MS/MS	MS/MS	MS/MS	MS/MS	MS/MS	MS/MS	MS/MS		n. d.	6.79924	n. d.	7.0242	7.04634	7.15385	7.375	7.49787
P00505	P00505	9	9	9	Aspartate aminotransferase, mitochondrial	GOT2	AATM_HUMAN Aspartate aminotransferase, mitochondrial OS=Homo sapiens OX=9606 GN=GOT2 PE=1 SV=3	1	9	9	9	8	7	8	7	7	8	9	8	8	6	6	5	47.517	430	430	0	204.73	MS/MS	MS/MS	MS/MS	MS/MS	MS/MS	MS/MS	MS/MS	MS/MS	MS/MS	MS/MS	MS/MS	MS/MS		8.64611	8.63717	8.61715	8.42496	8.41943	8.40386	8.75156	8.74482
P05165	P05165	6	6	6	Propionyl-CoA carboxylase alpha chain, mitochondrial	PCCA	PCCA_HUMAN Propionyl-CoA carboxylase alpha chain, mitochondrial OS=Homo sapiens OX=9606 GN=PCCA PE=1 SV=4	1	6	6	6	0	1	1	0	1	2	6	4	5	0	1	1	80.058	728	728	0	14.302		matching	matching		matching	MS/MS	MS/MS	MS/MS	MS/MS		matching	matching		n. d.	6.69098	6.75614	n. d.	6.82945	6.97547	7.69972	7.32385
P17661	P17661	6	5	5	Desmin	DES	DESM_HUMAN Desmin OS=Homo sapiens OX=9606 GN=DES PE=1 SV=3	1	6	5	5	0	0	0	0	0	0	5	5	5	0	0	0	53.535	470	470	0	61.305	matching	matching	matching	matching	matching	matching	MS/MS	MS/MS	MS/MS	matching	matching	matching		n. d.	n. d.	n. d.	n. d.	n. d.	n. d.	7.9767	8.12008
P21397	P21397	5	5	5	Amine oxidase [flavin-containing] A	MAOA	AOFA_HUMAN Amine oxidase [flavin-containing] A OS=Homo sapiens OX=9606 GN=MAOA PE=1 SV=1	1	5	5	5	3	3	2	1	3	2	5	5	5	3	2	3	59.681	527	527	0	23.577	MS/MS	matching	MS/MS	MS/MS	MS/MS	MS/MS	MS/MS	MS/MS	MS/MS	matching	matching	MS/MS		7.13742	7.29813	7.22953	7.11581	7.34753	7.2449	7.84852	7.85777
P22033	P22033	7	7	7	Methylmalonyl-CoA mutase, mitochondrial	MUT	MUTA_HUMAN Methylmalonyl-CoA mutase, mitochondrial OS=Homo sapiens OX=9606 GN=MUT PE=1 SV=4	1	7	7	7	6	5	5	0	2	2	6	6	6	0	0	0	83.134	750	750	0	11.359	MS/MS	MS/MS	MS/MS		MS/MS	MS/MS	MS/MS	MS/MS	MS/MS					7.96681	8.01687	7.58751	n. d.	7.44892	7.63232	7.99419	7.99531
P23526	P23526	7	7	7	Adenosylhomocysteinase	AHCY	SAHH_HUMAN Adenosylhomocysteinase OS=Homo sapiens OX=9606 GN=AHCY PE=1 SV=4	1	7	7	7	3	2	2	5	7	7	7	6	7	6	6	6	47.716	432	432	0	22.865	MS/MS	MS/MS	MS/MS	MS/MS	MS/MS	MS/MS	MS/MS	MS/MS	MS/MS	MS/MS	MS/MS	MS/MS		7.52533	7.6912	7.47645	7.68263	7.69926	7.67846	8.00509	7.98811
P27144	P27144	2	2	2	Adenylate kinase 4, mitochondrial	AK4	KAD4_HUMAN Adenylate kinase 4, mitochondrial OS=Homo sapiens OX=9606 GN=AK4 PE=1 SV=1	1	2	2	2	2	1	2	1	0	1	2	2	2	2	1	2	25.268	223	223	0	7.4285	MS/MS	MS/MS	MS/MS	MS/MS		matching	MS/MS	MS/MS	MS/MS	MS/MS	matching	MS/MS		7.03571	7.19662	7.14799	6.80703	n. d.	6.85028	7.34062	7.32288
P43155	P43155	5	5	5	Carnitine O-acetyltransferase	CRAT	CACP_HUMAN Carnitine O-acetyltransferase OS=Homo sapiens OX=9606 GN=CRAT PE=1 SV=5	1	5	5	5	2	1	3	1	1	0	5	3	3	1	1	0	70.857	626	626	0	8.7838	matching	matching	matching	MS/MS	matching		MS/MS	MS/MS	MS/MS	matching	matching			7.061	6.92017	7.01687	6.93994	6.851	n. d.	7.3795	7.32033
P55268	P55268	8	8	8	Laminin subunit beta-2	LAMB2	LAMB2_HUMAN Laminin subunit beta-2 OS=Homo sapiens OX=9606 GN=LAMB2 PE=1 SV=2	1	8	8	8	1	1	1	3	2	1	8	6	6	0	1	1	195.98	1798	1798	0	45.613	matching	matching	matching	MS/MS	MS/MS	MS/MS	MS/MS	MS/MS	MS/MS		matching	matching		6.51911	6.92222	7.22427	7.15688	7.26323	7.06382	7.76613	7.52666
P62244	P62244	2	2	2	40S ribosomal protein S15a	RPS15A	RS15A_HUMAN 40S ribosomal protein S15a OS=Homo sapiens OX=9606 GN=RPS15A PE=1 SV=2	1	2	2	2	1	1	1	2	2	2	2	2	2	2	2	2	14.839	130	130	0	5.4132	MS/MS	MS/MS	MS/MS	MS/MS	MS/MS	MS/MS	MS/MS	MS/MS	MS/MS	MS/MS	MS/MS	MS/MS		7.22624	7.20434	7.07726	7.06431	7.01347	7.17693	7.39611	7.39138
Q16762	Q16762	5	5	5	Thiosulfate sulfurtransferase	TST	THTR_HUMAN Thiosulfate sulfurtransferase OS=Homo sapiens OX=9606 GN=TST PE=1 SV=4	1	5	5	5	4	5	4	5	4	3	5	4	5	4	4	4	33.429	297	297	0	54.415	MS/MS	MS/MS	MS/MS	MS/MS	MS/MS	MS/MS	MS/MS	MS/MS	MS/MS	MS/MS	MS/MS	MS/MS		7.86322	7.82102	7.86145	7.8479	7.77566	7.80333	8.17944	8.1586
Q16853	Q16853	3	3	3	Membrane primary amine oxidase	AOC3	AOC3_HUMAN Membrane primary amine oxidase OS=Homo sapiens OX=9606 GN=AOC3 PE=1 SV=3	1	3	3	3	1	1	1	1	3	1	3	3	3	2	2	1	84.621	763	763	0	36.261	MS/MS	MS/MS	MS/MS	MS/MS	MS/MS	MS/MS	MS/MS	MS/MS	MS/MS	MS/MS	MS/MS	MS/MS		7.41933	7.33335	7.37869	7.10452	7.13306	7.15797	7.59703	7.61399
Q6NVY1	Q6NVY1	4	4	4	3-hydroxyisobutyryl-CoA hydrolase, mitochondrial	HIBCH	HIBCH_HUMAN 3-hydroxyisobutyryl-CoA hydrolase, mitochondrial OS=Homo sapiens OX=9606 GN=HIBCH PE=1 SV=2	1	4	4	4	4	3	3	1	3	4	3	2	3	2	2	2	43.482	386	386	0	115.68	MS/MS	MS/MS	MS/MS	MS/MS	MS/MS	MS/MS	MS/MS	MS/MS	MS/MS	MS/MS	MS/MS	MS/MS		7.74527	7.88503	7.18381	7.71645	7.64862	7.52333	7.93777	7.95886
Q6UW68	Q6UW68	2	2	2	Transmembrane protein 205	TMEM205	TM205_HUMAN Transmembrane protein 205 OS=Homo sapiens OX=9606 GN=TMEM205 PE=1 SV=1	1	2	2	2	1	1	2	1	0	1	1	1	1	1	1	0	21.198	189	189	0	5.6745	MS/MS	matching	matching	matching		matching	MS/MS	MS/MS	MS/MS	matching	matching			6.75119	5.9693	5.92471	5.64367	n. d.	6.30466	7.5244	7.23681
Q86XP3	Q86XP3	2	2	2	ATP-dependent RNA helicase DDX42	DDX42	DDX42_HUMAN ATP-dependent RNA helicase DDX42 OS=Homo sapiens OX=9606 GN=DDX42 PE=1 SV=1	1	2	2	2	0	0	0	0	0	0	1	1	1	0	0	1	102.97	938	938	0.0020121	2.702							matching	matching	MS/MS			MS/MS		n. d.	n. d.	n. d.	n. d.	n. d.	n. d.	6.97781	7.05119
Q8NBQ5	Q8NBQ5	4	4	4	Estradiol 17-beta-dehydrogenase 11	HSD17B11	DHB11_HUMAN Estradiol 17-beta-dehydrogenase 11 OS=Homo sapiens OX=9606 GN=HSD17B11 PE=1 SV=3	1	4	4	4	2	3	2	2	2	2	4	4	4	1	2	2	32.935	300	300	0	135.02	MS/MS	MS/MS	MS/MS	MS/MS	MS/MS	MS/MS	MS/MS	MS/MS	MS/MS	MS/MS	MS/MS	MS/MS		7.4347	7.43075	7.39611	7.40797	7.30632	7.33472	7.64921	7.68488
Q8NEV4	Q8NEV4	2	2	2	Myosin-IIIa	MYO3A	MYO3A_HUMAN Myosin-IIIa OS=Homo sapiens OX=9606 GN=MYO3A PE=1 SV=2	1	2	2	2	0	1	0	2	2	2	1	2	1	2	1	2	186.21	1616	1616	0.0062814	2.1953		matching		MS/MS	MS/MS	MS/MS	MS/MS	matching	MS/MS	matching	MS/MS	MS/MS		n. d.	7.95318	n. d.	8.10432	8.0479	8.05216	8.408	8.27293
Q96DC8	Q96DC8	2	2	2	Enoyl-CoA hydratase domain-containing protein 3, mitochondrial	ECHDC3	ECHD3_HUMAN Enoyl-CoA hydratase domain-containing protein 3, mitochondrial OS=Homo sapiens OX=9606 GN=ECHDC3 PE=1 SV=2	1	2	2	2	1	1	0	0	0	0	2	2	1	0	0	0	32.633	303	303	0	19.156	matching	MS/MS					MS/MS	MS/MS	matching					7.08142	7.09722	n. d.	n. d.	n. d.	n. d.	7.02329	7.10102
Q9HDC9	Q9HDC9	6	6	6	Adipocyte plasma membrane-associated protein	APMAP	APMAP_HUMAN Adipocyte plasma membrane-associated protein OS=Homo sapiens OX=9606 GN=APMAP PE=1 SV=2	1	6	6	6	3	3	4	4	5	5	5	5	5	5	4	4	46.48	416	416	0	37.672	MS/MS	MS/MS	MS/MS	MS/MS	MS/MS	MS/MS	MS/MS	MS/MS	MS/MS	MS/MS	MS/MS	MS/MS		7.82557	7.83913	7.75365	7.75183	7.8064	7.77962	8.08909	8.08987
Q9NRN5	Q9NRN5	3	3	3	Olfactomedin-like protein 3	OLFML3	OLFL3_HUMAN Olfactomedin-like protein 3 OS=Homo sapiens OX=9606 GN=OLFML3 PE=2 SV=1	1	3	3	3	0	0	0	0	0	0	2	3	2	0	0	0	46.01	406	406	0	14.497							MS/MS	MS/MS	MS/MS					n. d.	n. d.	n. d.	n. d.	n. d.	n. d.	6.84578	6.76668
Q9Y6L6	Q9Y6L6	2	2	2	Solute carrier organic anion transporter family member 1B1	SLCO1B1	SO1B1_HUMAN Solute carrier organic anion transporter family member 1B1 OS=Homo sapiens OX=9606 GN=SLCO1B1 PE=1 SV=2	1	2	2	2	1	0	0	0	0	0	1	2	2	0	0	0	76.448	691	691	0.0020202	2.7285	MS/MS						matching	matching	MS/MS					7.29752	n. d.	n. d.	n. d.	n. d.	n. d.	6.39394	6.59203
O14756	O14756	5	4	4	17-beta-hydroxysteroid dehydrogenase type 6	HSD17B6	H17B6_HUMAN 17-beta-hydroxysteroid dehydrogenase type 6 OS=Homo sapiens OX=9606 GN=HSD17B6 PE=1 SV=1	1	5	4	4	4	4	3	0	0	0	3	3	2	2	0	1	35.965	317	317	0	100.32	MS/MS	MS/MS	MS/MS	matching	matching	matching	MS/MS	MS/MS	MS/MS	matching	matching	matching		8.49842	8.43428	8.45037	n. d.	n. d.	n. d.	8.1839	8.20739
O14975	O14975	6	6	6	Very long-chain acyl-CoA synthetase	SLC27A2	S27A2_HUMAN Very long-chain acyl-CoA synthetase OS=Homo sapiens OX=9606 GN=SLC27A2 PE=1 SV=2	1	6	6	6	3	3	3	1	2	1	5	4	5	2	1	1	70.311	620	620	0	61.029	MS/MS	MS/MS	MS/MS	MS/MS	MS/MS	MS/MS	MS/MS	MS/MS	MS/MS	MS/MS	MS/MS	MS/MS		8.49911	8.47826	8.51481	7.32116	7.36899	7.2824	7.77297	7.70443
O43175	O43175	11	11	11	D-3-phosphoglycerate dehydrogenase	PHGDH	SERA_HUMAN D-3-phosphoglycerate dehydrogenase OS=Homo sapiens OX=9606 GN=PHGDH PE=1 SV=4	1	11	11	11	6	7	9	6	4	5	9	9	10	7	6	7	56.65	533	533	0	85.402	MS/MS	MS/MS	MS/MS	MS/MS	MS/MS	MS/MS	MS/MS	MS/MS	MS/MS	MS/MS	MS/MS	MS/MS		8.07889	8.04277	8.07748	7.4749	7.49406	7.50219	8.15314	8.19893
O60701	O60701	8	8	8	UDP-glucose 6-dehydrogenase	UGDH	UGDH_HUMAN UDP-glucose 6-dehydrogenase OS=Homo sapiens OX=9606 GN=UGDH PE=1 SV=1	1	8	8	8	6	6	5	3	5	2	6	5	5	4	4	4	55.023	494	494	0	312.82	MS/MS	MS/MS	MS/MS	MS/MS	matching	matching	MS/MS	MS/MS	MS/MS	MS/MS	MS/MS	MS/MS		8.27692	8.27706	8.25763	7.79313	7.73566	7.69045	8.11534	8.08817
O75356;REV__Q5VUR7;REV__Q5TYW2;REV__Q5SQ80;REV__Q5CZ79;REV__Q4UJ75;REV__Q8N2N9;REV__Q5JPF3;REV__A6QL64	O75356	5;1;1;1;1;1;1;1;1	5;1;1;1;1;1;1;1;1	5;1;1;1;1;1;1;1;1	Ectonucleoside triphosphate diphosphohydrolase 5	ENTPD5	ENTP5_HUMAN Ectonucleoside triphosphate diphosphohydrolase 5 OS=Homo sapiens OX=9606 GN=ENTPD5 PE=1 SV=1	9	5	5	5	4	3	4	0	1	1	4	4	4	1	3	1	47.517	428	428;823;823;823;823;823;1353;1778;1941	0	17.056	MS/MS	MS/MS	matching		matching	matching	MS/MS	MS/MS	MS/MS	matching	MS/MS	matching		7.63186	7.65838	7.52629	n. d.	7.07159	7.21128	7.58806	7.67094
O75874	O75874	8	7	7	Isocitrate dehydrogenase [NADP] cytoplasmic	IDH1	IDHC_HUMAN Isocitrate dehydrogenase [NADP] cytoplasmic OS=Homo sapiens OX=9606 GN=IDH1 PE=1 SV=2	1	8	7	7	5	4	6	6	4	6	6	6	6	6	6	7	46.659	414	414	0	24.431	MS/MS	MS/MS	MS/MS	MS/MS	MS/MS	MS/MS	MS/MS	MS/MS	MS/MS	MS/MS	MS/MS	MS/MS		8.34916	8.31042	8.22199	7.7898	7.96875	7.78612	8.21964	8.14696
O76054;Q9UDX4	O76054	5;2	5;2	5;2	SEC14-like protein 2	SEC14L2	S14L2_HUMAN SEC14-like protein 2 OS=Homo sapiens OX=9606 GN=SEC14L2 PE=1 SV=1	2	5	5	5	5	5	5	1	1	0	3	2	2	0	0	1	46.145	403	403;400	0	31.704	MS/MS	MS/MS	MS/MS	MS/MS	matching		MS/MS	MS/MS	MS/MS			matching		8.50405	8.30627	8.33001	6.88931	6.70152	n. d.	7.53695	7.43764
O95154	O95154	5	5	3	Aflatoxin B1 aldehyde reductase member 3	AKR7A3	ARK73_HUMAN Aflatoxin B1 aldehyde reductase member 3 OS=Homo sapiens OX=9606 GN=AKR7A3 PE=1 SV=2	1	5	5	3	2	3	3	0	0	0	2	2	2	1	0	0	37.206	331	331	0	17.158	MS/MS	MS/MS	MS/MS				MS/MS	MS/MS	MS/MS	MS/MS				8.23322	8.07361	8.12379	n. d.	n. d.	n. d.	7.65174	7.7882
P00167	P00167	4	4	4	Cytochrome b5	CYB5A	CYB5_HUMAN Cytochrome b5 OS=Homo sapiens OX=9606 GN=CYB5A PE=1 SV=2	1	4	4	4	4	4	4	4	4	4	4	4	4	4	4	4	15.33	134	134	0	75.695	MS/MS	MS/MS	MS/MS	MS/MS	MS/MS	MS/MS	MS/MS	MS/MS	MS/MS	MS/MS	MS/MS	MS/MS		8.2137	8.12499	8.10281	7.70376	7.63076	7.68825	8.21861	8.26404
P00439	P00439	7	7	7	Phenylalanine-4-hydroxylase	PAH	PH4H_HUMAN Phenylalanine-4-hydroxylase OS=Homo sapiens OX=9606 GN=PAH PE=1 SV=1	1	7	7	7	5	5	5	2	1	0	7	6	7	0	0	1	51.861	452	452	0	21.358	MS/MS	MS/MS	MS/MS	matching	matching		MS/MS	MS/MS	MS/MS			matching		8.00578	8.03052	8.11614	6.88817	6.47547	n. d.	7.79087	7.78087
P00450	P00450	2	2	2	Ceruloplasmin	CP	CERU_HUMAN Ceruloplasmin OS=Homo sapiens OX=9606 GN=CP PE=1 SV=1	1	2	2	2	1	1	1	0	0	0	2	1	1	2	2	0	122.2	1065	1065	0	10.257	matching	MS/MS	matching				MS/MS	MS/MS	matching	MS/MS	MS/MS			7.37898	7.35372	7.11012	n. d.	n. d.	n. d.	7.02399	6.78148
P00966	P00966	8	8	8	Argininosuccinate synthase	ASS1	ASSY_HUMAN Argininosuccinate synthase OS=Homo sapiens OX=9606 GN=ASS1 PE=1 SV=2	1	8	8	8	6	7	7	2	2	2	6	7	5	3	2	3	46.53	412	412	0	120.76	MS/MS	MS/MS	MS/MS	MS/MS	MS/MS	MS/MS	MS/MS	MS/MS	MS/MS	MS/MS	MS/MS	MS/MS		9.00732	8.9599	9.04222	7.82923	7.70246	7.71976	8.51716	8.50516
P04040	P04040	9	9	9	Catalase	CAT	CATA_HUMAN Catalase OS=Homo sapiens OX=9606 GN=CAT PE=1 SV=3	1	9	9	9	6	8	7	2	4	5	9	8	8	5	4	5	59.755	527	527	0	32.619	MS/MS	MS/MS	MS/MS	MS/MS	MS/MS	MS/MS	MS/MS	MS/MS	MS/MS	MS/MS	MS/MS	MS/MS		8.21922	8.29946	8.22955	7.63469	7.7943	7.86944	8.17473	8.20439
P04424	P04424	5	5	5	Argininosuccinate lyase	ASL	ARLY_HUMAN Argininosuccinate lyase OS=Homo sapiens OX=9606 GN=ASL PE=1 SV=4	1	5	5	5	5	5	5	4	3	4	5	5	5	3	4	4	51.657	464	464	0	80.102	MS/MS	MS/MS	MS/MS	MS/MS	MS/MS	MS/MS	MS/MS	MS/MS	MS/MS	MS/MS	MS/MS	MS/MS		8.35482	8.36116	8.34313	7.82803	7.78526	7.80949	8.11717	8.13814
P05062	P05062	7	7	7	Fructose-bisphosphate aldolase B	ALDOB	ALDOB_HUMAN Fructose-bisphosphate aldolase B OS=Homo sapiens OX=9606 GN=ALDOB PE=1 SV=2	1	7	7	7	6	7	6	4	3	3	5	6	5	2	3	2	39.473	364	364	0	323.31	MS/MS	MS/MS	MS/MS	MS/MS	MS/MS	MS/MS	MS/MS	MS/MS	MS/MS	MS/MS	matching	MS/MS		8.98342	8.97681	8.97218	7.70352	7.65896	7.56681	8.61264	8.58984
P05181	P05181	7	7	6	Cytochrome P450 2E1;Cytochrome P450 2E1, N-terminally processed	CYP2E1	CP2E1_HUMAN Cytochrome P450 2E1 OS=Homo sapiens OX=9606 GN=CYP2E1 PE=1 SV=1	1	7	7	6	6	5	5	1	1	3	5	5	5	0	1	1	56.848	493	493	0	70.626	MS/MS	MS/MS	MS/MS	matching	MS/MS	MS/MS	MS/MS	MS/MS	MS/MS		matching	MS/MS		8.56738	8.63039	8.4134	6.7827	7.20734	7.39945	8.06258	8.10735
P06133;O75310	P06133	9;2	8;1	7;1	UDP-glucuronosyltransferase 2B4	UGT2B4	UD2B4_HUMAN UDP-glucuronosyltransferase 2B4 OS=Homo sapiens OX=9606 GN=UGT2B4 PE=1 SV=2	2	9	8	7	7	4	6	0	0	2	5	3	2	0	0	0	60.512	528	528;529	0	16.251	MS/MS	MS/MS	MS/MS	matching	matching	matching	MS/MS	MS/MS	MS/MS	matching				7.73177	7.63102	7.75812	n. d.	7.25641	7.13475	8.08375	7.60587
P06737	P06737	12	12	10	Glycogen phosphorylase, liver form	PYGL	PYGL_HUMAN Glycogen phosphorylase, liver form OS=Homo sapiens OX=9606 GN=PYGL PE=1 SV=4	1	12	12	10	8	6	8	5	3	2	10	10	10	1	3	2	97.147	847	847	0	160.72	MS/MS	MS/MS	MS/MS	MS/MS	MS/MS	MS/MS	MS/MS	MS/MS	MS/MS	MS/MS	MS/MS	MS/MS		8.48257	8.45737	8.50501	7.73046	7.59244	7.51057	8.33676	8.2897
P07099	P07099	12	12	12	Epoxide hydrolase 1	EPHX1	HYEP_HUMAN Epoxide hydrolase 1 OS=Homo sapiens OX=9606 GN=EPHX1 PE=1 SV=1	1	12	12	12	10	10	11	6	6	5	12	11	12	4	4	4	52.948	455	455	0	255.75	MS/MS	MS/MS	MS/MS	MS/MS	MS/MS	MS/MS	MS/MS	MS/MS	MS/MS	MS/MS	MS/MS	MS/MS		8.81556	8.74011	8.79605	8.29724	8.31956	8.32023	9.00247	9.02185
P09417	P09417	2	2	2	Dihydropteridine reductase	QDPR	DHPR_HUMAN Dihydropteridine reductase OS=Homo sapiens OX=9606 GN=QDPR PE=1 SV=2	1	2	2	2	2	2	2	2	2	2	2	2	2	1	1	1	25.789	244	244	0	6.2348	MS/MS	MS/MS	MS/MS	matching	matching	matching	MS/MS	MS/MS	MS/MS	matching	matching	matching		7.53657	7.64115	7.58438	7.04072	7.15097	7.13466	7.51512	7.43048
P10620	P10620	4	4	4	Microsomal glutathione S-transferase 1	MGST1	MGST1_HUMAN Microsomal glutathione S-transferase 1 OS=Homo sapiens OX=9606 GN=MGST1 PE=1 SV=1	1	4	4	4	4	4	4	2	2	2	3	3	3	2	2	2	17.598	155	155	0	85.309	MS/MS	MS/MS	MS/MS	MS/MS	MS/MS	MS/MS	MS/MS	MS/MS	MS/MS	MS/MS	MS/MS	MS/MS		8.59832	8.52784	8.57628	7.9545	7.90979	8.0114	8.58422	8.60854
P10632;P33260	P10632	6;1	5;1	5;1	Cytochrome P450 2C8	CYP2C8	CP2C8_HUMAN Cytochrome P450 2C8 OS=Homo sapiens OX=9606 GN=CYP2C8 PE=1 SV=2	2	6	5	5	4	4	4	1	0	1	3	3	5	1	0	1	55.824	490	490;490	0	207.46	MS/MS	MS/MS	MS/MS	matching	matching	matching	MS/MS	MS/MS	MS/MS	matching		matching		8.65876	8.5993	7.7862	6.59353	n. d.	6.4262	7.40878	7.45915
P10635;A0A087X1C5	P10635;A0A087X1C5	5;4	5;4	5;4	Cytochrome P450 2D6;Putative cytochrome P450 2D7	CYP2D6;CYP2D7	CP2D6_HUMAN Cytochrome P450 2D6 OS=Homo sapiens OX=9606 GN=CYP2D6 PE=1 SV=2;CP2D7_HUMAN Putative cytochrome P450 2D7 OS=Homo sapiens OX=9606 GN=CYP2D7 PE=5 SV=1	2	5	5	5	3	4	3	0	0	0	5	4	4	0	0	0	55.769	497	497;515	0	15.607	MS/MS	MS/MS	MS/MS				MS/MS	MS/MS	MS/MS					7.77614	7.63929	7.72271	n. d.	n. d.	n. d.	7.47968	7.55998
P11586	P11586	18	18	18	C-1-tetrahydrofolate synthase, cytoplasmic;Methylenetetrahydrofolate dehydrogenase;Methenyltetrahydrofolate cyclohydrolase;Formyltetrahydrofolate synthetase;C-1-tetrahydrofolate synthase, cytoplasmic, N-terminally processed	MTHFD1	C1TC_HUMAN C-1-tetrahydrofolate synthase, cytoplasmic OS=Homo sapiens OX=9606 GN=MTHFD1 PE=1 SV=3	1	18	18	18	17	16	16	14	14	12	17	17	18	8	10	8	101.56	935	935	0	132.15	MS/MS	MS/MS	MS/MS	MS/MS	MS/MS	MS/MS	MS/MS	MS/MS	MS/MS	MS/MS	MS/MS	MS/MS		8.69872	8.70177	8.71839	8.17126	8.13694	8.17499	8.53777	8.51214
P16219	P16219	6	6	6	Short-chain specific acyl-CoA dehydrogenase, mitochondrial	ACADS	ACADS_HUMAN Short-chain specific acyl-CoA dehydrogenase, mitochondrial OS=Homo sapiens OX=9606 GN=ACADS PE=1 SV=1	1	6	6	6	6	6	6	3	4	3	6	5	5	3	3	2	44.297	412	412	0	254.15	MS/MS	MS/MS	MS/MS	MS/MS	MS/MS	MS/MS	MS/MS	MS/MS	MS/MS	MS/MS	MS/MS	MS/MS		8.50059	8.56042	8.58492	7.85042	7.8422	7.88925	8.30044	8.2477
P16930	P16930	7	7	7	Fumarylacetoacetase	FAH	FAAA_HUMAN Fumarylacetoacetase OS=Homo sapiens OX=9606 GN=FAH PE=1 SV=2	1	7	7	7	4	6	4	2	2	3	5	4	5	4	3	2	46.374	419	419	0	44.384	MS/MS	MS/MS	MS/MS	MS/MS	matching	MS/MS	MS/MS	MS/MS	MS/MS	MS/MS	MS/MS	MS/MS		8.54199	8.33766	8.44436	7.48058	6.83653	7.39185	8.00247	7.80443
P17174	P17174	9	9	9	Aspartate aminotransferase, cytoplasmic	GOT1	AATC_HUMAN Aspartate aminotransferase, cytoplasmic OS=Homo sapiens OX=9606 GN=GOT1 PE=1 SV=3	1	9	9	9	7	7	6	3	7	6	9	8	9	6	4	5	46.247	413	413	0	38.151	MS/MS	MS/MS	MS/MS	MS/MS	MS/MS	MS/MS	MS/MS	MS/MS	MS/MS	MS/MS	MS/MS	MS/MS		8.44207	8.45547	8.32089	7.93181	7.75428	7.77829	8.188	8.21021
P21549	P21549	11	11	11	Serine--pyruvate aminotransferase	AGXT	SPYA_HUMAN Serine--pyruvate aminotransferase OS=Homo sapiens OX=9606 GN=AGXT PE=1 SV=1	1	11	11	11	9	9	10	7	7	7	9	9	10	6	6	3	43.009	392	392	0	323.31	MS/MS	MS/MS	MS/MS	MS/MS	MS/MS	MS/MS	MS/MS	MS/MS	MS/MS	MS/MS	MS/MS	MS/MS		9.12044	9.10016	9.09601	8.25183	8.30451	8.26437	8.75799	8.78914
P21695	P21695	6	6	6	Glycerol-3-phosphate dehydrogenase [NAD(+)], cytoplasmic	GPD1	GPDA_HUMAN Glycerol-3-phosphate dehydrogenase [NAD(+)], cytoplasmic OS=Homo sapiens OX=9606 GN=GPD1 PE=1 SV=4	1	6	6	6	6	6	5	1	1	0	4	4	4	0	0	1	37.567	349	349	0	19.961	MS/MS	MS/MS	MS/MS	matching	matching		MS/MS	MS/MS	MS/MS			MS/MS		8.08347	8.10058	7.76458	6.62483	6.62973	n. d.	7.48006	7.79029
P22309	P22309	3	2	2	UDP-glucuronosyltransferase 1-1	UGT1A1	UD11_HUMAN UDP-glucuronosyltransferase 1-1 OS=Homo sapiens OX=9606 GN=UGT1A1 PE=1 SV=1	1	3	2	2	2	1	1	0	0	0	1	1	1	0	1	0	59.591	533	533	0	259.21	MS/MS	MS/MS	MS/MS			matching	MS/MS	MS/MS	matching	matching	matching	matching		7.77997	7.7038	7.85256	n. d.	n. d.	n. d.	6.82119	6.7567
P22310	P22310	4	3	3	UDP-glucuronosyltransferase 1-4	UGT1A4	UD14_HUMAN UDP-glucuronosyltransferase 1-4 OS=Homo sapiens OX=9606 GN=UGT1A4 PE=1 SV=1	1	4	3	3	3	3	3	0	1	1	3	2	2	0	0	0	60.024	534	534	0	9.1639	MS/MS	MS/MS	MS/MS		matching	matching	MS/MS	MS/MS	MS/MS	matching	matching	matching		7.62873	7.73452	7.66698	n. d.	6.79262	6.89955	7.39456	7.53835
P22760	P22760	4	4	4	Arylacetamide deacetylase	AADAC	AAAD_HUMAN Arylacetamide deacetylase OS=Homo sapiens OX=9606 GN=AADAC PE=1 SV=5	1	4	4	4	4	4	4	1	2	0	3	3	3	0	1	0	45.733	399	399	0	48.822	MS/MS	MS/MS	MS/MS	MS/MS	MS/MS		MS/MS	MS/MS	MS/MS		MS/MS			8.17246	8.21638	8.10099	7.27333	7.18963	n. d.	7.79169	7.73992
P23141;Q9UKY3	P23141	21;2	21;2	21;2	Liver carboxylesterase 1	CES1	EST1_HUMAN Liver carboxylesterase 1 OS=Homo sapiens OX=9606 GN=CES1 PE=1 SV=2	2	21	21	21	19	19	20	18	18	17	20	20	20	10	15	13	62.52	567	567;287	0	323.31	MS/MS	MS/MS	MS/MS	MS/MS	MS/MS	MS/MS	MS/MS	MS/MS	MS/MS	MS/MS	MS/MS	MS/MS		9.48893	9.51179	9.50288	8.76273	8.7495	8.77701	9.27722	9.30602
P23378	P23378	6	6	6	Glycine dehydrogenase (decarboxylating), mitochondrial	GLDC	GCSP_HUMAN Glycine dehydrogenase (decarboxylating), mitochondrial OS=Homo sapiens OX=9606 GN=GLDC PE=1 SV=2	1	6	6	6	4	4	6	0	0	0	2	1	2	0	0	0	112.73	1020	1020	0	38.566	MS/MS	MS/MS	MS/MS				MS/MS	matching	MS/MS					8.01161	7.80907	7.93477	n. d.	n. d.	n. d.	7.30328	7.29563
P24752	P24752	6	6	6	Acetyl-CoA acetyltransferase, mitochondrial	ACAT1	THIL_HUMAN Acetyl-CoA acetyltransferase, mitochondrial OS=Homo sapiens OX=9606 GN=ACAT1 PE=1 SV=1	1	6	6	6	6	6	5	4	4	3	4	5	5	4	4	4	45.199	427	427	0	257.98	MS/MS	MS/MS	MS/MS	MS/MS	MS/MS	MS/MS	MS/MS	MS/MS	MS/MS	MS/MS	MS/MS	MS/MS		9.24438	9.16236	9.15076	8.67605	8.6844	8.65557	9.03965	9.04735
P26440	P26440	2	2	2	Isovaleryl-CoA dehydrogenase, mitochondrial	IVD	IVD_HUMAN Isovaleryl-CoA dehydrogenase, mitochondrial OS=Homo sapiens OX=9606 GN=IVD PE=1 SV=1	1	2	2	2	2	2	2	2	2	2	2	2	2	1	1	1	46.319	423	423	0	9.4071	MS/MS	MS/MS	MS/MS	MS/MS	MS/MS	MS/MS	MS/MS	MS/MS	MS/MS	MS/MS	MS/MS	MS/MS		7.45082	7.43183	7.47356	7.16841	7.10391	7.17155	7.45346	7.48169
P27169	P27169	5	5	5	Serum paraoxonase/arylesterase 1	PON1	PON1_HUMAN Serum paraoxonase/arylesterase 1 OS=Homo sapiens OX=9606 GN=PON1 PE=1 SV=3	1	5	5	5	5	4	4	2	3	3	4	4	4	1	1	1	39.731	355	355	0	85.797	MS/MS	MS/MS	MS/MS	MS/MS	MS/MS	MS/MS	MS/MS	MS/MS	MS/MS	MS/MS	MS/MS	MS/MS		7.99832	8.13146	8.0035	7.47224	7.57998	7.58878	7.88669	7.9374
P27338	P27338	5	5	5	Amine oxidase [flavin-containing] B	MAOB	AOFB_HUMAN Amine oxidase [flavin-containing] B OS=Homo sapiens OX=9606 GN=MAOB PE=1 SV=3	1	5	5	5	3	3	4	1	2	2	4	4	5	1	0	0	58.762	520	520	0	15.851	MS/MS	MS/MS	MS/MS	matching	MS/MS	MS/MS	MS/MS	MS/MS	MS/MS	matching				8.03965	7.97619	7.84546	7.07166	7.3709	7.20268	7.93985	7.87499
P28288	P28288	4	4	4	ATP-binding cassette sub-family D member 3	ABCD3	ABCD3_HUMAN ATP-binding cassette sub-family D member 3 OS=Homo sapiens OX=9606 GN=ABCD3 PE=1 SV=1	1	4	4	4	1	1	1	2	1	2	2	3	3	1	1	1	75.475	659	659	0	15.735	MS/MS	MS/MS	MS/MS	MS/MS	MS/MS	MS/MS	MS/MS	MS/MS	MS/MS	MS/MS	MS/MS	MS/MS		7.74928	7.8239	7.8099	7.18738	7.27621	7.23603	7.5251	7.57455
P31513;P31512	P31513	14;1	14;1	14;1	Dimethylaniline monooxygenase [N-oxide-forming] 3	FMO3	FMO3_HUMAN Dimethylaniline monooxygenase [N-oxide-forming] 3 OS=Homo sapiens OX=9606 GN=FMO3 PE=1 SV=5	2	14	14	14	12	13	12	10	10	10	11	12	11	7	6	5	60.033	532	532;558	0	195.78	MS/MS	MS/MS	MS/MS	MS/MS	MS/MS	MS/MS	MS/MS	MS/MS	MS/MS	MS/MS	MS/MS	MS/MS		8.87456	8.84213	8.90812	8.10291	8.13239	8.09674	8.53314	8.52194
P33121	P33121	12	12	12	Long-chain-fatty-acid--CoA ligase 1	ACSL1	ACSL1_HUMAN Long-chain-fatty-acid--CoA ligase 1 OS=Homo sapiens OX=9606 GN=ACSL1 PE=1 SV=1	1	12	12	12	10	7	8	5	4	2	12	11	9	0	1	1	77.942	698	698	0	51.513	MS/MS	MS/MS	MS/MS	MS/MS	MS/MS	MS/MS	MS/MS	MS/MS	MS/MS		matching	MS/MS		8.64498	8.65063	8.64362	7.58683	7.44606	6.68491	8.48728	8.48947
P34897	P34897	6	6	6	Serine hydroxymethyltransferase, mitochondrial	SHMT2	GLYM_HUMAN Serine hydroxymethyltransferase, mitochondrial OS=Homo sapiens OX=9606 GN=SHMT2 PE=1 SV=3	1	6	6	6	5	5	5	3	2	4	4	5	4	3	4	5	55.992	504	504	0	38.673	MS/MS	MS/MS	MS/MS	MS/MS	MS/MS	MS/MS	MS/MS	MS/MS	MS/MS	MS/MS	MS/MS	MS/MS		7.93733	7.89661	7.88615	7.52818	7.44767	7.57523	7.91221	7.83294
P35573	P35573	21	21	21	Glycogen debranching enzyme;4-alpha-glucanotransferase;Amylo-alpha-1,6-glucosidase	AGL	GDE_HUMAN Glycogen debranching enzyme OS=Homo sapiens OX=9606 GN=AGL PE=1 SV=3	1	21	21	21	17	17	20	3	3	4	12	14	15	0	1	0	174.76	1532	1532	0	146.27	MS/MS	MS/MS	MS/MS	MS/MS	MS/MS	MS/MS	MS/MS	MS/MS	MS/MS		matching			8.51136	8.50331	8.44386	7.32644	7.12015	7.01624	8.13849	8.20699
P35914	P35914	2	2	2	Hydroxymethylglutaryl-CoA lyase, mitochondrial	HMGCL	HMGCL_HUMAN Hydroxymethylglutaryl-CoA lyase, mitochondrial OS=Homo sapiens OX=9606 GN=HMGCL PE=1 SV=2	1	2	2	2	2	2	2	2	0	1	2	2	2	2	2	1	34.36	325	325	0	34.304	MS/MS	MS/MS	MS/MS	MS/MS		matching	MS/MS	MS/MS	MS/MS	MS/MS	MS/MS	matching		7.57878	7.57449	7.1303	7.03715	n. d.	6.91204	7.41566	7.31222
P36871	P36871	12	12	12	Phosphoglucomutase-1	PGM1	PGM1_HUMAN Phosphoglucomutase-1 OS=Homo sapiens OX=9606 GN=PGM1 PE=1 SV=3	1	12	12	12	11	12	12	6	8	10	10	11	10	6	4	4	61.448	562	562	0	223.28	MS/MS	MS/MS	MS/MS	MS/MS	MS/MS	MS/MS	MS/MS	MS/MS	MS/MS	MS/MS	MS/MS	MS/MS		8.60065	8.61733	8.59606	8.1086	8.02222	8.04708	8.34058	8.37574
P42765	P42765	7	7	7	3-ketoacyl-CoA thiolase, mitochondrial	ACAA2	THIM_HUMAN 3-ketoacyl-CoA thiolase, mitochondrial OS=Homo sapiens OX=9606 GN=ACAA2 PE=1 SV=2	1	7	7	7	6	7	7	5	5	5	6	4	6	5	5	5	41.924	397	397	0	168.06	MS/MS	MS/MS	MS/MS	MS/MS	MS/MS	MS/MS	MS/MS	MS/MS	MS/MS	MS/MS	MS/MS	MS/MS		8.66919	8.60666	8.64371	8.2755	8.24844	8.22596	8.60064	8.6895
P46952	P46952	7	7	7	3-hydroxyanthranilate 3,4-dioxygenase	HAAO	3HAO_HUMAN 3-hydroxyanthranilate 3,4-dioxygenase OS=Homo sapiens OX=9606 GN=HAAO PE=1 SV=2	1	7	7	7	7	7	7	5	4	3	7	6	6	1	1	1	32.556	286	286	0	323.31	MS/MS	MS/MS	MS/MS	matching	MS/MS	MS/MS	MS/MS	MS/MS	MS/MS	MS/MS	MS/MS	MS/MS		8.42197	8.42101	8.43576	7.57834	7.39794	7.53851	7.79837	7.79627
P47989	P47989	2	2	2	Xanthine dehydrogenase/oxidase;Xanthine dehydrogenase;Xanthine oxidase	XDH	XDH_HUMAN Xanthine dehydrogenase/oxidase OS=Homo sapiens OX=9606 GN=XDH PE=1 SV=4	1	2	2	2	2	2	2	0	0	0	1	1	2	0	0	0	146.42	1333	1333	0	5.14	MS/MS	MS/MS	MS/MS				matching	matching	matching					7.73958	7.58533	7.59941	n. d.	n. d.	n. d.	6.94728	6.96163
P49327	P49327	32	32	32	Fatty acid synthase;[Acyl-carrier-protein] S-acetyltransferase;[Acyl-carrier-protein] S-malonyltransferase;3-oxoacyl-[acyl-carrier-protein] synthase;3-oxoacyl-[acyl-carrier-protein] reductase;3-hydroxyacyl-[acyl-carrier-protein] dehydratase;Enoyl-[acyl-carrier-protein] reductase;Oleoyl-[acyl-carrier-protein] hydrolase	FASN	FAS_HUMAN Fatty acid synthase OS=Homo sapiens OX=9606 GN=FASN PE=1 SV=3	1	32	32	32	29	25	25	8	12	10	27	27	28	13	19	18	273.42	2511	2511	0	323.31	MS/MS	MS/MS	MS/MS	MS/MS	MS/MS	MS/MS	MS/MS	MS/MS	MS/MS	MS/MS	MS/MS	MS/MS		8.87785	8.94055	8.9043	8.15403	8.13389	8.07295	8.55578	8.572
P50053	P50053	3	3	3	Ketohexokinase	KHK	KHK_HUMAN Ketohexokinase OS=Homo sapiens OX=9606 GN=KHK PE=1 SV=2	1	3	3	3	2	2	2	0	0	0	3	3	2	0	0	0	32.523	298	298	0	11.398	MS/MS	MS/MS	MS/MS				MS/MS	MS/MS	MS/MS					7.61458	7.44654	7.50029	n. d.	n. d.	n. d.	6.95437	6.854
P50225;P50226;P0DMN0;P0DMM9	P50225;P50226	4;3;1;1	4;3;1;1	4;3;1;1	Sulfotransferase 1A1;Sulfotransferase 1A2	SULT1A1;SULT1A2	ST1A1_HUMAN Sulfotransferase 1A1 OS=Homo sapiens OX=9606 GN=SULT1A1 PE=1 SV=3;ST1A2_HUMAN Sulfotransferase 1A2 OS=Homo sapiens OX=9606 GN=SULT1A2 PE=1 SV=2	4	4	4	4	3	2	1	2	2	2	4	4	4	3	2	2	34.165	295	295;295;295;295	0	10.839	MS/MS	MS/MS	MS/MS	MS/MS	MS/MS	MS/MS	MS/MS	MS/MS	MS/MS	MS/MS	MS/MS	MS/MS		7.57087	7.54987	7.50094	7.24487	7.30261	7.11985	7.7064	7.57067
P50416	P50416	3	3	3	Carnitine O-palmitoyltransferase 1, liver isoform	CPT1A	CPT1A_HUMAN Carnitine O-palmitoyltransferase 1, liver isoform OS=Homo sapiens OX=9606 GN=CPT1A PE=1 SV=2	1	3	3	3	1	1	1	0	0	0	3	3	3	0	1	1	88.367	773	773	0	6.7147	matching	matching	matching				MS/MS	MS/MS	MS/MS		matching	matching		7.09174	6.91474	6.82442	n. d.	n. d.	n. d.	7.2305	7.18466
P51648	P51648	6	6	6	Fatty aldehyde dehydrogenase	ALDH3A2	AL3A2_HUMAN Fatty aldehyde dehydrogenase OS=Homo sapiens OX=9606 GN=ALDH3A2 PE=1 SV=1	1	6	6	6	2	3	3	3	3	3	5	6	5	1	0	0	54.847	485	485	0	20.68	MS/MS	MS/MS	MS/MS	MS/MS	MS/MS	MS/MS	MS/MS	MS/MS	MS/MS	MS/MS				7.89422	7.77449	7.58788	7.12775	7.08586	7.19343	7.4937	7.49429
P51857	P51857	2	2	2	3-oxo-5-beta-steroid 4-dehydrogenase	AKR1D1	AK1D1_HUMAN 3-oxo-5-beta-steroid 4-dehydrogenase OS=Homo sapiens OX=9606 GN=AKR1D1 PE=1 SV=1	1	2	2	2	1	1	2	0	0	0	1	1	2	0	0	0	37.376	326	326	0.00072307	3.343	MS/MS	MS/MS	MS/MS				MS/MS	MS/MS	MS/MS					7.41003	7.36708	7.35875	n. d.	n. d.	n. d.	7.02865	7.06322
P52758	P52758	4	4	4	Ribonuclease UK114	HRSP12	RIDA_HUMAN 2-iminobutanoate/2-iminopropanoate deaminase OS=Homo sapiens OX=9606 GN=RIDA PE=1 SV=1	1	4	4	4	4	3	3	2	4	3	4	3	3	2	2	2	14.494	137	137	0	34.086	MS/MS	MS/MS	MS/MS	MS/MS	MS/MS	MS/MS	MS/MS	MS/MS	MS/MS	matching	MS/MS	matching		8.33616	8.38434	8.37707	7.47805	7.49006	7.4097	8.31488	8.13997
P54709	P54709	3	3	3	Sodium/potassium-transporting ATPase subunit beta-3	ATP1B3	AT1B3_HUMAN Sodium/potassium-transporting ATPase subunit beta-3 OS=Homo sapiens OX=9606 GN=ATP1B3 PE=1 SV=1	1	3	3	3	1	1	1	0	0	1	2	2	2	1	1	0	31.512	279	279	0.00073475	3.4812	matching	matching	matching			MS/MS	matching	MS/MS	MS/MS	matching	matching			6.72761	6.82834	6.88707	n. d.	n. d.	n. d.	6.75092	6.8224
P54855;O75795;P36537;Q9BY64	P54855;O75795	9;7;2;2	9;7;2;2	7;5;1;1	UDP-glucuronosyltransferase 2B15;UDP-glucuronosyltransferase 2B17	UGT2B15;UGT2B17	UDB15_HUMAN UDP-glucuronosyltransferase 2B15 OS=Homo sapiens OX=9606 GN=UGT2B15 PE=1 SV=3;UDB17_HUMAN UDP-glucuronosyltransferase 2B17 OS=Homo sapiens OX=9606 GN=UGT2B17 PE=1 SV=1	4	9	9	7	6	5	7	2	1	2	5	5	5	0	0	0	61.036	530	530;530;528;529	0	34.134	MS/MS	MS/MS	MS/MS	matching	matching	matching	MS/MS	MS/MS	MS/MS	matching				8.11734	8.10051	8.24229	7.35245	7.26406	7.42137	8.19335	8.20017
P54868;Q01581	P54868	9;1	9;1	9;1	Hydroxymethylglutaryl-CoA synthase, mitochondrial	HMGCS2	HMCS2_HUMAN Hydroxymethylglutaryl-CoA synthase, mitochondrial OS=Homo sapiens OX=9606 GN=HMGCS2 PE=1 SV=1	2	9	9	9	8	7	8	6	4	6	6	6	6	5	5	3	56.635	508	508;520	0	165.42	MS/MS	MS/MS	MS/MS	MS/MS	MS/MS	MS/MS	MS/MS	MS/MS	MS/MS	MS/MS	MS/MS	MS/MS		9.43178	9.46219	9.47044	8.19354	8.18373	8.09601	8.81645	8.79854
Q00266	Q00266	4	4	4	S-adenosylmethionine synthase isoform type-1	MAT1A	METK1_HUMAN S-adenosylmethionine synthase isoform type-1 OS=Homo sapiens OX=9606 GN=MAT1A PE=1 SV=2	1	4	4	4	4	4	4	2	2	2	3	4	4	1	0	0	43.647	395	395	0	34.837	MS/MS	MS/MS	MS/MS	matching	MS/MS	MS/MS	MS/MS	MS/MS	MS/MS	matching				8.21373	8.04454	8.04544	7.2777	7.18856	7.32125	7.88759	7.92497
Q00796	Q00796	9	9	9	Sorbitol dehydrogenase	SORD	DHSO_HUMAN Sorbitol dehydrogenase OS=Homo sapiens OX=9606 GN=SORD PE=1 SV=4	1	9	9	9	8	8	9	3	3	4	7	6	9	3	4	3	38.324	357	357	0	179.81	MS/MS	MS/MS	MS/MS	MS/MS	MS/MS	MS/MS	MS/MS	MS/MS	MS/MS	MS/MS	MS/MS	MS/MS		8.80538	8.72387	8.88342	7.97978	7.91795	7.91311	8.46639	8.53001
Q02252	Q02252	8	8	8	Methylmalonate-semialdehyde dehydrogenase [acylating], mitochondrial	ALDH6A1	MMSA_HUMAN Methylmalonate-semialdehyde dehydrogenase [acylating], mitochondrial OS=Homo sapiens OX=9606 GN=ALDH6A1 PE=1 SV=2	1	8	8	8	7	7	7	6	7	8	8	8	8	3	3	3	57.839	535	535	0	126.32	MS/MS	MS/MS	MS/MS	MS/MS	MS/MS	MS/MS	MS/MS	MS/MS	MS/MS	MS/MS	MS/MS	MS/MS		8.46784	8.40934	8.45126	7.959	7.96086	8.0258	8.44674	8.46494
Q02318	Q02318	5	5	5	Sterol 26-hydroxylase, mitochondrial	CYP27A1	CP27A_HUMAN Sterol 26-hydroxylase, mitochondrial OS=Homo sapiens OX=9606 GN=CYP27A1 PE=1 SV=1	1	5	5	5	3	4	3	3	4	4	4	3	5	4	4	4	60.234	531	531	0	9.8939	MS/MS	MS/MS	MS/MS	MS/MS	MS/MS	MS/MS	MS/MS	MS/MS	MS/MS	MS/MS	MS/MS	MS/MS		7.84319	7.75245	7.75387	7.30281	7.20545	7.31481	7.629	7.69646
Q02928;Q5TCH4	Q02928	5;2	5;2	5;2	Cytochrome P450 4A11	CYP4A11	CP4AB_HUMAN Cytochrome P450 4A11 OS=Homo sapiens OX=9606 GN=CYP4A11 PE=1 SV=1	2	5	5	5	4	4	5	1	1	1	3	4	3	0	1	1	59.347	519	519;519	0	13.765	MS/MS	MS/MS	MS/MS	matching	matching	matching	MS/MS	MS/MS	MS/MS		matching	matching		8.06733	8.09621	8.12555	7.69588	7.61765	7.67378	8.274	7.9512
Q03154	Q03154	5	5	5	Aminoacylase-1	ACY1	ACY1_HUMAN Aminoacylase-1 OS=Homo sapiens OX=9606 GN=ACY1 PE=1 SV=1	1	5	5	5	5	5	5	0	2	2	5	5	5	3	2	3	45.884	408	408	0	37.029	MS/MS	MS/MS	MS/MS		matching	matching	MS/MS	MS/MS	MS/MS	matching	matching	matching		8.17202	8.18224	8.4365	n. d.	6.86303	6.82613	7.98767	8.01089
Q04828;P52895	Q04828;P52895	6;3	6;3	3;2	Aldo-keto reductase family 1 member C1;Aldo-keto reductase family 1 member C2	AKR1C1;AKR1C2	AK1C1_HUMAN Aldo-keto reductase family 1 member C1 OS=Homo sapiens OX=9606 GN=AKR1C1 PE=1 SV=1;AK1C2_HUMAN Aldo-keto reductase family 1 member C2 OS=Homo sapiens OX=9606 GN=AKR1C2 PE=1 SV=3	2	6	6	3	3	3	3	2	2	2	3	3	3	1	1	1	36.788	323	323;323	0	80.221	MS/MS	MS/MS	MS/MS	MS/MS	MS/MS	MS/MS	MS/MS	MS/MS	MS/MS	MS/MS	MS/MS	MS/MS		8.99795	8.98377	9.00847	8.21648	8.18523	8.18144	8.6992	8.69099
Q08AH3	Q08AH3	9	2	2	Acyl-coenzyme A synthetase ACSM2A, mitochondrial	ACSM2A	ACS2A_HUMAN Acyl-coenzyme A synthetase ACSM2A, mitochondrial OS=Homo sapiens OX=9606 GN=ACSM2A PE=1 SV=2	1	9	2	2	2	2	2	0	0	0	2	2	2	0	0	0	64.222	577	577	0	68.24	MS/MS	MS/MS	MS/MS	matching	matching	matching	MS/MS	MS/MS	MS/MS		matching	matching		7.90157	7.75102	7.85158	n. d.	n. d.	n. d.	7.36749	7.38689
Q13423	Q13423	14	14	14	NAD(P) transhydrogenase, mitochondrial	NNT	NNTM_HUMAN NAD(P) transhydrogenase, mitochondrial OS=Homo sapiens OX=9606 GN=NNT PE=1 SV=3	1	14	14	14	13	8	12	10	10	9	12	14	14	6	7	6	113.89	1086	1086	0	52.635	MS/MS	MS/MS	MS/MS	MS/MS	MS/MS	MS/MS	MS/MS	MS/MS	MS/MS	MS/MS	MS/MS	MS/MS		8.31486	8.27974	8.30276	8.01343	7.92742	8.001	8.30976	8.26432
Q14117	Q14117	3	2	2	Dihydropyrimidinase	DPYS	DPYS_HUMAN Dihydropyrimidinase OS=Homo sapiens OX=9606 GN=DPYS PE=1 SV=1	1	3	2	2	2	2	2	0	0	0	1	1	1	0	0	0	56.629	519	519	0	41.187	MS/MS	MS/MS	MS/MS	matching	matching	matching	MS/MS	matching	MS/MS	matching	matching	matching		7.92161	7.89448	7.91243	n. d.	n. d.	n. d.	7.22053	7.16545
Q14353	Q14353	2	2	2	Guanidinoacetate N-methyltransferase	GAMT	GAMT_HUMAN Guanidinoacetate N-methyltransferase OS=Homo sapiens OX=9606 GN=GAMT PE=1 SV=1	1	2	2	2	1	2	1	0	0	0	1	1	1	0	0	0	26.318	236	236	0	4.5698	matching	MS/MS	MS/MS				matching	matching	matching					7.45437	7.51947	7.4264	n. d.	n. d.	n. d.	7.32887	7.23292
Q14376	Q14376	3	3	3	UDP-glucose 4-epimerase	GALE	GALE_HUMAN UDP-glucose 4-epimerase OS=Homo sapiens OX=9606 GN=GALE PE=1 SV=2	1	3	3	3	1	2	2	1	1	1	2	3	3	0	1	1	38.281	348	348	0	22.481	matching	matching	MS/MS	matching	matching	matching	MS/MS	MS/MS	MS/MS		matching	matching		7.00677	6.97305	7.16489	6.66929	6.70209	6.78935	7.14489	7.2093
Q15392	Q15392	2	2	2	Delta(24)-sterol reductase	DHCR24	DHC24_HUMAN Delta(24)-sterol reductase OS=Homo sapiens OX=9606 GN=DHCR24 PE=1 SV=2	1	2	2	2	2	2	2	0	0	0	2	2	2	0	0	0	60.101	516	516	0.001387	2.9719	MS/MS	MS/MS	MS/MS				MS/MS	MS/MS	MS/MS					7.06536	7.01682	7.13805	n. d.	n. d.	n. d.	7.17079	7.18777
Q16134	Q16134	6	6	6	Electron transfer flavoprotein-ubiquinone oxidoreductase, mitochondrial	ETFDH	ETFD_HUMAN Electron transfer flavoprotein-ubiquinone oxidoreductase, mitochondrial OS=Homo sapiens OX=9606 GN=ETFDH PE=1 SV=2	1	6	6	6	4	4	4	2	3	2	3	5	6	2	2	2	68.495	617	617	0	121.26	MS/MS	MS/MS	MS/MS	MS/MS	MS/MS	MS/MS	MS/MS	MS/MS	MS/MS	MS/MS	matching	MS/MS		8.24581	8.23832	8.28805	7.48414	7.42014	7.2085	7.94083	7.94159
Q16698	Q16698	7	7	7	2,4-dienoyl-CoA reductase, mitochondrial	DECR1	DECR_HUMAN 2,4-dienoyl-CoA reductase, mitochondrial OS=Homo sapiens OX=9606 GN=DECR1 PE=1 SV=1	1	7	7	7	6	6	6	6	6	6	6	7	7	6	6	5	36.067	335	335	0	211.33	MS/MS	MS/MS	MS/MS	MS/MS	MS/MS	MS/MS	MS/MS	MS/MS	MS/MS	MS/MS	MS/MS	MS/MS		8.41953	8.39074	8.42352	7.97652	7.97345	8.03559	8.3199	8.29088
Q16719	Q16719	2	2	2	Kynureninase	KYNU	KYNU_HUMAN Kynureninase OS=Homo sapiens OX=9606 GN=KYNU PE=1 SV=1	1	2	2	2	1	1	1	0	0	0	2	1	1	0	0	0	52.351	465	465	0	8.6606	MS/MS	matching	matching				MS/MS	MS/MS	MS/MS					7.1172	7.21661	7.08052	n. d.	n. d.	n. d.	6.78427	6.75108
Q16836	Q16836	2	2	2	Hydroxyacyl-coenzyme A dehydrogenase, mitochondrial	HADH	HCDH_HUMAN Hydroxyacyl-coenzyme A dehydrogenase, mitochondrial OS=Homo sapiens OX=9606 GN=HADH PE=1 SV=3	1	2	2	2	1	2	1	1	2	1	2	2	2	2	2	2	34.293	314	314	0	53.363	MS/MS	MS/MS	MS/MS	MS/MS	MS/MS	MS/MS	MS/MS	MS/MS	MS/MS	MS/MS	MS/MS	MS/MS		8.08675	8.06062	8.17348	7.34712	7.34526	7.31902	7.78126	7.71008
Q3LXA3	Q3LXA3	13	13	13	Bifunctional ATP-dependent dihydroxyacetone kinase/FAD-AMP lyase (cyclizing);ATP-dependent dihydroxyacetone kinase;FAD-AMP lyase (cyclizing)	DAK	TKFC_HUMAN Triokinase/FMN cyclase OS=Homo sapiens OX=9606 GN=TKFC PE=1 SV=2	1	13	13	13	12	12	11	8	8	8	11	11	10	5	5	5	58.946	575	575	0	142.57	MS/MS	MS/MS	MS/MS	MS/MS	MS/MS	MS/MS	MS/MS	MS/MS	MS/MS	MS/MS	MS/MS	MS/MS		8.8405	8.78705	8.81404	8.12555	8.07372	8.10592	8.62161	8.6226
Q53FZ2	Q53FZ2	3	3	3	Acyl-coenzyme A synthetase ACSM3, mitochondrial	ACSM3	ACSM3_HUMAN Acyl-coenzyme A synthetase ACSM3, mitochondrial OS=Homo sapiens OX=9606 GN=ACSM3 PE=1 SV=2	1	3	3	3	2	1	3	0	0	0	1	3	2	1	0	0	66.152	586	586	0	8.6531	MS/MS	MS/MS	MS/MS				MS/MS	MS/MS	MS/MS	matching				6.97206	7.19067	7.17898	n. d.	n. d.	n. d.	7.09601	7.19601
Q7Z4W1	Q7Z4W1	6	6	6	L-xylulose reductase	DCXR	DCXR_HUMAN L-xylulose reductase OS=Homo sapiens OX=9606 GN=DCXR PE=1 SV=2	1	6	6	6	6	6	6	4	4	4	5	5	5	2	3	3	25.913	244	244	0	232.17	MS/MS	MS/MS	MS/MS	MS/MS	MS/MS	MS/MS	MS/MS	MS/MS	MS/MS	MS/MS	MS/MS	MS/MS		9.1707	9.14513	9.01599	7.97791	7.98294	8.0864	8.49425	8.49889
Q86TX2;P49753	Q86TX2;P49753	4;3	4;3	4;3	Acyl-coenzyme A thioesterase 1;Acyl-coenzyme A thioesterase 2, mitochondrial	ACOT1;ACOT2	ACOT1_HUMAN Acyl-coenzyme A thioesterase 1 OS=Homo sapiens OX=9606 GN=ACOT1 PE=1 SV=1;ACOT2_HUMAN Acyl-coenzyme A thioesterase 2, mitochondrial OS=Homo sapiens OX=9606 GN=ACOT2 PE=1 SV=6	2	4	4	4	2	2	2	1	3	2	4	4	4	1	1	1	46.277	421	421;483	0	8.6221	MS/MS	MS/MS	MS/MS	matching	matching	MS/MS	MS/MS	MS/MS	MS/MS	matching	matching	matching		7.48775	7.40035	7.43401	6.8706	6.85203	6.8761	7.32	7.30516
Q86XE5	Q86XE5	3	3	3	4-hydroxy-2-oxoglutarate aldolase, mitochondrial	HOGA1	HOGA1_HUMAN 4-hydroxy-2-oxoglutarate aldolase, mitochondrial OS=Homo sapiens OX=9606 GN=HOGA1 PE=1 SV=1	1	3	3	3	3	2	2	0	0	0	2	2	2	0	0	0	35.248	327	327	0	8.0565	MS/MS	MS/MS	matching				MS/MS	MS/MS	MS/MS					7.04246	7.03635	7.10677	n. d.	n. d.	n. d.	7.08458	7.16053
Q8NBX0	Q8NBX0	3	3	3	Saccharopine dehydrogenase-like oxidoreductase	SCCPDH	SCPDL_HUMAN Saccharopine dehydrogenase-like oxidoreductase OS=Homo sapiens OX=9606 GN=SCCPDH PE=1 SV=1	1	3	3	3	3	3	3	2	1	1	3	3	2	1	1	1	47.151	429	429	0	16.302	MS/MS	MS/MS	MS/MS	MS/MS	matching	matching	MS/MS	MS/MS	MS/MS	matching	matching	matching		7.6324	7.51971	7.49038	7.15534	7.00813	7.1174	7.42305	7.53733
Q93099	Q93099	5	5	5	Homogentisate 1,2-dioxygenase	HGD	HGD_HUMAN Homogentisate 1,2-dioxygenase OS=Homo sapiens OX=9606 GN=HGD PE=1 SV=2	1	5	5	5	4	4	4	0	0	0	4	4	3	0	0	0	49.963	445	445	0	8.5924	MS/MS	MS/MS	MS/MS				MS/MS	MS/MS	MS/MS					7.66439	7.577	7.45843	n. d.	n. d.	n. d.	7.28249	7.31723
Q96AB3	Q96AB3	2	2	2	Isochorismatase domain-containing protein 2, mitochondrial	ISOC2	ISOC2_HUMAN Isochorismatase domain-containing protein 2 OS=Homo sapiens OX=9606 GN=ISOC2 PE=1 SV=1	1	2	2	2	2	2	2	1	0	1	1	1	1	1	1	0	22.337	205	205	0	43.813	MS/MS	MS/MS	MS/MS	MS/MS		matching	MS/MS	MS/MS	MS/MS	MS/MS	MS/MS			8.00903	7.99229	8.09611	6.46419	n. d.	6.79107	7.15966	7.1442
Q96DG6	Q96DG6	5	5	5	Carboxymethylenebutenolidase homolog	CMBL	CMBL_HUMAN Carboxymethylenebutenolidase homolog OS=Homo sapiens OX=9606 GN=CMBL PE=1 SV=1	1	5	5	5	5	5	5	0	1	1	3	3	2	0	0	0	28.048	245	245	0	24.446	MS/MS	MS/MS	MS/MS		matching	matching	MS/MS	MS/MS	MS/MS					8.02518	7.59878	7.91937	n. d.	6.85434	6.68164	7.65858	7.56996
Q96LJ7	Q96LJ7	4	4	4	Dehydrogenase/reductase SDR family member 1	DHRS1	DHRS1_HUMAN Dehydrogenase/reductase SDR family member 1 OS=Homo sapiens OX=9606 GN=DHRS1 PE=1 SV=1	1	4	4	4	3	2	4	0	0	0	3	2	2	0	0	0	33.909	313	313	0	14.255	MS/MS	MS/MS	MS/MS				MS/MS	MS/MS	MS/MS					7.54446	7.74916	7.73318	n. d.	n. d.	n. d.	7.32079	7.26755
Q9BWD1	Q9BWD1	3	3	3	Acetyl-CoA acetyltransferase, cytosolic	ACAT2	THIC_HUMAN Acetyl-CoA acetyltransferase, cytosolic OS=Homo sapiens OX=9606 GN=ACAT2 PE=1 SV=2	1	3	3	3	2	2	2	1	1	0	3	2	3	1	0	1	41.35	397	397	0	13.198	MS/MS	MS/MS	MS/MS	matching	matching		MS/MS	MS/MS	MS/MS	matching		matching		7.58956	7.59945	7.56167	7.09124	6.70932	n. d.	7.37579	7.36597
Q9H2A2	Q9H2A2	7	7	7	Aldehyde dehydrogenase family 8 member A1	ALDH8A1	AL8A1_HUMAN Aldehyde dehydrogenase family 8 member A1 OS=Homo sapiens OX=9606 GN=ALDH8A1 PE=1 SV=1	1	7	7	7	6	6	6	2	1	1	7	6	7	1	1	1	53.401	487	487	0	147.14	MS/MS	MS/MS	MS/MS	MS/MS	MS/MS	MS/MS	MS/MS	MS/MS	MS/MS	MS/MS	MS/MS	MS/MS		8.78158	8.73086	8.79512	7.22469	6.99138	6.98691	7.78699	7.4768
Q9NR77	Q9NR77	3	3	3	Peroxisomal membrane protein 2	PXMP2	PXMP2_HUMAN Peroxisomal membrane protein 2 OS=Homo sapiens OX=9606 GN=PXMP2 PE=1 SV=3	1	3	3	3	3	3	3	0	0	0	1	1	1	0	0	0	22.252	195	195	0	17.984	MS/MS	MS/MS	MS/MS				MS/MS	MS/MS	MS/MS					7.34159	7.26604	7.36421	n. d.	n. d.	n. d.	7.09482	7.1384
Q9UBM7	Q9UBM7	2	2	2	7-dehydrocholesterol reductase	DHCR7	DHCR7_HUMAN 7-dehydrocholesterol reductase OS=Homo sapiens OX=9606 GN=DHCR7 PE=1 SV=1	1	2	2	2	2	2	2	0	1	1	2	2	2	0	1	0	54.489	475	475	0	10.222	MS/MS	MS/MS	MS/MS		matching	matching	MS/MS	MS/MS	MS/MS		matching			7.12339	7.24445	7.17257	n. d.	6.65259	6.71946	7.27427	7.1231
Q9UDR5	Q9UDR5	4	4	4	Alpha-aminoadipic semialdehyde synthase, mitochondrial;Lysine ketoglutarate reductase;Saccharopine dehydrogenase	AASS	AASS_HUMAN Alpha-aminoadipic semialdehyde synthase, mitochondrial OS=Homo sapiens OX=9606 GN=AASS PE=1 SV=1	1	4	4	4	3	4	3	1	1	0	1	1	2	0	0	0	102.13	926	926	0	21.259	MS/MS	MS/MS	MS/MS	matching	matching		matching	MS/MS	MS/MS					7.88731	7.8233	7.98112	6.32346	6.248	n. d.	7.2493	7.34551
Q9UI17	Q9UI17	6	6	6	Dimethylglycine dehydrogenase, mitochondrial	DMGDH	M2GD_HUMAN Dimethylglycine dehydrogenase, mitochondrial OS=Homo sapiens OX=9606 GN=DMGDH PE=1 SV=2	1	6	6	6	5	4	4	0	1	0	4	3	3	0	0	0	96.81	866	866	0	23.817	MS/MS	MS/MS	MS/MS		MS/MS		MS/MS	MS/MS	MS/MS					7.72607	7.78596	7.65179	n. d.	n. d.	n. d.	7.53259	7.60241
Q9UL12	Q9UL12	7	7	7	Sarcosine dehydrogenase, mitochondrial	SARDH	SARDH_HUMAN Sarcosine dehydrogenase, mitochondrial OS=Homo sapiens OX=9606 GN=SARDH PE=1 SV=1	1	7	7	7	4	3	5	0	0	0	4	5	5	0	0	0	101.04	918	918	0	27.508	MS/MS	MS/MS	MS/MS				MS/MS	MS/MS	MS/MS					7.8598	7.8019	7.69828	n. d.	n. d.	n. d.	7.61637	7.57222
Q9Y2S2	Q9Y2S2	5	5	5	Lambda-crystallin homolog	CRYL1	CRYL1_HUMAN Lambda-crystallin homolog OS=Homo sapiens OX=9606 GN=CRYL1 PE=1 SV=3	1	5	5	5	3	3	3	2	2	0	5	5	5	2	1	2	35.419	319	319	0	31.217	MS/MS	MS/MS	MS/MS	MS/MS	MS/MS		MS/MS	MS/MS	MS/MS	matching	MS/MS	matching		7.88973	7.85891	7.8432	7.42977	7.2978	n. d.	7.68464	7.80511
Q9Y5M8	Q9Y5M8	4	4	4	Signal recognition particle receptor subunit beta	SRPRB	SRPRB_HUMAN Signal recognition particle receptor subunit beta OS=Homo sapiens OX=9606 GN=SRPRB PE=1 SV=3	1	4	4	4	3	2	2	2	3	2	4	3	3	2	2	1	29.702	271	271	0	12.093	MS/MS	MS/MS	MS/MS	matching	MS/MS	MS/MS	MS/MS	MS/MS	MS/MS	MS/MS	matching	matching		7.18378	7.157	7.17371	6.87111	6.71794	6.80717	7.29482	7.34484
A0FGR8	A0FGR8	2	2	2	Extended synaptotagmin-2	ESYT2	ESYT2_HUMAN Extended synaptotagmin-2 OS=Homo sapiens OX=9606 GN=ESYT2 PE=1 SV=1	1	2	2	2	0	0	0	2	1	2	1	1	1	2	2	1	102.36	921	921	0	4.4454			MS/MS	MS/MS	MS/MS	MS/MS	matching	matching	matching	MS/MS	MS/MS	matching		n. d.	n. d.	n. d.	6.9376	6.97332	6.95271	6.6871	6.80386
P62834;P61224;A6NIZ1	P62834;P61224;A6NIZ1	2;2;2	2;2;2	2;2;2	Ras-related protein Rap-1A;Ras-related protein Rap-1b;Ras-related protein Rap-1b-like protein	RAP1A;RAP1B	RAP1A_HUMAN Ras-related protein Rap-1A OS=Homo sapiens OX=9606 GN=RAP1A PE=1 SV=1;RAP1B_HUMAN Ras-related protein Rap-1b OS=Homo sapiens OX=9606 GN=RAP1B PE=1 SV=1;RP1BL_HUMAN Ras-related protein Rap-1b-like protein OS=Homo sapiens OX=9606 PE=2 SV=1	3	2	2	2	0	0	0	1	2	2	1	0	1	2	2	1	20.987	184	184;184;184	0	5.5635				MS/MS	MS/MS	MS/MS	matching		matching	MS/MS	matching	matching		n. d.	n. d.	n. d.	7.16161	7.13143	7.06603	7.0251	n. d.
CON__P00761	Q99613;B5ME19	3	3	3				1	3	3	3	3	2	2	2	3	3	3	3	3	3	3	3	24.409	231	231	0	323.31	MS/MS	MS/MS	MS/MS	MS/MS	MS/MS	MS/MS	MS/MS	MS/MS	MS/MS	MS/MS	MS/MS	MS/MS		8.37449	8.15969	8.24726	9.42073	9.37037	9.35995	9.61651	9.59054
CON__P05787;P05787;CON__H-INV:HIT000292931;CON__Q9H552;CON__REFSEQ:XP_092267;CON__Q9DCV7;CON__Q14CN4-1;CON__Q6IME9;CON__Q3SY84;CON__P07744;CON__Q7RTS7;CON__Q8VED5;CON__Q5XKE5;CON__Q32MB2;CON__O95678;CON__P48668;CON__P04259;CON__P02538;CON__P13647;CON__P19013;CON__P12035;CON__Q01546;CON__Q3TTY5;Q14CN4;Q3SY84;Q7RTS7;P19013;Q5XKE5;Q86Y46;O95678;P48668;P04259;P02538;P13647;P12035;Q01546	CON__P05787;P05787;CON__H-INV:HIT000292931	12;12;7;3;1;1;1;1;1;1;1;1;1;1;1;1;1;1;1;1;1;1;1;1;1;1;1;1;1;1;1;1;1;1;1;1	12;12;7;3;1;1;1;1;1;1;1;1;1;1;1;1;1;1;1;1;1;1;1;1;1;1;1;1;1;1;1;1;1;1;1;1	11;11;7;2;1;0;0;0;0;0;0;0;0;0;0;0;0;0;0;0;0;0;0;0;0;0;0;0;0;0;0;0;0;0;0;0	Keratin, type II cytoskeletal 8	KRT8	;K2C8_HUMAN Keratin, type II cytoskeletal 8 OS=Homo sapiens OX=9606 GN=KRT8 PE=1 SV=7;	36	12	12	11	4	6	4	11	10	9	8	10	10	10	10	11	53.704	483	483;483;443;499;213;457;511;520;523;525;529;531;535;540;551;564;564;564;590;594;629;638;707;511;523;529;534;535;540;551;564;564;564;590;628;638	0	323.31	MS/MS	MS/MS	MS/MS	MS/MS	MS/MS	MS/MS	MS/MS	MS/MS	MS/MS	MS/MS	MS/MS	MS/MS		8.46632	8.51524	8.47619	8.97347	9.00625	8.99931	9.04344	9.0029
CON__P08727;P08727;CON__Q04695;CON__Q9QWL7;CON__Q6IFX2;CON__P19012;CON__A2A4G1;CON__P02533;CON__P08779;Q04695;P19012;P02533;P08779;CON__Q61782;CON__Q8N1A0;CON__ENSEMBL:ENSP00000377550;CON__Q9D312;CON__P13646-1;CON__Q9Z2K1;CON__Q3ZAW8;Q8N1A0;P13646	CON__P08727;P08727	14;13;2;2;2;2;2;2;2;2;2;2;2;1;1;1;1;1;1;1;1;1	13;12;2;2;2;2;2;2;2;2;2;2;2;1;1;1;1;1;1;1;1;1	11;10;0;0;0;0;0;0;0;0;0;0;0;0;0;0;0;0;0;0;0;0	Keratin, type I cytoskeletal 19	KRT19	;K1C19_HUMAN Keratin, type I cytoskeletal 19 OS=Homo sapiens OX=9606 GN=KRT19 PE=1 SV=4	22	14	13	11	0	1	1	9	10	10	10	10	9	11	11	11	44.091	400	400;400;432;433;452;456;456;472;473;432;456;472;473;93;295;420;431;458;469;474;295;458	0	323.31	matching	matching	matching	MS/MS	MS/MS	MS/MS	MS/MS	MS/MS	MS/MS	MS/MS	MS/MS	MS/MS		6.48293	6.7598	6.7713	8.83649	8.7426	8.74881	8.67239	8.685
O00468	O00468	5	5	5	Agrin;Agrin N-terminal 110 kDa subunit;Agrin C-terminal 110 kDa subunit;Agrin C-terminal 90 kDa fragment;Agrin C-terminal 22 kDa fragment	AGRN	AGRIN_HUMAN Agrin OS=Homo sapiens OX=9606 GN=AGRN PE=1 SV=5	1	5	5	5	0	0	0	2	3	3	3	1	3	5	4	3	217.23	2067	2067	0	17.352				MS/MS	MS/MS	MS/MS	MS/MS	MS/MS	matching	MS/MS	MS/MS	MS/MS		n. d.	n. d.	n. d.	7.41059	7.24704	7.26098	7.00932	7.10846
O00567	O00567	6	6	6	Nucleolar protein 56	NOP56	NOP56_HUMAN Nucleolar protein 56 OS=Homo sapiens OX=9606 GN=NOP56 PE=1 SV=4	1	6	6	6	0	0	0	3	5	5	4	5	6	6	5	4	66.049	594	594	0	17.303				MS/MS	MS/MS	MS/MS	MS/MS	MS/MS	MS/MS	MS/MS	MS/MS	MS/MS		n. d.	n. d.	n. d.	7.87456	7.83982	7.85093	7.642	7.66954
O00571;O15523;Q9NQI0	O00571;O15523	7;5;1	7;5;1	7;5;1	ATP-dependent RNA helicase DDX3X;ATP-dependent RNA helicase DDX3Y	DDX3X;DDX3Y	DDX3X_HUMAN ATP-dependent RNA helicase DDX3X OS=Homo sapiens OX=9606 GN=DDX3X PE=1 SV=3;DDX3Y_HUMAN ATP-dependent RNA helicase DDX3Y OS=Homo sapiens OX=9606 GN=DDX3Y PE=1 SV=2	3	7	7	7	1	2	1	6	5	5	5	4	5	7	4	6	73.243	662	662;660;724	0	18.849	matching	matching	matching	MS/MS	MS/MS	MS/MS	MS/MS	MS/MS	MS/MS	MS/MS	MS/MS	MS/MS		6.9179	7.24247	7.11604	7.75	7.72564	7.82893	7.62423	7.61092
O14617	O14617	3	3	3	AP-3 complex subunit delta-1	AP3D1	AP3D1_HUMAN AP-3 complex subunit delta-1 OS=Homo sapiens OX=9606 GN=AP3D1 PE=1 SV=1	1	3	3	3	0	0	0	2	1	1	1	1	1	1	1	2	130.16	1153	1153	0	4.8046				MS/MS	matching	matching	MS/MS	matching	matching	MS/MS	MS/MS	MS/MS		n. d.	n. d.	n. d.	6.82559	6.74661	6.76565	6.50021	6.4189
O14818;Q8TAA3	O14818;Q8TAA3	6;4	6;4	6;4	Proteasome subunit alpha type-7;Proteasome subunit alpha type-7-like	PSMA7;PSMA8	PSA7_HUMAN Proteasome subunit alpha type-7 OS=Homo sapiens OX=9606 GN=PSMA7 PE=1 SV=1;PSMA8_HUMAN Proteasome subunit alpha-type 8 OS=Homo sapiens OX=9606 GN=PSMA8 PE=2 SV=3	2	6	6	6	2	2	3	5	6	6	4	4	3	4	3	4	27.887	248	248;256	0	21.836	MS/MS	MS/MS	MS/MS	MS/MS	MS/MS	MS/MS	MS/MS	MS/MS	MS/MS	MS/MS	MS/MS	MS/MS		7.49762	7.44373	7.565	7.99008	7.94202	7.83235	7.74795	7.85696
O14880	O14880	2	2	2	Microsomal glutathione S-transferase 3	MGST3	MGST3_HUMAN Microsomal glutathione S-transferase 3 OS=Homo sapiens OX=9606 GN=MGST3 PE=1 SV=1	1	2	2	2	2	1	1	2	2	2	2	2	2	2	2	2	16.516	152	152	0	45.378	MS/MS	MS/MS	MS/MS	MS/MS	MS/MS	MS/MS	MS/MS	MS/MS	MS/MS	MS/MS	MS/MS	MS/MS		7.71805	7.8732	7.84491	8.34064	8.34618	8.34425	8.11727	8.12594
P19105;O14950	P19105;O14950	4;4	4;4	3;3	Myosin regulatory light chain 12A;Myosin regulatory light chain 12B	MYL12A;MYL12B	ML12A_HUMAN Myosin regulatory light chain 12A OS=Homo sapiens OX=9606 GN=MYL12A PE=1 SV=2;ML12B_HUMAN Myosin regulatory light chain 12B OS=Homo sapiens OX=9606 GN=MYL12B PE=1 SV=2	2	4	4	3	0	2	0	3	3	3	3	2	2	3	3	3	19.794	171	171;172	0	239.81	matching	MS/MS	matching	MS/MS	MS/MS	MS/MS	MS/MS	MS/MS	MS/MS	MS/MS	MS/MS	MS/MS		7.1412	7.32517	6.72881	7.78539	7.80212	7.81782	7.51448	7.57122
O14980	O14980	7	7	7	Exportin-1	XPO1	XPO1_HUMAN Exportin-1 OS=Homo sapiens OX=9606 GN=XPO1 PE=1 SV=1	1	7	7	7	0	0	0	5	5	6	3	4	4	4	3	7	123.38	1071	1071	0	40.678				MS/MS	MS/MS	MS/MS	MS/MS	MS/MS	MS/MS	MS/MS	MS/MS	MS/MS		n. d.	n. d.	n. d.	7.61537	7.56619	7.56828	7.42987	7.3697
O15144	O15144	5	5	5	Actin-related protein 2/3 complex subunit 2	ARPC2	ARPC2_HUMAN Actin-related protein 2/3 complex subunit 2 OS=Homo sapiens OX=9606 GN=ARPC2 PE=1 SV=1	1	5	5	5	1	2	1	4	5	4	4	4	4	2	4	4	34.333	300	300	0	16.668	MS/MS	matching	MS/MS	MS/MS	MS/MS	MS/MS	MS/MS	MS/MS	MS/MS	MS/MS	MS/MS	MS/MS		7.15809	7.2257	7.11631	7.75865	7.79594	7.76852	7.55862	7.61222
O15371	O15371	3	3	3	Eukaryotic translation initiation factor 3 subunit D	EIF3D	EIF3D_HUMAN Eukaryotic translation initiation factor 3 subunit D OS=Homo sapiens OX=9606 GN=EIF3D PE=1 SV=1	1	3	3	3	0	0	0	2	2	1	3	1	2	2	2	1	63.972	548	548	0	8.9198				MS/MS	MS/MS	matching	MS/MS	MS/MS	MS/MS	MS/MS	MS/MS	MS/MS		n. d.	n. d.	n. d.	7.12975	7.18602	7.15975	7.04782	7.17348
O15511	O15511	2	2	2	Actin-related protein 2/3 complex subunit 5	ARPC5	ARPC5_HUMAN Actin-related protein 2/3 complex subunit 5 OS=Homo sapiens OX=9606 GN=ARPC5 PE=1 SV=3	1	2	2	2	1	1	1	2	2	2	2	2	2	1	2	1	16.32	151	151	0	56.785	matching	matching	matching	MS/MS	MS/MS	MS/MS	MS/MS	MS/MS	MS/MS	MS/MS	MS/MS	MS/MS		6.86232	7.03399	6.82649	7.40293	7.55051	7.49297	7.44004	7.36129
O43143	O43143	5	5	5	Pre-mRNA-splicing factor ATP-dependent RNA helicase DHX15	DHX15	DHX15_HUMAN Pre-mRNA-splicing factor ATP-dependent RNA helicase DHX15 OS=Homo sapiens OX=9606 GN=DHX15 PE=1 SV=2	1	5	5	5	1	0	0	3	3	5	3	4	2	4	4	3	90.932	795	795	0	10.403	MS/MS			MS/MS	MS/MS	MS/MS	MS/MS	MS/MS	MS/MS	matching	MS/MS	MS/MS		n. d.	n. d.	n. d.	7.41076	7.50398	7.51626	7.29704	7.44031
O43169	O43169	2	2	2	Cytochrome b5 type B	CYB5B	CYB5B_HUMAN Cytochrome b5 type B OS=Homo sapiens OX=9606 GN=CYB5B PE=1 SV=2	1	2	2	2	1	1	1	0	1	1	2	2	1	1	1	1	16.332	146	146	0	24.433	matching	matching	matching		MS/MS	matching	MS/MS	MS/MS	MS/MS	matching	matching	matching		6.57573	6.62793	6.56149	n. d.	7.26209	6.85369	6.92563	6.7862
O43242	O43242	2	2	2	26S proteasome non-ATPase regulatory subunit 3	PSMD3	PSMD3_HUMAN 26S proteasome non-ATPase regulatory subunit 3 OS=Homo sapiens OX=9606 GN=PSMD3 PE=1 SV=2	1	2	2	2	0	0	0	1	2	2	2	1	2	1	1	1	60.977	534	534	0	3.6128				MS/MS	MS/MS	matching	MS/MS	MS/MS	MS/MS	MS/MS	MS/MS	MS/MS		n. d.	n. d.	n. d.	7.30792	7.3366	7.35211	7.239	7.30018
O43390	O43390	12	12	8	Heterogeneous nuclear ribonucleoprotein R	HNRNPR	HNRPR_HUMAN Heterogeneous nuclear ribonucleoprotein R OS=Homo sapiens OX=9606 GN=HNRNPR PE=1 SV=1	1	12	12	8	0	1	0	8	6	6	6	6	7	6	5	3	70.942	633	633	0	40.569	matching	matching	MS/MS	MS/MS	MS/MS	MS/MS	MS/MS	MS/MS	MS/MS	MS/MS	MS/MS	MS/MS		7.13053	7.5288	7.4512	8.26288	8.22778	8.1648	8.13114	8.15524
O43491	O43491	7	7	7	Band 4.1-like protein 2	EPB41L2	E41L2_HUMAN Band 4.1-like protein 2 OS=Homo sapiens OX=9606 GN=EPB41L2 PE=1 SV=1	1	7	7	7	0	0	0	6	6	7	3	5	5	3	4	4	112.59	1005	1005	0	17.053				MS/MS	MS/MS	MS/MS	MS/MS	MS/MS	MS/MS	MS/MS	MS/MS	MS/MS		n. d.	n. d.	n. d.	7.7522	7.80306	7.79935	7.55711	7.62765
O60313	O60313	2	2	2	Dynamin-like 120 kDa protein, mitochondrial;Dynamin-like 120 kDa protein, form S1	OPA1	OPA1_HUMAN Dynamin-like 120 kDa protein, mitochondrial OS=Homo sapiens OX=9606 GN=OPA1 PE=1 SV=3	1	2	2	2	0	0	0	2	1	1	2	2	2	2	1	2	111.63	960	960	0	4.3911				MS/MS	MS/MS	matching	MS/MS	MS/MS	MS/MS	MS/MS	MS/MS	MS/MS		n. d.	n. d.	n. d.	7.09475	7.20968	6.81619	6.98482	6.9908
O60506	O60506	10	6	6	Heterogeneous nuclear ribonucleoprotein Q	SYNCRIP	HNRPQ_HUMAN Heterogeneous nuclear ribonucleoprotein Q OS=Homo sapiens OX=9606 GN=SYNCRIP PE=1 SV=2	1	10	6	6	2	1	2	5	5	4	5	5	5	4	6	5	69.602	623	623	0	173.49	matching	matching	matching	MS/MS	MS/MS	MS/MS	MS/MS	MS/MS	MS/MS	MS/MS	MS/MS	MS/MS		7.32681	7.39806	7.35313	8.01216	8.06206	7.97836	7.90701	7.90821
O60664	O60664	3	3	3	Perilipin-3	PLIN3	PLIN3_HUMAN Perilipin-3 OS=Homo sapiens OX=9606 GN=PLIN3 PE=1 SV=3	1	3	3	3	0	0	0	3	3	3	2	1	1	3	2	2	47.074	434	434	0	13.877				MS/MS	MS/MS	MS/MS	MS/MS	matching	matching	MS/MS	MS/MS	MS/MS		n. d.	n. d.	n. d.	7.40824	7.36877	7.41206	7.10981	7.15192
O60749;Q13596	O60749;Q13596	4;2	4;2	4;2	Sorting nexin-2;Sorting nexin-1	SNX2;SNX1	SNX2_HUMAN Sorting nexin-2 OS=Homo sapiens OX=9606 GN=SNX2 PE=1 SV=2;SNX1_HUMAN Sorting nexin-1 OS=Homo sapiens OX=9606 GN=SNX1 PE=1 SV=3	2	4	4	4	0	0	0	4	4	3	2	0	1	1	1	1	58.47	519	519;522	0	13.256				MS/MS	MS/MS	matching	MS/MS		matching	matching	matching	matching		n. d.	n. d.	n. d.	7.15476	7.23464	7.21719	7.13893	n. d.
O60879	O60879	2	2	2	Protein diaphanous homolog 2	DIAPH2	DIAP2_HUMAN Protein diaphanous homolog 2 OS=Homo sapiens OX=9606 GN=DIAPH2 PE=1 SV=1	1	2	2	2	0	0	0	1	1	1	1	1	1	1	2	2	125.57	1101	1101	0	4.1003				matching	MS/MS	MS/MS	MS/MS	MS/MS	MS/MS	MS/MS	MS/MS	MS/MS		n. d.	n. d.	n. d.	6.68628	6.63089	6.54124	6.70371	6.63087
O75083	O75083	7	7	7	WD repeat-containing protein 1	WDR1	WDR1_HUMAN WD repeat-containing protein 1 OS=Homo sapiens OX=9606 GN=WDR1 PE=1 SV=4	1	7	7	7	2	1	1	6	7	7	7	5	5	6	5	5	66.193	606	606	0	44.531	matching	matching	matching	MS/MS	MS/MS	MS/MS	MS/MS	MS/MS	MS/MS	MS/MS	MS/MS	MS/MS		7.16026	6.51525	6.54893	8.04852	8.02751	8.0778	7.98855	7.99619
O75390	O75390	5	5	5	Citrate synthase, mitochondrial	CS	CISY_HUMAN Citrate synthase, mitochondrial OS=Homo sapiens OX=9606 GN=CS PE=1 SV=2	1	5	5	5	2	2	1	5	4	4	5	4	5	4	5	5	51.712	466	466	0	67.147	MS/MS	MS/MS	MS/MS	MS/MS	MS/MS	MS/MS	MS/MS	MS/MS	MS/MS	MS/MS	MS/MS	MS/MS		7.25662	6.939	6.87214	8.1112	8.08778	8.12366	7.94271	7.91868
O75489	O75489	6	6	6	NADH dehydrogenase [ubiquinone] iron-sulfur protein 3, mitochondrial	NDUFS3	NDUS3_HUMAN NADH dehydrogenase [ubiquinone] iron-sulfur protein 3, mitochondrial OS=Homo sapiens OX=9606 GN=NDUFS3 PE=1 SV=1	1	6	6	6	1	0	2	6	5	6	6	6	6	4	5	5	30.241	264	264	0	31.879	matching		matching	MS/MS	MS/MS	MS/MS	MS/MS	MS/MS	MS/MS	MS/MS	MS/MS	MS/MS		7.01519	n. d.	7.30248	8.07515	7.98677	8.04517	7.95803	7.97715
O75531	O75531	2	2	2	Barrier-to-autointegration factor;Barrier-to-autointegration factor, N-terminally processed	BANF1	BAF_HUMAN Barrier-to-autointegration factor OS=Homo sapiens OX=9606 GN=BANF1 PE=1 SV=1	1	2	2	2	0	0	0	2	2	2	2	2	2	2	2	2	10.058	89	89	0	11.981				MS/MS	MS/MS	MS/MS	MS/MS	MS/MS	MS/MS	matching	matching	matching		n. d.	n. d.	n. d.	7.2651	7.29323	7.34437	7.11883	7.19123
O75533	O75533	7	7	7	Splicing factor 3B subunit 1	SF3B1	SF3B1_HUMAN Splicing factor 3B subunit 1 OS=Homo sapiens OX=9606 GN=SF3B1 PE=1 SV=3	1	7	7	7	0	0	0	5	6	5	6	7	6	4	5	6	145.83	1304	1304	0	66.318				MS/MS	MS/MS	MS/MS	MS/MS	MS/MS	MS/MS	MS/MS	MS/MS	MS/MS		n. d.	n. d.	n. d.	7.70405	7.7217	7.62116	7.60136	7.59746
O76021	O76021	6	6	6	Ribosomal L1 domain-containing protein 1	RSL1D1	RL1D1_HUMAN Ribosomal L1 domain-containing protein 1 OS=Homo sapiens OX=9606 GN=RSL1D1 PE=1 SV=3	1	6	6	6	0	0	0	5	4	2	4	4	4	2	2	2	54.972	490	490	0	12.254				MS/MS	MS/MS	MS/MS	MS/MS	MS/MS	MS/MS	MS/MS	MS/MS	MS/MS		n. d.	n. d.	n. d.	7.42382	7.42442	7.49402	7.31515	7.31252
O94832	O94832	5	5	5	Unconventional myosin-Id	MYO1D	MYO1D_HUMAN Unconventional myosin-Id OS=Homo sapiens OX=9606 GN=MYO1D PE=1 SV=2	1	5	5	5	0	0	0	2	1	2	3	2	2	2	3	4	116.2	1006	1006	0	9.2473				MS/MS	MS/MS	MS/MS	MS/MS	MS/MS	MS/MS	MS/MS	MS/MS	MS/MS		n. d.	n. d.	n. d.	7.14947	7.11123	7.22105	7.14724	7.04364
O94973	O94973	5	3	3	AP-2 complex subunit alpha-2	AP2A2	AP2A2_HUMAN AP-2 complex subunit alpha-2 OS=Homo sapiens OX=9606 GN=AP2A2 PE=1 SV=2	1	5	3	3	0	0	0	2	2	3	2	2	0	1	0	0	103.96	939	939	0	4.3635	matching			matching	MS/MS	MS/MS	MS/MS	MS/MS	matching	matching	matching	matching		n. d.	n. d.	n. d.	7.05971	6.92298	7.11787	7.01068	7.0616
P00390	P00390	4	4	4	Glutathione reductase, mitochondrial	GSR	GSHR_HUMAN Glutathione reductase, mitochondrial OS=Homo sapiens OX=9606 GN=GSR PE=1 SV=2	1	4	4	4	2	2	2	4	4	3	2	1	2	1	2	2	56.256	522	522	0	16.266	MS/MS	MS/MS	MS/MS	MS/MS	MS/MS	MS/MS	MS/MS	MS/MS	MS/MS	MS/MS	MS/MS	MS/MS		7.12998	7.19354	7.26501	7.66319	7.73944	7.75226	7.53588	7.55474
P00558;P07205	P00558	11;3	11;3	11;3	Phosphoglycerate kinase 1	PGK1	PGK1_HUMAN Phosphoglycerate kinase 1 OS=Homo sapiens OX=9606 GN=PGK1 PE=1 SV=3	2	11	11	11	11	8	8	10	9	8	9	10	10	11	10	10	44.614	417	417;417	0	323.31	MS/MS	MS/MS	MS/MS	MS/MS	MS/MS	MS/MS	MS/MS	MS/MS	MS/MS	MS/MS	MS/MS	MS/MS		8.29533	8.33266	8.2852	8.73987	8.75019	8.78274	8.7168	8.72509
P01009	P01009	7	7	7	Alpha-1-antitrypsin;Short peptide from AAT	SERPINA1	A1AT_HUMAN Alpha-1-antitrypsin OS=Homo sapiens OX=9606 GN=SERPINA1 PE=1 SV=3	1	7	7	7	3	4	3	6	6	6	4	5	6	7	7	7	46.736	418	418	0	131.9	MS/MS	MS/MS	MS/MS	MS/MS	MS/MS	MS/MS	MS/MS	MS/MS	MS/MS	MS/MS	MS/MS	MS/MS		7.93223	7.77969	7.96149	8.3983	8.37451	8.37085	8.15439	8.0389
P01024;CON__Q2UVX4	P01024	26;5	26;5	26;5	Complement C3;Complement C3 beta chain;C3-beta-c;Complement C3 alpha chain;C3a anaphylatoxin;Acylation stimulating protein;Complement C3b alpha chain;Complement C3c alpha chain fragment 1;Complement C3dg fragment;Complement C3g fragment;Complement C3d fragment;Complement C3f fragment;Complement C3c alpha chain fragment 2	C3	CO3_HUMAN Complement C3 OS=Homo sapiens OX=9606 GN=C3 PE=1 SV=2	2	26	26	26	17	12	11	21	21	21	19	19	16	21	18	18	187.15	1663	1663;1662	0	281.43	MS/MS	MS/MS	MS/MS	MS/MS	MS/MS	MS/MS	MS/MS	MS/MS	MS/MS	MS/MS	MS/MS	MS/MS		8.32089	8.24035	8.30382	8.63709	8.63597	8.64033	8.47298	8.49442
P01859	P01859	6	2	2	Ig gamma-2 chain C region	IGHG2	IGHG2_HUMAN Immunoglobulin heavy constant gamma 2 OS=Homo sapiens OX=9606 GN=IGHG2 PE=1 SV=2	1	6	2	2	0	0	0	2	2	2	2	1	2	2	2	2	35.9	326	326	0	48.509	matching	matching	matching	MS/MS	MS/MS	MS/MS	MS/MS	MS/MS	MS/MS	MS/MS	MS/MS	MS/MS		n. d.	n. d.	n. d.	7.58898	7.41731	7.50983	7.20558	7.2816
P01861	P01861	7	4	2	Ig gamma-4 chain C region	IGHG4	IGHG4_HUMAN Immunoglobulin heavy constant gamma 4 OS=Homo sapiens OX=9606 GN=IGHG4 PE=1 SV=1	1	7	4	2	1	0	1	1	2	1	0	0	0	2	2	2	35.94	327	327	0	26.493	MS/MS	MS/MS	matching	MS/MS	MS/MS	MS/MS	MS/MS	MS/MS	MS/MS	MS/MS	MS/MS	MS/MS		7.31078	7.20796	7.44489	7.75837	7.80728	7.82415	7.71206	7.77147
P02545	P02545	12	12	12	Prelamin-A/C;Lamin-A/C	LMNA	LMNA_HUMAN Prelamin-A/C OS=Homo sapiens OX=9606 GN=LMNA PE=1 SV=1	1	12	12	12	5	5	5	11	12	12	11	10	11	9	8	8	74.139	664	664	0	231.6	MS/MS	MS/MS	MS/MS	MS/MS	MS/MS	MS/MS	MS/MS	MS/MS	MS/MS	MS/MS	MS/MS	MS/MS		7.34986	7.69116	7.84785	8.37528	8.38648	8.38511	8.36378	8.31397
P02675	P02675	9	9	9	Fibrinogen beta chain;Fibrinopeptide B;Fibrinogen beta chain	FGB	FIBB_HUMAN Fibrinogen beta chain OS=Homo sapiens OX=9606 GN=FGB PE=1 SV=2	1	9	9	9	3	3	3	6	5	6	7	7	6	7	9	9	55.928	491	491	0	103.05	MS/MS	MS/MS	MS/MS	MS/MS	MS/MS	MS/MS	MS/MS	MS/MS	MS/MS	MS/MS	MS/MS	MS/MS		7.78649	7.81307	7.77999	8.12772	8.20014	8.13985	8.08572	8.06273
P02749	P02749	4	4	4	Beta-2-glycoprotein 1	APOH	APOH_HUMAN Beta-2-glycoprotein 1 OS=Homo sapiens OX=9606 GN=APOH PE=1 SV=3	1	4	4	4	0	0	0	3	1	2	1	1	3	4	4	3	38.298	345	345	0	9.8283				MS/MS	MS/MS	matching	matching	MS/MS	MS/MS	MS/MS	MS/MS	MS/MS		n. d.	n. d.	n. d.	7.37676	7.31262	7.20879	7.18851	7.11727
P02774;CON__Q3MHN5;CON__ENSEMBL:ENSBTAP00000018229	P02774;CON__Q3MHN5;CON__ENSEMBL:ENSBTAP00000018229	2;1;1	2;1;1	2;1;1	Vitamin D-binding protein	GC	VTDB_HUMAN Vitamin D-binding protein OS=Homo sapiens OX=9606 GN=GC PE=1 SV=1;;	3	2	2	2	0	0	0	1	1	1	1	1	1	2	2	2	52.963	474	474;474;475	0	10.451				matching	MS/MS	matching	matching	matching	matching	MS/MS	MS/MS	MS/MS		n. d.	n. d.	n. d.	6.98667	7.24925	6.7316	6.76591	6.80253
P02790	P02790	8	8	8	Hemopexin	HPX	HEMO_HUMAN Hemopexin OS=Homo sapiens OX=9606 GN=HPX PE=1 SV=2	1	8	8	8	2	1	1	5	5	8	6	5	6	8	8	8	51.676	462	462	0	43.006	matching	matching	matching	MS/MS	MS/MS	MS/MS	MS/MS	MS/MS	MS/MS	MS/MS	MS/MS	MS/MS		7.30997	6.84429	7.18639	8.14139	8.08149	8.09701	7.86037	7.8389
P04075	P04075	6	6	5	Fructose-bisphosphate aldolase A	ALDOA	ALDOA_HUMAN Fructose-bisphosphate aldolase A OS=Homo sapiens OX=9606 GN=ALDOA PE=1 SV=2	1	6	6	5	1	1	1	3	3	3	5	4	5	4	5	4	39.42	364	364	0	116.68	MS/MS	MS/MS	matching	MS/MS	MS/MS	MS/MS	MS/MS	MS/MS	MS/MS	MS/MS	MS/MS	MS/MS		7.10968	7.11042	6.74135	8.17537	8.21606	8.17774	8.37967	8.38166
P04632;Q96L46	P04632;Q96L46	2;1	2;1	2;1	Calpain small subunit 1;Calpain small subunit 2	CAPNS1;CAPNS2	CPNS1_HUMAN Calpain small subunit 1 OS=Homo sapiens OX=9606 GN=CAPNS1 PE=1 SV=1;CPNS2_HUMAN Calpain small subunit 2 OS=Homo sapiens OX=9606 GN=CAPNS2 PE=2 SV=2	2	2	2	2	0	0	0	2	2	2	2	2	2	2	1	2	28.315	268	268;248	0	34.686				MS/MS	MS/MS	MS/MS	MS/MS	MS/MS	MS/MS	MS/MS	MS/MS	MS/MS		n. d.	n. d.	n. d.	7.63793	7.74231	7.7609	7.4293	7.49194
P04899;P63096;P09471;P11488;P19087;A8MTJ3;P38405	P04899;P63096	6;3;2;1;1;1;1	6;3;2;1;1;1;1	3;0;0;0;0;0;0	Guanine nucleotide-binding protein G(i) subunit alpha-2;Guanine nucleotide-binding protein G(i) subunit alpha-1	GNAI2;GNAI1	GNAI2_HUMAN Guanine nucleotide-binding protein G(i) subunit alpha-2 OS=Homo sapiens OX=9606 GN=GNAI2 PE=1 SV=3;GNAI1_HUMAN Guanine nucleotide-binding protein G(i) subunit alpha-1 OS=Homo sapiens OX=9606 GN=GNAI1 PE=1 SV=2	7	6	6	3	1	0	1	3	3	3	2	2	1	3	2	2	40.45	355	355;354;354;350;354;354;381	0	33.553	matching	MS/MS	MS/MS	MS/MS	MS/MS	MS/MS	MS/MS	MS/MS	MS/MS	MS/MS	MS/MS	MS/MS		7.52948	7.49514	7.46265	7.95784	7.88243	7.98512	7.71021	7.7443
P05388;Q8NHW5	P05388;Q8NHW5	7;5	7;5	7;5	60S acidic ribosomal protein P0;60S acidic ribosomal protein P0-like	RPLP0;RPLP0P6	RLA0_HUMAN 60S acidic ribosomal protein P0 OS=Homo sapiens OX=9606 GN=RPLP0 PE=1 SV=1;RLA0L_HUMAN 60S acidic ribosomal protein P0-like OS=Homo sapiens OX=9606 GN=RPLP0P6 PE=5 SV=1	2	7	7	7	6	6	6	6	6	6	6	7	6	6	6	7	34.273	317	317;317	0	129.33	MS/MS	MS/MS	MS/MS	MS/MS	MS/MS	MS/MS	MS/MS	MS/MS	MS/MS	MS/MS	MS/MS	MS/MS		8.16923	8.09625	8.05553	8.47545	8.46821	8.47138	8.4592	8.475
P05455	P05455	7	7	7	Lupus La protein	SSB	LA_HUMAN Lupus La protein OS=Homo sapiens OX=9606 GN=SSB PE=1 SV=2	1	7	7	7	0	0	0	7	7	6	5	6	6	6	4	5	46.836	408	408	0	24.832				MS/MS	MS/MS	MS/MS	MS/MS	MS/MS	MS/MS	MS/MS	MS/MS	MS/MS		n. d.	n. d.	n. d.	7.98049	7.92787	8.02645	7.79804	7.76623
P05556	P05556	2	2	2	Integrin beta-1	ITGB1	ITB1_HUMAN Integrin beta-1 OS=Homo sapiens OX=9606 GN=ITGB1 PE=1 SV=2	1	2	2	2	1	1	0	2	2	2	2	1	1	2	2	1	88.414	798	798	0.0013822	2.9484	matching	matching		MS/MS	MS/MS	MS/MS	MS/MS	MS/MS	MS/MS	MS/MS	MS/MS	MS/MS		6.19717	6.60182	n. d.	6.72291	6.80213	6.90971	6.85299	n. d.
P07195	P07195	5	5	5	L-lactate dehydrogenase B chain	LDHB	LDHB_HUMAN L-lactate dehydrogenase B chain OS=Homo sapiens OX=9606 GN=LDHB PE=1 SV=2	1	5	5	5	3	2	3	4	4	5	5	5	5	5	5	4	36.638	334	334	0	43.721	MS/MS	matching	matching	MS/MS	MS/MS	MS/MS	MS/MS	MS/MS	MS/MS	MS/MS	MS/MS	MS/MS		7.48707	7.27772	7.38543	8.49307	8.45266	8.44545	8.39818	8.39176
P07355;A6NMY6	P07355;A6NMY6	14;8	14;8	14;8	Annexin A2;Putative annexin A2-like protein	ANXA2;ANXA2P2	ANXA2_HUMAN Annexin A2 OS=Homo sapiens OX=9606 GN=ANXA2 PE=1 SV=2;AXA2L_HUMAN Putative annexin A2-like protein OS=Homo sapiens OX=9606 GN=ANXA2P2 PE=5 SV=2	2	14	14	14	8	9	9	14	14	14	13	13	13	14	14	13	38.604	339	339;339	0	323.31	MS/MS	MS/MS	MS/MS	MS/MS	MS/MS	MS/MS	MS/MS	MS/MS	MS/MS	MS/MS	MS/MS	MS/MS		8.33858	8.34932	8.4087	9.11504	9.07441	9.10278	8.89747	8.94418
P07384	P07384	6	6	6	Calpain-1 catalytic subunit	CAPN1	CAN1_HUMAN Calpain-1 catalytic subunit OS=Homo sapiens OX=9606 GN=CAPN1 PE=1 SV=1	1	6	6	6	0	0	0	5	6	5	6	5	6	5	5	2	81.889	714	714	0	21.238				MS/MS	MS/MS	MS/MS	MS/MS	MS/MS	MS/MS	MS/MS	MS/MS	MS/MS		n. d.	n. d.	n. d.	7.55171	7.58944	7.61781	7.53382	7.47059
P07437	P07437	11	11	3	Tubulin beta chain	TUBB	TBB5_HUMAN Tubulin beta chain OS=Homo sapiens OX=9606 GN=TUBB PE=1 SV=2	1	11	11	3	2	1	1	3	3	3	2	2	2	3	2	3	49.67	444	444	0	323.31	MS/MS	MS/MS	MS/MS	MS/MS	MS/MS	MS/MS	MS/MS	MS/MS	MS/MS	MS/MS	MS/MS	MS/MS		8.74834	8.68096	8.70367	9.28603	9.25595	9.29246	9.09726	9.13701
P07737;CON__P02584	P07737	4;1	4;1	4;1	Profilin-1	PFN1	PROF1_HUMAN Profilin-1 OS=Homo sapiens OX=9606 GN=PFN1 PE=1 SV=2	2	4	4	4	2	3	3	4	4	4	4	4	3	4	4	4	15.054	140	140;140	0	69.803	MS/MS	MS/MS	MS/MS	MS/MS	MS/MS	MS/MS	MS/MS	MS/MS	MS/MS	MS/MS	MS/MS	MS/MS		8.38505	8.40594	8.41521	8.76474	8.76188	8.75354	8.67556	8.64904
P07858	P07858	4	4	4	Cathepsin B;Cathepsin B light chain;Cathepsin B heavy chain	CTSB	CATB_HUMAN Cathepsin B OS=Homo sapiens OX=9606 GN=CTSB PE=1 SV=3	1	4	4	4	3	2	3	3	2	2	2	3	3	2	2	3	37.821	339	339	0	38.858	matching	matching	matching	MS/MS	MS/MS	MS/MS	MS/MS	MS/MS	MS/MS	MS/MS	MS/MS	MS/MS		7.31521	7.23485	7.35852	7.65091	7.53049	7.65837	7.69656	7.71858
P07900;Q58FG0	P07900	12;2	6;1	6;1	Heat shock protein HSP 90-alpha	HSP90AA1	HS90A_HUMAN Heat shock protein HSP 90-alpha OS=Homo sapiens OX=9606 GN=HSP90AA1 PE=1 SV=5	2	12	6	6	3	4	3	6	6	6	6	5	6	4	5	5	84.659	732	732;334	0	97.544	MS/MS	MS/MS	MS/MS	MS/MS	MS/MS	MS/MS	MS/MS	MS/MS	MS/MS	MS/MS	MS/MS	MS/MS		7.97593	7.93323	7.89775	8.29776	8.30309	8.31603	8.24363	8.25382
P07910;P0DMR1;O60812;B7ZW38;B2RXH8	P07910;P0DMR1;O60812;B7ZW38;B2RXH8	4;3;3;3;3	4;3;3;3;3	4;3;3;3;3	Heterogeneous nuclear ribonucleoproteins C1/C2;Heterogeneous nuclear ribonucleoprotein C-like 4;Heterogeneous nuclear ribonucleoprotein C-like 1;Heterogeneous nuclear ribonucleoprotein C-like 3;Heterogeneous nuclear ribonucleoprotein C-like 2	HNRNPC;HNRNPCL4;HNRNPCL1;HNRNPCL3;HNRNPCL2	HNRPC_HUMAN Heterogeneous nuclear ribonucleoproteins C1/C2 OS=Homo sapiens OX=9606 GN=HNRNPC PE=1 SV=4;HNRC4_HUMAN Heterogeneous nuclear ribonucleoprotein C-like 4 OS=Homo sapiens OX=9606 GN=HNRNPCL4 PE=3 SV=1;HNRC1_HUMAN Heterogeneous nuclear ribonucleopr	5	4	4	4	2	3	2	3	3	3	4	3	3	3	3	3	33.67	306	306;293;293;293;293	0	8.9002	MS/MS	matching	matching	MS/MS	MS/MS	MS/MS	MS/MS	MS/MS	MS/MS	MS/MS	MS/MS	MS/MS		7.42516	7.37229	7.34005	7.89536	7.90273	7.90067	7.63983	7.68667
P08123	P08123	2	2	2	Collagen alpha-2(I) chain	COL1A2	CO1A2_HUMAN Collagen alpha-2(I) chain OS=Homo sapiens OX=9606 GN=COL1A2 PE=1 SV=7	1	2	2	2	1	1	1	1	2	2	2	2	2	1	2	2	129.31	1366	1366	0	137.68	matching	matching	matching	MS/MS	MS/MS	MS/MS	MS/MS	MS/MS	MS/MS	MS/MS	MS/MS	MS/MS		5.98701	6.37898	5.7127	7.25086	8.32758	8.24147	8.60815	8.34735
P08238;Q58FF7;Q14568;Q58FG1	P08238	15;5;3;1	14;5;3;1	7;3;0;0	Heat shock protein HSP 90-beta	HSP90AB1	HS90B_HUMAN Heat shock protein HSP 90-beta OS=Homo sapiens OX=9606 GN=HSP90AB1 PE=1 SV=4	4	15	14	7	5	5	5	7	7	7	7	6	7	7	7	6	83.263	724	724;597;343;418	0	323.31	MS/MS	MS/MS	MS/MS	MS/MS	MS/MS	MS/MS	MS/MS	MS/MS	MS/MS	MS/MS	MS/MS	MS/MS		8.39449	8.36489	8.45139	8.90691	8.88409	8.88282	8.89735	8.90889
P08559	P08559	3	3	3	Pyruvate dehydrogenase E1 component subunit alpha, somatic form, mitochondrial	PDHA1	ODPA_HUMAN Pyruvate dehydrogenase E1 component subunit alpha, somatic form, mitochondrial OS=Homo sapiens OX=9606 GN=PDHA1 PE=1 SV=3	1	3	3	3	1	1	1	2	2	2	3	2	2	2	1	1	43.295	390	390	0	7.2642	MS/MS	MS/MS	MS/MS	MS/MS	MS/MS	MS/MS	MS/MS	MS/MS	MS/MS	MS/MS	MS/MS	MS/MS		7.24751	7.28285	7.2379	7.59111	7.62833	7.6168	7.48728	7.48837
P08754	P08754	5	2	2	Guanine nucleotide-binding protein G(k) subunit alpha	GNAI3	GNAI3_HUMAN Guanine nucleotide-binding protein G(k) subunit alpha OS=Homo sapiens OX=9606 GN=GNAI3 PE=1 SV=3	1	5	2	2	0	0	0	1	1	2	0	1	0	1	1	0	40.532	354	354	0	7.1227	matching	matching	matching	MS/MS	MS/MS	MS/MS	matching	MS/MS	matching	MS/MS	matching	matching		n. d.	n. d.	n. d.	6.89072	6.94687	7.03838	n. d.	6.92366
P09622	P09622	3	3	3	Dihydrolipoyl dehydrogenase, mitochondrial	DLD	DLDH_HUMAN Dihydrolipoyl dehydrogenase, mitochondrial OS=Homo sapiens OX=9606 GN=DLD PE=1 SV=2	1	3	3	3	3	1	2	2	3	3	2	1	1	2	1	2	54.177	509	509	0	67.814	MS/MS	MS/MS	matching	MS/MS	MS/MS	MS/MS	MS/MS	MS/MS	MS/MS	MS/MS	matching	MS/MS		7.36201	n. d.	7.31131	7.74023	7.83345	7.74008	7.64016	7.70976
Q32P51;P09651	Q32P51;P09651	3;3	3;3	3;3	Heterogeneous nuclear ribonucleoprotein A1-like 2;Heterogeneous nuclear ribonucleoprotein A1;Heterogeneous nuclear ribonucleoprotein A1, N-terminally processed	HNRNPA1L2;HNRNPA1	RA1L2_HUMAN Heterogeneous nuclear ribonucleoprotein A1-like 2 OS=Homo sapiens OX=9606 GN=HNRNPA1L2 PE=2 SV=2;ROA1_HUMAN Heterogeneous nuclear ribonucleoprotein A1 OS=Homo sapiens OX=9606 GN=HNRNPA1 PE=1 SV=5	2	3	3	3	1	1	1	3	3	3	3	3	3	3	3	2	34.225	320	320;372	0	48.689	MS/MS	MS/MS	MS/MS	MS/MS	MS/MS	MS/MS	MS/MS	MS/MS	MS/MS	MS/MS	MS/MS	MS/MS		7.57624	7.53988	7.64379	8.18696	8.13865	8.21072	7.96709	8.01691
P09874	P09874	6	6	6	Poly [ADP-ribose] polymerase 1	PARP1	PARP1_HUMAN Poly [ADP-ribose] polymerase 1 OS=Homo sapiens OX=9606 GN=PARP1 PE=1 SV=4	1	6	6	6	0	0	0	6	4	5	4	4	4	3	5	3	113.08	1014	1014	0	19.35				MS/MS	MS/MS	MS/MS	MS/MS	MS/MS	MS/MS	MS/MS	MS/MS	MS/MS		n. d.	n. d.	n. d.	7.72575	7.72864	7.72704	7.47656	7.5545
P62987;P62979;P0CG47;P0CG48	P62987;P62979;P0CG47;P0CG48	2;2;2;2	2;2;2;2	2;2;2;2	Ubiquitin-60S ribosomal protein L40;Ubiquitin;60S ribosomal protein L40;Ubiquitin-40S ribosomal protein S27a;Ubiquitin;40S ribosomal protein S27a;Polyubiquitin-B;Ubiquitin;Polyubiquitin-C;Ubiquitin	UBA52;RPS27A;UBB;UBC	RL40_HUMAN Ubiquitin-60S ribosomal protein L40 OS=Homo sapiens OX=9606 GN=UBA52 PE=1 SV=2;RS27A_HUMAN Ubiquitin-40S ribosomal protein S27a OS=Homo sapiens OX=9606 GN=RPS27A PE=1 SV=2;UBB_HUMAN Polyubiquitin-B OS=Homo sapiens OX=9606 GN=UBB PE=1 SV=1;UBC_HU	4	2	2	2	2	1	1	2	2	2	2	2	2	2	2	2	14.728	128	128;156;229;685	0	56.803	MS/MS	MS/MS	MS/MS	MS/MS	MS/MS	MS/MS	MS/MS	MS/MS	MS/MS	MS/MS	MS/MS	MS/MS		7.41305	7.79476	7.82818	8.16158	8.46845	8.47372	8.4823	8.28423
P0DMV9;P0DMV8;P48741	P0DMV9;P0DMV8	10;10;2	9;9;1	6;6;0	Heat shock 70 kDa protein 1B;Heat shock 70 kDa protein 1A	HSPA1B;HSPA1A	HS71B_HUMAN Heat shock 70 kDa protein 1B OS=Homo sapiens OX=9606 GN=HSPA1B PE=1 SV=1;HS71A_HUMAN Heat shock 70 kDa protein 1A OS=Homo sapiens OX=9606 GN=HSPA1A PE=1 SV=1	3	10	9	6	5	4	4	6	6	6	6	6	6	6	6	6	70.051	641	641;641;367	0	138.43	MS/MS	MS/MS	MS/MS	MS/MS	MS/MS	MS/MS	MS/MS	MS/MS	MS/MS	MS/MS	MS/MS	MS/MS		8.01368	8.00898	7.97478	8.48852	8.45228	8.47274	8.29931	8.34147
P11142;P54652	P11142	13;4	12;3	10;1	Heat shock cognate 71 kDa protein	HSPA8	HSP7C_HUMAN Heat shock cognate 71 kDa protein OS=Homo sapiens OX=9606 GN=HSPA8 PE=1 SV=1	2	13	12	10	7	6	6	9	10	7	9	8	8	9	9	9	70.897	646	646;639	0	172.79	MS/MS	MS/MS	MS/MS	MS/MS	MS/MS	MS/MS	MS/MS	MS/MS	MS/MS	MS/MS	MS/MS	MS/MS		8.36095	8.21445	8.20415	8.74745	8.71231	8.76014	8.59088	8.64092
P11387;Q969P6	P11387;Q969P6	2;1	2;1	2;1	DNA topoisomerase 1;DNA topoisomerase I, mitochondrial	TOP1;TOP1MT	TOP1_HUMAN DNA topoisomerase 1 OS=Homo sapiens OX=9606 GN=TOP1 PE=1 SV=2;TOP1M_HUMAN DNA topoisomerase I, mitochondrial OS=Homo sapiens OX=9606 GN=TOP1MT PE=1 SV=1	2	2	2	2	0	0	0	2	2	2	2	2	2	2	2	2	90.725	765	765;601	0	3.9044				MS/MS	MS/MS	MS/MS	MS/MS	MS/MS	MS/MS	MS/MS	MS/MS	MS/MS		n. d.	n. d.	n. d.	7.2796	7.28407	7.24085	7.16758	7.24792
P11940;Q4VXU2;Q9H361;Q13310;Q5JQF8	P11940	5;2;2;2;1	5;2;2;2;1	5;2;2;2;1	Polyadenylate-binding protein 1	PABPC1	PABP1_HUMAN Polyadenylate-binding protein 1 OS=Homo sapiens OX=9606 GN=PABPC1 PE=1 SV=2	5	5	5	5	1	1	1	5	3	5	3	3	5	3	3	3	70.67	636	636;614;631;644;200	0	17.621	matching	matching	matching	MS/MS	MS/MS	MS/MS	MS/MS	MS/MS	MS/MS	MS/MS	MS/MS	MS/MS		7.29566	7.17324	7.21317	7.77593	7.65903	7.75089	7.70947	7.74884
P12109	P12109	17	17	17	Collagen alpha-1(VI) chain	COL6A1	CO6A1_HUMAN Collagen alpha-1(VI) chain OS=Homo sapiens OX=9606 GN=COL6A1 PE=1 SV=3	1	17	17	17	13	12	12	16	15	16	16	16	16	16	17	16	108.53	1028	1028	0	323.31	MS/MS	MS/MS	MS/MS	MS/MS	MS/MS	MS/MS	MS/MS	MS/MS	MS/MS	MS/MS	MS/MS	MS/MS		8.45215	8.42539	8.46246	8.87861	8.87181	8.88	9.06024	9.06036
P12110	P12110	12	12	12	Collagen alpha-2(VI) chain	COL6A2	CO6A2_HUMAN Collagen alpha-2(VI) chain OS=Homo sapiens OX=9606 GN=COL6A2 PE=1 SV=4	1	12	12	12	8	6	6	11	12	9	11	11	11	12	11	10	108.58	1019	1019	0	323.31	MS/MS	MS/MS	MS/MS	MS/MS	MS/MS	MS/MS	MS/MS	MS/MS	MS/MS	MS/MS	MS/MS	MS/MS		8.13466	8.13577	8.13268	8.43664	8.42594	8.44465	8.66656	8.6115
P12268	P12268	2	2	2	Inosine-5-monophosphate dehydrogenase 2	IMPDH2	IMDH2_HUMAN Inosine-5-monophosphate dehydrogenase 2 OS=Homo sapiens OX=9606 GN=IMPDH2 PE=1 SV=2	1	2	2	2	0	0	0	2	2	2	2	2	2	2	2	2	55.804	514	514	0	35.763				MS/MS	MS/MS	MS/MS	MS/MS	MS/MS	MS/MS	MS/MS	MS/MS	MS/MS		n. d.	n. d.	n. d.	7.40492	7.32956	7.34013	7.17955	7.23155
P12270	P12270	3	3	3	Nucleoprotein TPR	TPR	TPR_HUMAN Nucleoprotein TPR OS=Homo sapiens OX=9606 GN=TPR PE=1 SV=3	1	3	3	3	0	2	1	3	3	2	2	2	3	3	3	3	267.29	2363	2363	0	86.609		MS/MS	MS/MS	MS/MS	MS/MS	MS/MS	MS/MS	MS/MS	MS/MS	MS/MS	MS/MS	MS/MS		n. d.	7.16652	7.0835	7.62009	7.7749	7.76865	7.42444	7.46364
P12429	P12429	4	4	4	Annexin A3	ANXA3	ANXA3_HUMAN Annexin A3 OS=Homo sapiens OX=9606 GN=ANXA3 PE=1 SV=3	1	4	4	4	0	0	0	3	3	2	3	3	3	3	4	3	36.375	323	323	0	9.7525				matching	matching	matching	MS/MS	MS/MS	MS/MS	MS/MS	MS/MS	MS/MS		n. d.	n. d.	n. d.	7.34998	7.34149	7.30114	7.50813	7.45826
P12814;P35609;Q08043	P12814	21;8;5	12;3;1	12;3;1	Alpha-actinin-1	ACTN1	ACTN1_HUMAN Alpha-actinin-1 OS=Homo sapiens OX=9606 GN=ACTN1 PE=1 SV=2	3	21	12	12	7	6	5	12	12	11	11	11	10	11	12	11	103.06	892	892;894;901	0	206.94	MS/MS	MS/MS	MS/MS	MS/MS	MS/MS	MS/MS	MS/MS	MS/MS	MS/MS	MS/MS	MS/MS	MS/MS		8.12457	8.18498	8.03739	8.56441	8.57024	8.54691	8.53024	8.57931
P12830	P12830	5	5	5	Cadherin-1;E-Cad/CTF1;E-Cad/CTF2;E-Cad/CTF3	CDH1	CADH1_HUMAN Cadherin-1 OS=Homo sapiens OX=9606 GN=CDH1 PE=1 SV=3	1	5	5	5	0	0	0	1	2	2	4	4	4	4	4	3	97.455	882	882	0	23.907				matching	matching	matching	MS/MS	MS/MS	MS/MS	MS/MS	MS/MS	MS/MS		n. d.	n. d.	n. d.	7.33157	7.33676	7.34541	7.56567	7.67421
P13674	P13674	2	2	2	Prolyl 4-hydroxylase subunit alpha-1	P4HA1	P4HA1_HUMAN Prolyl 4-hydroxylase subunit alpha-1 OS=Homo sapiens OX=9606 GN=P4HA1 PE=1 SV=2	1	2	2	2	0	0	0	2	1	2	2	2	2	2	2	2	61.049	534	534	0.0062972	2.2067				MS/MS	matching	matching	MS/MS	MS/MS	MS/MS	MS/MS	MS/MS	MS/MS		n. d.	n. d.	n. d.	7.23717	7.20008	7.22373	7.35139	7.38773
P14406	P14406	2	2	2	Cytochrome c oxidase subunit 7A2, mitochondrial	COX7A2	CX7A2_HUMAN Cytochrome c oxidase subunit 7A2, mitochondrial OS=Homo sapiens OX=9606 GN=COX7A2 PE=1 SV=1	1	2	2	2	1	1	1	2	2	2	2	2	2	2	2	2	9.3959	83	83	0	12.827	matching	matching	MS/MS	MS/MS	MS/MS	MS/MS	MS/MS	MS/MS	MS/MS	MS/MS	MS/MS	MS/MS		7.45298	7.37847	7.33913	8.05292	8.04076	8.05507	7.88727	7.8543
P14618	P14618	15	15	14	Pyruvate kinase PKM	PKM	KPYM_HUMAN Pyruvate kinase PKM OS=Homo sapiens OX=9606 GN=PKM PE=1 SV=4	1	15	15	14	2	2	4	13	13	13	12	13	12	13	13	14	57.936	531	531	0	306.24	MS/MS	matching	MS/MS	MS/MS	MS/MS	MS/MS	MS/MS	MS/MS	MS/MS	MS/MS	MS/MS	MS/MS		7.76224	7.36758	8.01603	9.01745	9.01741	9.01557	8.76139	8.78693
P63162;P14678	P63162;P14678	2;2	2;2	2;2	Small nuclear ribonucleoprotein-associated protein N;Small nuclear ribonucleoprotein-associated proteins B and B	SNRPN;SNRPB	RSMN_HUMAN Small nuclear ribonucleoprotein-associated protein N OS=Homo sapiens OX=9606 GN=SNRPN PE=1 SV=1;RSMB_HUMAN Small nuclear ribonucleoprotein-associated proteins B and B OS=Homo sapiens OX=9606 GN=SNRPB PE=1 SV=2	2	2	2	2	0	0	0	2	2	2	2	2	2	2	2	2	24.614	240	240;240	0	15.734				MS/MS	MS/MS	MS/MS	MS/MS	MS/MS	MS/MS	MS/MS	MS/MS	MS/MS		n. d.	n. d.	n. d.	7.43792	7.37155	7.41005	7.11959	7.13818
P14735	P14735	3	3	3	Insulin-degrading enzyme	IDE	IDE_HUMAN Insulin-degrading enzyme OS=Homo sapiens OX=9606 GN=IDE PE=1 SV=4	1	3	3	3	0	0	0	2	2	2	3	1	2	1	1	1	117.97	1019	1019	0	7.4514				matching	MS/MS	matching	MS/MS	matching	MS/MS	matching	MS/MS	MS/MS		n. d.	n. d.	n. d.	7.09708	7.25074	7.16557	6.9747	7.028
P14866	P14866	2	2	2	Heterogeneous nuclear ribonucleoprotein L	HNRNPL	HNRPL_HUMAN Heterogeneous nuclear ribonucleoprotein L OS=Homo sapiens OX=9606 GN=HNRNPL PE=1 SV=2	1	2	2	2	0	0	0	2	2	1	1	2	1	1	1	1	64.132	589	589	0	3.7702				MS/MS	MS/MS	matching	matching	MS/MS	MS/MS	MS/MS	MS/MS	matching		n. d.	n. d.	n. d.	7.16319	7.23586	7.061	7.11197	7.0515
P14868	P14868	5	5	5	Aspartate--tRNA ligase, cytoplasmic	DARS	SYDC_HUMAN Aspartate--tRNA ligase, cytoplasmic OS=Homo sapiens OX=9606 GN=DARS PE=1 SV=2	1	5	5	5	0	0	0	5	4	4	3	4	4	5	4	5	57.136	501	501	0	30.23				MS/MS	MS/MS	MS/MS	MS/MS	MS/MS	MS/MS	MS/MS	MS/MS	MS/MS		n. d.	n. d.	n. d.	7.41281	7.42542	7.3497	7.33732	7.41837
P63000;P60763;P15153	P63000;P60763;P15153	2;2;2	2;2;2	2;2;2	Ras-related C3 botulinum toxin substrate 1;Ras-related C3 botulinum toxin substrate 3;Ras-related C3 botulinum toxin substrate 2	RAC1;RAC3;RAC2	RAC1_HUMAN Ras-related C3 botulinum toxin substrate 1 OS=Homo sapiens OX=9606 GN=RAC1 PE=1 SV=1;RAC3_HUMAN Ras-related C3 botulinum toxin substrate 3 OS=Homo sapiens OX=9606 GN=RAC3 PE=1 SV=1;RAC2_HUMAN Ras-related C3 botulinum toxin substrate 2 OS=Homo sa	3	2	2	2	0	0	0	2	2	2	2	2	2	2	2	2	21.45	192	192;192;192	0	59.109				MS/MS	MS/MS	MS/MS	MS/MS	MS/MS	MS/MS	MS/MS	MS/MS	MS/MS		n. d.	n. d.	n. d.	7.39275	7.57551	7.49888	7.20997	7.26193
P15924	P15924	20	20	20	Desmoplakin	DSP	DESP_HUMAN Desmoplakin OS=Homo sapiens OX=9606 GN=DSP PE=1 SV=3	1	20	20	20	1	2	1	13	14	13	14	14	13	14	18	17	331.77	2871	2871	0	118.2	matching	matching	matching	MS/MS	MS/MS	MS/MS	MS/MS	MS/MS	MS/MS	MS/MS	MS/MS	MS/MS		7.19418	7.04836	7.28074	8.08842	8.1089	8.14588	7.96558	7.9876
P16615;O14983;Q93084	P16615;O14983	6;3;2	6;3;2	6;3;2	Sarcoplasmic/endoplasmic reticulum calcium ATPase 2;Sarcoplasmic/endoplasmic reticulum calcium ATPase 1	ATP2A2;ATP2A1	AT2A2_HUMAN Sarcoplasmic/endoplasmic reticulum calcium ATPase 2 OS=Homo sapiens OX=9606 GN=ATP2A2 PE=1 SV=1;AT2A1_HUMAN Sarcoplasmic/endoplasmic reticulum calcium ATPase 1 OS=Homo sapiens OX=9606 GN=ATP2A1 PE=1 SV=1	3	6	6	6	2	3	3	5	5	5	6	5	5	6	6	5	114.76	1042	1042;1001;1043	0	81.937	MS/MS	MS/MS	MS/MS	MS/MS	MS/MS	MS/MS	MS/MS	MS/MS	MS/MS	MS/MS	MS/MS	MS/MS		7.52328	7.5702	7.59293	7.94822	7.9135	7.95519	8.02407	8.00281
P17655	P17655	8	8	8	Calpain-2 catalytic subunit	CAPN2	CAN2_HUMAN Calpain-2 catalytic subunit OS=Homo sapiens OX=9606 GN=CAPN2 PE=1 SV=6	1	8	8	8	0	0	0	7	6	5	5	6	6	3	5	5	79.994	700	700	0	22.433				MS/MS	MS/MS	MS/MS	MS/MS	MS/MS	MS/MS	MS/MS	MS/MS	MS/MS		n. d.	n. d.	n. d.	7.8625	7.87792	7.83159	7.60652	7.67115
P17844	P17844	8	8	5	Probable ATP-dependent RNA helicase DDX5	DDX5	DDX5_HUMAN Probable ATP-dependent RNA helicase DDX5 OS=Homo sapiens OX=9606 GN=DDX5 PE=1 SV=1	1	8	8	5	0	0	0	2	3	3	3	4	4	4	5	3	69.147	614	614	0	67.571	MS/MS	MS/MS	MS/MS	MS/MS	MS/MS	MS/MS	MS/MS	MS/MS	MS/MS	MS/MS	MS/MS	MS/MS		7.61612	7.62638	7.32543	7.96019	8.00355	7.97986	7.98176	8.00869
P17931	P17931	4	4	4	Galectin-3	LGALS3	LEG3_HUMAN Galectin-3 OS=Homo sapiens OX=9606 GN=LGALS3 PE=1 SV=5	1	4	4	4	0	0	0	3	4	4	3	3	4	3	4	3	26.152	250	250	0	11.658				MS/MS	MS/MS	MS/MS	MS/MS	MS/MS	MS/MS	MS/MS	MS/MS	MS/MS		n. d.	n. d.	n. d.	7.64816	7.77134	7.70332	7.73043	7.6406
P17980	P17980	4	4	4	26S protease regulatory subunit 6A	PSMC3	PRS6A_HUMAN 26S proteasome regulatory subunit 6A OS=Homo sapiens OX=9606 GN=PSMC3 PE=1 SV=3	1	4	4	4	1	0	1	3	3	3	3	4	4	3	3	3	49.203	439	439	0	10.316	matching		matching	MS/MS	MS/MS	MS/MS	MS/MS	MS/MS	MS/MS	MS/MS	MS/MS	MS/MS		7.21867	n. d.	7.18336	7.56105	7.52631	7.59212	7.53748	7.55741
P17987	P17987	8	8	8	T-complex protein 1 subunit alpha	TCP1	TCPA_HUMAN T-complex protein 1 subunit alpha OS=Homo sapiens OX=9606 GN=TCP1 PE=1 SV=1	1	8	8	8	2	3	2	7	7	7	6	5	6	6	7	6	60.343	556	556	0	41.115	matching	matching	MS/MS	MS/MS	MS/MS	MS/MS	MS/MS	MS/MS	MS/MS	MS/MS	MS/MS	MS/MS		7.70954	7.72226	7.56497	8.05158	8.0216	8.00307	7.94377	7.94738
P18669;P15259;Q8N0Y7	P18669	3;1;1	3;1;1	3;1;1	Phosphoglycerate mutase 1	PGAM1	PGAM1_HUMAN Phosphoglycerate mutase 1 OS=Homo sapiens OX=9606 GN=PGAM1 PE=1 SV=2	3	3	3	3	2	2	2	3	3	3	3	3	3	3	3	3	28.804	254	254;253;254	0	28.895	MS/MS	MS/MS	MS/MS	MS/MS	MS/MS	MS/MS	MS/MS	MS/MS	MS/MS	MS/MS	MS/MS	MS/MS		7.53289	7.48612	7.54	8.05411	8.07842	8.02239	7.72118	7.80041
Q9NRW1;P20340;Q14964	Q9NRW1;P20340;Q14964	2;2;1	2;2;1	2;2;1	Ras-related protein Rab-6B;Ras-related protein Rab-6A;Ras-related protein Rab-39A	RAB6B;RAB6A;RAB39A	RAB6B_HUMAN Ras-related protein Rab-6B OS=Homo sapiens OX=9606 GN=RAB6B PE=1 SV=1;RAB6A_HUMAN Ras-related protein Rab-6A OS=Homo sapiens OX=9606 GN=RAB6A PE=1 SV=3;RB39A_HUMAN Ras-related protein Rab-39A OS=Homo sapiens OX=9606 GN=RAB39A PE=1 SV=2	3	2	2	2	1	1	1	2	2	2	2	2	2	2	2	2	23.461	208	208;208;217	0	15.01	MS/MS	MS/MS	MS/MS	MS/MS	MS/MS	MS/MS	MS/MS	MS/MS	MS/MS	MS/MS	MS/MS	MS/MS		7.25967	7.05626	7.13507	7.54742	7.59052	7.50485	7.47605	7.47276
P21333	P21333	58	58	54	Filamin-A	FLNA	FLNA_HUMAN Filamin-A OS=Homo sapiens OX=9606 GN=FLNA PE=1 SV=4	1	58	58	54	7	13	10	47	47	45	41	44	40	46	47	48	280.74	2647	2647	0	323.31	MS/MS	MS/MS	MS/MS	MS/MS	MS/MS	MS/MS	MS/MS	MS/MS	MS/MS	MS/MS	MS/MS	MS/MS		7.77269	8.03735	7.87517	9.1611	9.20385	9.13808	9.04833	9.05645
P21796	P21796	13	13	13	Voltage-dependent anion-selective channel protein 1	VDAC1	VDAC1_HUMAN Voltage-dependent anion-selective channel protein 1 OS=Homo sapiens OX=9606 GN=VDAC1 PE=1 SV=2	1	13	13	13	11	9	10	12	13	12	13	13	13	13	12	13	30.772	283	283	0	323.31	MS/MS	MS/MS	MS/MS	MS/MS	MS/MS	MS/MS	MS/MS	MS/MS	MS/MS	MS/MS	MS/MS	MS/MS		8.3834	8.34941	8.35873	8.97875	8.95509	8.95125	8.80195	8.79931
P21810	P21810	6	6	6	Biglycan	BGN	PGS1_HUMAN Biglycan OS=Homo sapiens OX=9606 GN=BGN PE=1 SV=2	1	6	6	6	3	3	2	5	5	5	6	6	5	6	6	6	41.654	368	368	0	286.55	MS/MS	MS/MS	MS/MS	MS/MS	MS/MS	MS/MS	MS/MS	MS/MS	MS/MS	MS/MS	MS/MS	MS/MS		7.93976	7.90023	7.52248	8.43551	8.38383	8.35691	8.45451	8.50292
P21953	P21953	2	2	2	2-oxoisovalerate dehydrogenase subunit beta, mitochondrial	BCKDHB	ODBB_HUMAN 2-oxoisovalerate dehydrogenase subunit beta, mitochondrial OS=Homo sapiens OX=9606 GN=BCKDHB PE=1 SV=2	1	2	2	2	0	0	0	1	2	2	2	1	1	1	1	1	43.122	392	392	0	3.7063				MS/MS	MS/MS	MS/MS	MS/MS	MS/MS	MS/MS	MS/MS	MS/MS	matching		n. d.	n. d.	n. d.	7.07048	6.96825	6.91254	7.15797	7.14107
P22087	P22087	3	3	2	rRNA 2-O-methyltransferase fibrillarin	FBL	FBRL_HUMAN rRNA 2-O-methyltransferase fibrillarin OS=Homo sapiens OX=9606 GN=FBL PE=1 SV=2	1	3	3	2	0	0	0	1	1	1	0	1	1	2	0	0	33.784	321	321	0	8.2659				MS/MS	MS/MS	MS/MS	MS/MS	MS/MS	MS/MS	MS/MS	MS/MS	MS/MS		n. d.	n. d.	n. d.	7.26257	7.19626	7.20238	7.09139	7.33864
P22102	P22102	2	2	2	Trifunctional purine biosynthetic protein adenosine-3;Phosphoribosylamine--glycine ligase;Phosphoribosylformylglycinamidine cyclo-ligase;Phosphoribosylglycinamide formyltransferase	GART	PUR2_HUMAN Trifunctional purine biosynthetic protein adenosine-3 OS=Homo sapiens OX=9606 GN=GART PE=1 SV=1	1	2	2	2	0	0	0	2	2	2	2	2	2	1	1	1	107.77	1010	1010	0	9.7711				MS/MS	MS/MS	MS/MS	MS/MS	MS/MS	MS/MS	MS/MS	MS/MS	MS/MS		n. d.	n. d.	n. d.	7.0379	7.15755	7.05702	6.99823	7.075
P22626	P22626	6	6	6	Heterogeneous nuclear ribonucleoproteins A2/B1	HNRNPA2B1	ROA2_HUMAN Heterogeneous nuclear ribonucleoproteins A2/B1 OS=Homo sapiens OX=9606 GN=HNRNPA2B1 PE=1 SV=2	1	6	6	6	2	3	2	5	4	4	5	5	5	6	5	4	37.429	353	353	0	84.07	MS/MS	MS/MS	MS/MS	MS/MS	MS/MS	MS/MS	MS/MS	MS/MS	MS/MS	MS/MS	MS/MS	MS/MS		7.92471	8.07773	8.06536	8.57682	8.63059	8.59296	8.42172	8.39301
P22695	P22695	5	5	5	Cytochrome b-c1 complex subunit 2, mitochondrial	UQCRC2	QCR2_HUMAN Cytochrome b-c1 complex subunit 2, mitochondrial OS=Homo sapiens OX=9606 GN=UQCRC2 PE=1 SV=3	1	5	5	5	4	3	4	5	5	5	5	5	5	5	5	5	48.442	453	453	0	77.734	MS/MS	MS/MS	MS/MS	MS/MS	MS/MS	MS/MS	MS/MS	MS/MS	MS/MS	MS/MS	MS/MS	MS/MS		7.73493	7.74596	7.63687	8.05633	8.00677	8.08311	8.01456	8.05131
P23246	P23246	6	6	6	Splicing factor, proline- and glutamine-rich	SFPQ	SFPQ_HUMAN Splicing factor, proline- and glutamine-rich OS=Homo sapiens OX=9606 GN=SFPQ PE=1 SV=2	1	6	6	6	2	3	3	6	5	6	5	5	5	4	5	4	76.149	707	707	0	46.701	MS/MS	MS/MS	MS/MS	MS/MS	MS/MS	MS/MS	MS/MS	MS/MS	MS/MS	MS/MS	MS/MS	MS/MS		7.59492	7.56647	7.52317	8.21301	8.2315	8.25047	8.08009	8.09545
P23368	P23368	4	4	4	NAD-dependent malic enzyme, mitochondrial	ME2	MAOM_HUMAN NAD-dependent malic enzyme, mitochondrial OS=Homo sapiens OX=9606 GN=ME2 PE=1 SV=1	1	4	4	4	0	0	0	3	3	4	2	1	1	2	2	2	65.443	584	584	0	76.304				MS/MS	MS/MS	MS/MS	matching	matching	MS/MS	MS/MS	MS/MS	MS/MS		n. d.	n. d.	n. d.	7.40446	7.36228	7.38755	7.13277	7.0645
P23528	P23528	9	9	6	Cofilin-1	CFL1	COF1_HUMAN Cofilin-1 OS=Homo sapiens OX=9606 GN=CFL1 PE=1 SV=3	1	9	9	6	3	4	3	6	6	5	5	5	5	4	5	5	18.502	166	166	0	246.17	MS/MS	MS/MS	MS/MS	MS/MS	MS/MS	MS/MS	MS/MS	MS/MS	MS/MS	MS/MS	MS/MS	MS/MS		8.72674	8.51775	8.55896	9.12034	9.11227	9.10782	8.99432	9.01628
P24043	P24043	5	5	5	Laminin subunit alpha-2	LAMA2	LAMA2_HUMAN Laminin subunit alpha-2 OS=Homo sapiens OX=9606 GN=LAMA2 PE=1 SV=4	1	5	5	5	0	0	0	4	3	4	1	0	0	4	5	5	343.9	3122	3122	0	9.698				MS/MS	matching	matching	matching			MS/MS	MS/MS	MS/MS		n. d.	n. d.	n. d.	7.38964	7.45407	7.32428	6.99688	n. d.
P24534	P24534	4	3	3	Elongation factor 1-beta	EEF1B2	EF1B_HUMAN Elongation factor 1-beta OS=Homo sapiens OX=9606 GN=EEF1B2 PE=1 SV=3	1	4	3	3	0	0	0	1	2	1	1	1	1	2	1	2	24.763	225	225	0	8.9704	matching	matching	matching	matching	matching	matching	MS/MS	matching	matching	MS/MS	matching	MS/MS		n. d.	n. d.	n. d.	8.00441	7.89391	7.9903	8.29909	7.97099
P24844	P24844	3	2	2	Myosin regulatory light polypeptide 9	MYL9	MYL9_HUMAN Myosin regulatory light polypeptide 9 OS=Homo sapiens OX=9606 GN=MYL9 PE=1 SV=4	1	3	2	2	0	0	0	2	1	1	1	0	0	2	2	2	19.827	172	172	0	9.115	matching	matching	matching	MS/MS	MS/MS	matching	matching	matching	matching	matching	MS/MS	MS/MS		n. d.	n. d.	n. d.	7.06733	7.05319	7.04265	6.86311	n. d.
P25398	P25398	4	4	4	40S ribosomal protein S12	RPS12	RS12_HUMAN 40S ribosomal protein S12 OS=Homo sapiens OX=9606 GN=RPS12 PE=1 SV=3	1	4	4	4	2	0	1	2	3	3	4	3	3	4	3	4	14.515	132	132	0	28.415	matching		matching	MS/MS	MS/MS	MS/MS	MS/MS	MS/MS	MS/MS	MS/MS	MS/MS	MS/MS		7.27678	n. d.	7.13583	7.4879	7.50707	7.53385	7.54099	7.5097
P25685	P25685	2	2	2	DnaJ homolog subfamily B member 1	DNAJB1	DNJB1_HUMAN DnaJ homolog subfamily B member 1 OS=Homo sapiens OX=9606 GN=DNAJB1 PE=1 SV=4	1	2	2	2	0	0	0	2	1	2	1	1	1	0	2	2	38.044	340	340	0.0062657	2.1878				matching	MS/MS	MS/MS	MS/MS	matching	MS/MS		MS/MS	MS/MS		n. d.	n. d.	n. d.	6.79762	6.71731	6.75481	6.78847	6.65694
P26599	P26599	9	9	9	Polypyrimidine tract-binding protein 1	PTBP1	PTBP1_HUMAN Polypyrimidine tract-binding protein 1 OS=Homo sapiens OX=9606 GN=PTBP1 PE=1 SV=1	1	9	9	9	5	3	4	6	9	9	9	8	7	8	6	6	57.221	531	531	0	323.31	MS/MS	MS/MS	MS/MS	MS/MS	MS/MS	MS/MS	MS/MS	MS/MS	MS/MS	MS/MS	MS/MS	MS/MS		7.87832	7.97209	7.95261	8.49511	8.47545	8.40729	8.15809	8.23825
P26639;A2RTX5	P26639	3;1	3;1	3;1	Threonine--tRNA ligase, cytoplasmic	TARS	SYTC_HUMAN Threonine--tRNA ligase, cytoplasmic OS=Homo sapiens OX=9606 GN=TARS PE=1 SV=3	2	3	3	3	2	2	0	2	2	2	3	2	2	1	2	1	83.434	723	723;802	0	4.2284	matching	MS/MS		MS/MS	MS/MS	MS/MS	MS/MS	MS/MS	MS/MS	MS/MS	MS/MS	matching		6.94444	6.59062	n. d.	7.28809	7.30805	7.27665	7.18021	7.17289
P27708	P27708	3	2	2	CAD protein;Glutamine-dependent carbamoyl-phosphate synthase;Aspartate carbamoyltransferase;Dihydroorotase	CAD	PYR1_HUMAN CAD protein OS=Homo sapiens OX=9606 GN=CAD PE=1 SV=3	1	3	2	2	0	0	0	2	2	2	2	2	2	2	2	2	242.98	2225	2225	0	16.524	matching	matching		MS/MS	MS/MS	MS/MS	MS/MS	MS/MS	MS/MS	MS/MS	MS/MS	MS/MS		n. d.	n. d.	n. d.	7.55307	7.43924	7.46085	7.22508	7.27117
P27824	P27824	8	8	8	Calnexin	CANX	CALX_HUMAN Calnexin OS=Homo sapiens OX=9606 GN=CANX PE=1 SV=2	1	8	8	8	8	6	6	8	8	8	7	7	7	8	7	8	67.567	592	592	0	133.47	MS/MS	MS/MS	MS/MS	MS/MS	MS/MS	MS/MS	MS/MS	MS/MS	MS/MS	MS/MS	MS/MS	MS/MS		8.22953	8.27882	8.21843	8.71066	8.72838	8.70909	8.80529	8.77688
P28331	P28331	10	10	10	NADH-ubiquinone oxidoreductase 75 kDa subunit, mitochondrial	NDUFS1	NDUS1_HUMAN NADH-ubiquinone oxidoreductase 75 kDa subunit, mitochondrial OS=Homo sapiens OX=9606 GN=NDUFS1 PE=1 SV=3	1	10	10	10	2	3	1	8	9	7	10	9	9	7	8	7	79.467	727	727	0	84.451	MS/MS	matching	matching	MS/MS	MS/MS	MS/MS	MS/MS	MS/MS	MS/MS	MS/MS	MS/MS	MS/MS		7.20772	6.92766	7.23515	7.88049	8.06371	7.93413	7.87723	8.04167
P29692	P29692	9	9	8	Elongation factor 1-delta	EEF1D	EF1D_HUMAN Elongation factor 1-delta OS=Homo sapiens OX=9606 GN=EEF1D PE=1 SV=5	1	9	9	8	3	3	3	5	7	7	7	7	4	8	7	7	31.121	281	281	0	84.929	MS/MS	MS/MS	MS/MS	MS/MS	MS/MS	MS/MS	MS/MS	MS/MS	MS/MS	MS/MS	MS/MS	MS/MS		7.49945	7.6522	7.52416	7.99592	7.95742	7.97476	8.11531	8.06269
P30040	P30040	3	3	3	Endoplasmic reticulum resident protein 29	ERP29	ERP29_HUMAN Endoplasmic reticulum resident protein 29 OS=Homo sapiens OX=9606 GN=ERP29 PE=1 SV=4	1	3	3	3	1	2	1	2	3	2	3	2	2	1	0	1	28.993	261	261	0	13.711	matching	MS/MS	matching	MS/MS	MS/MS	MS/MS	MS/MS	MS/MS	MS/MS	matching		MS/MS		6.983	7.08611	6.98897	7.45533	7.3801	7.46906	7.45509	7.39886
P30044	P30044	8	8	8	Peroxiredoxin-5, mitochondrial	PRDX5	PRDX5_HUMAN Peroxiredoxin-5, mitochondrial OS=Homo sapiens OX=9606 GN=PRDX5 PE=1 SV=4	1	8	8	8	7	3	6	7	8	8	8	8	8	8	8	8	22.086	214	214	0	323.31	MS/MS	MS/MS	MS/MS	MS/MS	MS/MS	MS/MS	MS/MS	MS/MS	MS/MS	MS/MS	MS/MS	MS/MS		8.14189	8.04727	8.14616	9.13053	9.1411	9.12434	8.87183	8.88478
P31939	P31939	13	13	13	Bifunctional purine biosynthesis protein PURH;Phosphoribosylaminoimidazolecarboxamide formyltransferase;IMP cyclohydrolase	ATIC	PUR9_HUMAN Bifunctional purine biosynthesis protein PURH OS=Homo sapiens OX=9606 GN=ATIC PE=1 SV=3	1	13	13	13	3	2	3	11	12	13	11	10	11	11	12	11	64.615	592	592	0	323.31	MS/MS	MS/MS	matching	MS/MS	MS/MS	MS/MS	MS/MS	MS/MS	MS/MS	MS/MS	MS/MS	MS/MS		7.84896	7.63658	7.69719	8.48557	8.42724	8.47616	8.28708	8.28156
P31946	P31946	7	7	5	14-3-3 protein beta/alpha;14-3-3 protein beta/alpha, N-terminally processed	YWHAB	1433B_HUMAN 14-3-3 protein beta/alpha OS=Homo sapiens OX=9606 GN=YWHAB PE=1 SV=3	1	7	7	5	3	4	4	5	5	5	5	5	5	5	5	5	28.082	246	246	0	323.31	MS/MS	MS/MS	MS/MS	MS/MS	MS/MS	MS/MS	MS/MS	MS/MS	MS/MS	MS/MS	MS/MS	MS/MS		8.3795	8.39317	8.38412	8.78425	8.74681	8.77666	8.45818	8.48944
P34932	P34932	9	9	8	Heat shock 70 kDa protein 4	HSPA4	HSP74_HUMAN Heat shock 70 kDa protein 4 OS=Homo sapiens OX=9606 GN=HSPA4 PE=1 SV=4	1	9	9	8	0	0	0	6	6	6	7	6	6	5	5	6	94.33	840	840	0	49.234				MS/MS	MS/MS	MS/MS	MS/MS	MS/MS	MS/MS	MS/MS	MS/MS	MS/MS		n. d.	n. d.	n. d.	8.0854	8.077	8.06621	7.80918	7.85509
P35222	P35222	10	10	9	Catenin beta-1	CTNNB1	CTNB1_HUMAN Catenin beta-1 OS=Homo sapiens OX=9606 GN=CTNNB1 PE=1 SV=1	1	10	10	9	0	2	0	3	4	4	6	6	6	7	7	8	85.496	781	781	0	31.739	matching	MS/MS	MS/MS	MS/MS	MS/MS	MS/MS	MS/MS	MS/MS	MS/MS	MS/MS	MS/MS	MS/MS		7.11988	7.18963	7.06718	7.6974	7.66449	7.685	7.92005	7.8962
P35579	P35579	42	42	36	Myosin-9	MYH9	MYH9_HUMAN Myosin-9 OS=Homo sapiens OX=9606 GN=MYH9 PE=1 SV=4	1	42	42	36	22	17	20	34	35	33	33	33	32	34	35	34	226.53	1960	1960	0	323.31	MS/MS	MS/MS	MS/MS	MS/MS	MS/MS	MS/MS	MS/MS	MS/MS	MS/MS	MS/MS	MS/MS	MS/MS		8.75302	8.73595	8.72008	9.32234	9.32064	9.32236	9.16991	9.17342
P35580	P35580	20	13	13	Myosin-10	MYH10	MYH10_HUMAN Myosin-10 OS=Homo sapiens OX=9606 GN=MYH10 PE=1 SV=3	1	20	13	13	1	1	2	12	11	11	8	8	8	6	9	8	229	1976	1976	0	255.3	MS/MS	MS/MS	MS/MS	MS/MS	MS/MS	MS/MS	MS/MS	MS/MS	MS/MS	MS/MS	MS/MS	MS/MS		7.83788	7.5446	7.62063	8.05323	8.03064	7.97386	7.8713	7.80965
P35606	P35606	10	10	10	Coatomer subunit beta	COPB2	COPB2_HUMAN Coatomer subunit beta OS=Homo sapiens OX=9606 GN=COPB2 PE=1 SV=2	1	10	10	10	1	3	3	5	6	6	7	8	8	5	7	6	102.49	906	906	0	64.977	matching	matching	matching	MS/MS	MS/MS	MS/MS	MS/MS	MS/MS	MS/MS	MS/MS	MS/MS	MS/MS		6.72008	6.83562	7.12153	7.80799	8.01393	7.79601	7.81823	7.98802
P35659	P35659	3	3	3	Protein DEK	DEK	DEK_HUMAN Protein DEK OS=Homo sapiens OX=9606 GN=DEK PE=1 SV=1	1	3	3	3	0	0	0	1	2	3	3	3	3	3	2	2	42.674	375	375	0	9.6464				MS/MS	MS/MS	MS/MS	MS/MS	MS/MS	MS/MS	MS/MS	MS/MS	MS/MS		n. d.	n. d.	n. d.	7.34972	7.24598	7.26496	7.21331	7.18364
P36578	P36578	6	6	6	60S ribosomal protein L4	RPL4	RL4_HUMAN 60S ribosomal protein L4 OS=Homo sapiens OX=9606 GN=RPL4 PE=1 SV=5	1	6	6	6	3	2	3	4	4	4	4	5	5	4	5	6	47.697	427	427	0	21.387	MS/MS	MS/MS	MS/MS	MS/MS	MS/MS	MS/MS	MS/MS	MS/MS	MS/MS	MS/MS	MS/MS	MS/MS		7.5921	7.67315	7.61408	8.1786	8.13938	8.17513	8.0937	8.09226
P37802	P37802	5	5	5	Transgelin-2	TAGLN2	TAGL2_HUMAN Transgelin-2 OS=Homo sapiens OX=9606 GN=TAGLN2 PE=1 SV=3	1	5	5	5	2	2	2	5	4	5	5	5	5	5	5	5	22.391	199	199	0	323.31	matching	matching	MS/MS	MS/MS	MS/MS	MS/MS	MS/MS	MS/MS	MS/MS	MS/MS	MS/MS	MS/MS		7.82606	7.74769	7.85621	8.55633	8.56546	8.49383	8.25924	8.30809
P37837	P37837	6	6	6	Transaldolase	TALDO1	TALDO_HUMAN Transaldolase OS=Homo sapiens OX=9606 GN=TALDO1 PE=1 SV=2	1	6	6	6	2	3	3	5	5	5	4	4	4	5	5	4	37.54	337	337	0	40.81	MS/MS	MS/MS	MS/MS	MS/MS	MS/MS	MS/MS	MS/MS	MS/MS	MS/MS	MS/MS	MS/MS	MS/MS		7.56417	7.64664	7.59511	8.07313	8.12126	8.09968	8.02222	8.03715
P40227;Q92526	P40227	7;2	7;2	7;2	T-complex protein 1 subunit zeta	CCT6A	TCPZ_HUMAN T-complex protein 1 subunit zeta OS=Homo sapiens OX=9606 GN=CCT6A PE=1 SV=3	2	7	7	7	3	2	3	7	7	7	6	6	7	5	7	7	58.024	531	531;530	0	96.689	MS/MS	MS/MS	MS/MS	MS/MS	MS/MS	MS/MS	MS/MS	MS/MS	MS/MS	MS/MS	MS/MS	MS/MS		7.71856	7.57594	7.74796	8.0535	8.03551	8.02094	7.92761	7.91548
P40926	P40926	9	9	9	Malate dehydrogenase, mitochondrial	MDH2	MDHM_HUMAN Malate dehydrogenase, mitochondrial OS=Homo sapiens OX=9606 GN=MDH2 PE=1 SV=3	1	9	9	9	7	7	8	8	9	8	8	7	7	8	7	7	35.503	338	338	0	270.51	MS/MS	MS/MS	MS/MS	MS/MS	MS/MS	MS/MS	MS/MS	MS/MS	MS/MS	MS/MS	MS/MS	MS/MS		8.39187	8.42436	8.44818	8.8805	8.89784	8.88656	8.79424	8.82424
P42704	P42704	19	19	19	Leucine-rich PPR motif-containing protein, mitochondrial	LRPPRC	LPPRC_HUMAN Leucine-rich PPR motif-containing protein, mitochondrial OS=Homo sapiens OX=9606 GN=LRPPRC PE=1 SV=3	1	19	19	19	2	4	3	16	16	17	14	15	16	19	18	18	157.9	1394	1394	0	95.047	matching	matching	matching	MS/MS	MS/MS	MS/MS	MS/MS	MS/MS	MS/MS	MS/MS	MS/MS	MS/MS		6.76234	7.50904	7.15051	8.32052	8.34651	8.27607	8.19659	8.22238
P43243	P43243	9	9	9	Matrin-3	MATR3	MATR3_HUMAN Matrin-3 OS=Homo sapiens OX=9606 GN=MATR3 PE=1 SV=2	1	9	9	9	1	1	2	7	6	8	6	7	5	4	4	5	94.622	847	847	0	34.043	MS/MS	matching	matching	MS/MS	MS/MS	MS/MS	MS/MS	MS/MS	MS/MS	MS/MS	MS/MS	MS/MS		7.39616	7.4866	7.61168	8.24733	8.19761	8.29473	7.93998	7.96511
P43304	P43304	2	2	2	Glycerol-3-phosphate dehydrogenase, mitochondrial	GPD2	GPDM_HUMAN Glycerol-3-phosphate dehydrogenase, mitochondrial OS=Homo sapiens OX=9606 GN=GPD2 PE=1 SV=3	1	2	2	2	0	0	0	2	2	2	1	1	1	2	2	1	80.852	727	727	0	21.466				MS/MS	MS/MS	MS/MS	MS/MS	MS/MS	MS/MS	MS/MS	MS/MS	MS/MS		n. d.	n. d.	n. d.	7.36635	7.44559	7.34347	n. d.	n. d.
P45880	P45880	10	10	10	Voltage-dependent anion-selective channel protein 2	VDAC2	VDAC2_HUMAN Voltage-dependent anion-selective channel protein 2 OS=Homo sapiens OX=9606 GN=VDAC2 PE=1 SV=2	1	10	10	10	5	3	5	10	10	9	10	10	8	10	10	10	31.566	294	294	0	286.06	matching	matching	MS/MS	MS/MS	MS/MS	MS/MS	MS/MS	MS/MS	MS/MS	MS/MS	MS/MS	MS/MS		7.95329	7.51797	7.95758	8.48962	8.50033	8.47454	8.32282	8.26705
P46459	P46459	3	3	3	Vesicle-fusing ATPase	NSF	NSF_HUMAN Vesicle-fusing ATPase OS=Homo sapiens OX=9606 GN=NSF PE=1 SV=3	1	3	3	3	0	0	0	2	3	3	2	3	3	2	2	1	82.593	744	744	0	5.0131				matching	MS/MS	matching	MS/MS	matching	MS/MS	MS/MS	MS/MS	MS/MS		n. d.	n. d.	n. d.	7.08835	7.19471	6.91257	7.04689	7.24939
P46781	P46781	5	5	5	40S ribosomal protein S9	RPS9	RS9_HUMAN 40S ribosomal protein S9 OS=Homo sapiens OX=9606 GN=RPS9 PE=1 SV=3	1	5	5	5	1	3	3	4	4	4	5	5	5	5	4	5	22.591	194	194	0	30.681	matching	MS/MS	MS/MS	MS/MS	MS/MS	MS/MS	MS/MS	MS/MS	MS/MS	MS/MS	MS/MS	MS/MS		7.33072	7.38989	7.59465	7.985	7.89541	8.0703	8.03603	8.07324
P46940	P46940	25	25	25	Ras GTPase-activating-like protein IQGAP1	IQGAP1	IQGA1_HUMAN Ras GTPase-activating-like protein IQGAP1 OS=Homo sapiens OX=9606 GN=IQGAP1 PE=1 SV=1	1	25	25	25	2	3	3	24	24	23	25	24	23	23	24	23	189.25	1657	1657	0	323.31	matching	MS/MS	matching	MS/MS	MS/MS	MS/MS	MS/MS	MS/MS	MS/MS	MS/MS	MS/MS	MS/MS		7.07408	6.99944	6.56163	8.64766	8.64082	8.64252	8.47815	8.50202
P47755	P47755	3	2	2	F-actin-capping protein subunit alpha-2	CAPZA2	CAZA2_HUMAN F-actin-capping protein subunit alpha-2 OS=Homo sapiens OX=9606 GN=CAPZA2 PE=1 SV=3	1	3	2	2	0	0	0	1	2	2	0	1	2	1	1	1	32.949	286	286	0	4.5572	matching	matching	matching	MS/MS	MS/MS	MS/MS	matching	MS/MS	MS/MS	MS/MS	matching	matching		n. d.	n. d.	n. d.	7.07416	6.86752	7.10779	n. d.	6.99338
P48047	P48047	4	4	4	ATP synthase subunit O, mitochondrial	ATP5O	ATPO_HUMAN ATP synthase subunit O, mitochondrial OS=Homo sapiens OX=9606 GN=ATP5O PE=1 SV=1	1	4	4	4	4	3	2	3	3	3	3	4	4	4	4	4	23.277	213	213	0	27.563	MS/MS	MS/MS	MS/MS	MS/MS	MS/MS	MS/MS	MS/MS	MS/MS	MS/MS	MS/MS	MS/MS	MS/MS		7.73027	7.55182	7.55519	7.9783	8.00783	7.95693	8.04856	7.99288
P48059	P48059	2	2	2	LIM and senescent cell antigen-like-containing domain protein 1	LIMS1	LIMS1_HUMAN LIM and senescent cell antigen-like-containing domain protein 1 OS=Homo sapiens OX=9606 GN=LIMS1 PE=1 SV=4	1	2	2	2	0	0	0	2	2	2	0	1	0	1	1	2	37.251	325	325	0	4.8084				MS/MS	MS/MS	MS/MS		MS/MS		MS/MS	MS/MS	MS/MS		n. d.	n. d.	n. d.	7.31536	7.24623	7.26444	n. d.	6.78618
P48444	P48444	5	5	5	Coatomer subunit delta	ARCN1	COPD_HUMAN Coatomer subunit delta OS=Homo sapiens OX=9606 GN=ARCN1 PE=1 SV=1	1	5	5	5	3	1	3	5	4	4	5	5	5	2	4	3	57.21	511	511	0	17.299	MS/MS	matching	MS/MS	MS/MS	MS/MS	MS/MS	MS/MS	MS/MS	MS/MS	MS/MS	MS/MS	MS/MS		7.22827	7.54203	7.39582	7.876	7.7561	7.78779	7.70615	7.69367
P49368	P49368	6	6	6	T-complex protein 1 subunit gamma	CCT3	TCPG_HUMAN T-complex protein 1 subunit gamma OS=Homo sapiens OX=9606 GN=CCT3 PE=1 SV=4	1	6	6	6	3	3	2	4	5	5	6	6	6	5	5	4	60.533	545	545	0	45.783	MS/MS	MS/MS	MS/MS	MS/MS	MS/MS	MS/MS	MS/MS	MS/MS	MS/MS	MS/MS	MS/MS	MS/MS		7.64776	7.65867	7.54866	7.98515	7.92524	7.94097	7.97057	7.95308
P50454	P50454	8	8	8	Serpin H1	SERPINH1	SERPH_HUMAN Serpin H1 OS=Homo sapiens OX=9606 GN=SERPINH1 PE=1 SV=2	1	8	8	8	1	1	0	7	7	7	7	7	7	7	8	8	46.44	418	418	0	193	MS/MS	MS/MS		MS/MS	MS/MS	MS/MS	MS/MS	MS/MS	MS/MS	MS/MS	MS/MS	MS/MS		7.04368	7.19997	n. d.	8.47003	8.46682	8.45407	8.2381	8.26105
P50995	P50995	6	6	6	Annexin A11	ANXA11	ANX11_HUMAN Annexin A11 OS=Homo sapiens OX=9606 GN=ANXA11 PE=1 SV=1	1	6	6	6	1	2	0	5	6	5	6	6	6	5	6	5	54.389	505	505	0	71.405	matching	matching		MS/MS	MS/MS	MS/MS	MS/MS	MS/MS	MS/MS	MS/MS	MS/MS	MS/MS		7.21269	7.19243	n. d.	8.10133	8.1212	8.15339	7.95525	8.06164
P51665	P51665	2	2	2	26S proteasome non-ATPase regulatory subunit 7	PSMD7	PSMD7_HUMAN 26S proteasome non-ATPase regulatory subunit 7 OS=Homo sapiens OX=9606 GN=PSMD7 PE=1 SV=2	1	2	2	2	0	0	0	1	1	1	1	1	1	2	0	0	37.025	324	324	0.0013736	2.872				matching	matching	matching	matching	matching	MS/MS	MS/MS				n. d.	n. d.	n. d.	6.75643	6.84088	6.73128	6.69884	6.66683
P51858	P51858	2	2	2	Hepatoma-derived growth factor	HDGF	HDGF_HUMAN Hepatoma-derived growth factor OS=Homo sapiens OX=9606 GN=HDGF PE=1 SV=1	1	2	2	2	0	0	0	1	2	2	1	1	1	1	1	1	26.788	240	240	0	20.85				MS/MS	MS/MS	MS/MS	matching	matching	matching	MS/MS	MS/MS	MS/MS		n. d.	n. d.	n. d.	7.06285	7.17313	7.24269	6.89601	6.88046
P51888	P51888	7	7	7	Prolargin	PRELP	PRELP_HUMAN Prolargin OS=Homo sapiens OX=9606 GN=PRELP PE=1 SV=1	1	7	7	7	2	1	2	5	3	3	3	4	6	6	6	6	43.809	382	382	0	41.012	MS/MS	MS/MS	MS/MS	MS/MS	MS/MS	MS/MS	MS/MS	MS/MS	MS/MS	MS/MS	MS/MS	MS/MS		7.43845	7.36063	7.43141	7.80296	7.86863	7.88752	7.90261	7.95141
P51991	P51991	2	2	2	Heterogeneous nuclear ribonucleoprotein A3	HNRNPA3	ROA3_HUMAN Heterogeneous nuclear ribonucleoprotein A3 OS=Homo sapiens OX=9606 GN=HNRNPA3 PE=1 SV=2	1	2	2	2	1	1	1	2	1	1	1	1	1	1	1	1	39.594	378	378	0	129.22	matching	matching	matching	MS/MS	MS/MS	MS/MS	MS/MS	MS/MS	MS/MS	MS/MS	MS/MS	MS/MS		7.17707	7.25215	7.33201	7.97954	7.92662	7.92336	7.64315	7.67507
P52272	P52272	5	5	5	Heterogeneous nuclear ribonucleoprotein M	HNRNPM	HNRPM_HUMAN Heterogeneous nuclear ribonucleoprotein M OS=Homo sapiens OX=9606 GN=HNRNPM PE=1 SV=3	1	5	5	5	2	3	1	5	5	5	5	5	5	5	5	5	77.515	730	730	0	157.94	MS/MS	MS/MS	matching	MS/MS	MS/MS	MS/MS	MS/MS	MS/MS	MS/MS	MS/MS	MS/MS	MS/MS		7.65786	7.68015	7.49697	8.65941	8.63976	8.61153	8.36732	8.37003
P52565	P52565	2	2	2	Rho GDP-dissociation inhibitor 1	ARHGDIA	GDIR1_HUMAN Rho GDP-dissociation inhibitor 1 OS=Homo sapiens OX=9606 GN=ARHGDIA PE=1 SV=3	1	2	2	2	0	0	0	2	2	2	2	2	2	2	2	2	23.207	204	204	0	6.7416				MS/MS	MS/MS	MS/MS	MS/MS	MS/MS	MS/MS	MS/MS	MS/MS	MS/MS		n. d.	n. d.	n. d.	7.6239	7.6599	7.68972	7.45746	7.46415
P52597	P52597	3	2	2	Heterogeneous nuclear ribonucleoprotein F;Heterogeneous nuclear ribonucleoprotein F, N-terminally processed	HNRNPF	HNRPF_HUMAN Heterogeneous nuclear ribonucleoprotein F OS=Homo sapiens OX=9606 GN=HNRNPF PE=1 SV=3	1	3	2	2	2	1	1	2	2	2	2	2	2	1	1	1	45.671	415	415	0	26.563	matching	matching	matching	MS/MS	MS/MS	MS/MS	MS/MS	MS/MS	MS/MS	MS/MS	MS/MS	MS/MS		7.14709	7.25667	6.98657	7.66844	7.59449	7.58326	7.38008	7.32646
P52735	P52735	2	2	2	Guanine nucleotide exchange factor VAV2	VAV2	VAV2_HUMAN Guanine nucleotide exchange factor VAV2 OS=Homo sapiens OX=9606 GN=VAV2 PE=1 SV=2	1	2	2	2	0	0	0	1	1	1	1	2	1	1	1	1	101.29	878	878	0	5.9821				MS/MS	MS/MS	MS/MS	MS/MS	MS/MS	MS/MS	MS/MS	matching	MS/MS		n. d.	n. d.	n. d.	6.75992	6.75597	6.6447	6.57923	6.57719
P52788	P52788	2	2	2	Spermine synthase	SMS	SPSY_HUMAN Spermine synthase OS=Homo sapiens OX=9606 GN=SMS PE=1 SV=2	1	2	2	2	0	0	0	1	1	1	2	1	1	0	1	1	41.268	366	366	0.0013889	2.984				matching	matching	matching	MS/MS	MS/MS	MS/MS		MS/MS	MS/MS		n. d.	n. d.	n. d.	6.71955	6.97266	6.9114	6.65706	6.68795
P53999	P53999	2	2	2	Activated RNA polymerase II transcriptional coactivator p15	SUB1	TCP4_HUMAN Activated RNA polymerase II transcriptional coactivator p15 OS=Homo sapiens OX=9606 GN=SUB1 PE=1 SV=3	1	2	2	2	0	0	0	2	2	2	1	1	1	1	2	2	14.395	127	127	0	7.3864				MS/MS	MS/MS	MS/MS	MS/MS	matching	MS/MS	MS/MS	MS/MS	MS/MS		n. d.	n. d.	n. d.	7.39146	7.36116	7.41775	7.5252	7.42307
P55011	P55011	4	4	4	Solute carrier family 12 member 2	SLC12A2	S12A2_HUMAN Solute carrier family 12 member 2 OS=Homo sapiens OX=9606 GN=SLC12A2 PE=1 SV=1	1	4	4	4	0	0	0	3	4	4	3	3	4	4	4	4	131.45	1212	1212	0	25.496				MS/MS	MS/MS	MS/MS	MS/MS	MS/MS	MS/MS	MS/MS	MS/MS	MS/MS		n. d.	n. d.	n. d.	7.67597	7.65549	7.59622	7.71117	7.7696
P55072	P55072	15	15	15	Transitional endoplasmic reticulum ATPase	VCP	TERA_HUMAN Transitional endoplasmic reticulum ATPase OS=Homo sapiens OX=9606 GN=VCP PE=1 SV=4	1	15	15	15	6	6	5	13	14	15	10	10	11	13	11	11	89.321	806	806	0	181.42	MS/MS	MS/MS	MS/MS	MS/MS	MS/MS	MS/MS	MS/MS	MS/MS	MS/MS	MS/MS	MS/MS	MS/MS		8.19736	8.16209	8.27019	8.58122	8.54779	8.57259	8.38694	8.39712
P55769	P55769	2	2	2	NHP2-like protein 1;NHP2-like protein 1, N-terminally processed	NHP2L1	NH2L1_HUMAN NHP2-like protein 1 OS=Homo sapiens OX=9606 GN=SNU13 PE=1 SV=3	1	2	2	2	1	1	0	2	2	2	2	2	1	1	2	1	14.173	128	128	0	20.258	matching	matching		MS/MS	MS/MS	MS/MS	MS/MS	MS/MS	MS/MS	MS/MS	MS/MS	MS/MS		6.53514	6.53349	n. d.	6.92083	6.99422	6.99241	7.08838	6.99264
P55786;A6NEC2	P55786	8;2	8;2	8;2	Puromycin-sensitive aminopeptidase	NPEPPS	PSA_HUMAN Puromycin-sensitive aminopeptidase OS=Homo sapiens OX=9606 GN=NPEPPS PE=1 SV=2	2	8	8	8	0	0	0	5	6	5	6	6	6	6	7	3	103.28	919	919;478	0	59.373				MS/MS	MS/MS	MS/MS	MS/MS	MS/MS	MS/MS	MS/MS	MS/MS	MS/MS		n. d.	n. d.	n. d.	7.75167	7.71079	7.72963	7.59112	7.48354
P55884	P55884	4	4	4	Eukaryotic translation initiation factor 3 subunit B	EIF3B	EIF3B_HUMAN Eukaryotic translation initiation factor 3 subunit B OS=Homo sapiens OX=9606 GN=EIF3B PE=1 SV=3	1	4	4	4	0	0	0	3	2	2	3	2	2	3	2	2	92.48	814	814	0	16.695				MS/MS	MS/MS	matching	MS/MS	MS/MS	matching	matching	matching	matching		n. d.	n. d.	n. d.	7.70672	7.50629	7.45341	7.30415	7.52022
P56192	P56192	3	3	3	Methionine--tRNA ligase, cytoplasmic	MARS	SYMC_HUMAN Methionine--tRNA ligase, cytoplasmic OS=Homo sapiens OX=9606 GN=MARS PE=1 SV=2	1	3	3	3	0	0	0	1	3	1	1	2	2	2	1	1	101.11	900	900	0	4.5923				matching	MS/MS	matching	matching	matching	MS/MS	MS/MS	MS/MS	matching		n. d.	n. d.	n. d.	6.98785	7.04474	7.00954	6.95284	6.96367
P56470	P56470	6	6	6	Galectin-4	LGALS4	LEG4_HUMAN Galectin-4 OS=Homo sapiens OX=9606 GN=LGALS4 PE=1 SV=1	1	6	6	6	5	5	5	6	6	6	6	6	6	6	6	6	35.941	323	323	0	72.62	MS/MS	MS/MS	MS/MS	MS/MS	MS/MS	MS/MS	MS/MS	MS/MS	MS/MS	MS/MS	MS/MS	MS/MS		8.01536	7.96106	7.99531	8.4658	8.48166	8.43098	8.64563	8.672
P59998	P59998	5	5	5	Actin-related protein 2/3 complex subunit 4	ARPC4	ARPC4_HUMAN Actin-related protein 2/3 complex subunit 4 OS=Homo sapiens OX=9606 GN=ARPC4 PE=1 SV=3	1	5	5	5	2	2	3	5	5	5	4	5	4	5	5	5	19.667	168	168	0	16.06	MS/MS	matching	MS/MS	MS/MS	MS/MS	MS/MS	MS/MS	MS/MS	MS/MS	MS/MS	MS/MS	MS/MS		7.29414	7.34959	7.63795	8.26989	8.16953	8.198	8.0569	8.02706
P60842;Q14240	P60842;Q14240	6;5	6;5	5;4	Eukaryotic initiation factor 4A-I;Eukaryotic initiation factor 4A-II;Eukaryotic initiation factor 4A-II, N-terminally processed	EIF4A1;EIF4A2	IF4A1_HUMAN Eukaryotic initiation factor 4A-I OS=Homo sapiens OX=9606 GN=EIF4A1 PE=1 SV=1;IF4A2_HUMAN Eukaryotic initiation factor 4A-II OS=Homo sapiens OX=9606 GN=EIF4A2 PE=1 SV=2	2	6	6	5	3	2	1	3	4	3	4	4	4	5	4	3	46.153	406	406;407	0	56.366	MS/MS	MS/MS	MS/MS	MS/MS	MS/MS	MS/MS	MS/MS	MS/MS	MS/MS	MS/MS	MS/MS	MS/MS		7.66719	7.57668	7.53376	8.0029	7.99603	7.99111	7.91645	7.91648
P60981	P60981	3	3	3	Destrin	DSTN	DEST_HUMAN Destrin OS=Homo sapiens OX=9606 GN=DSTN PE=1 SV=3	1	3	3	3	2	2	2	3	3	3	3	3	3	3	3	3	18.506	165	165	0	25.68	MS/MS	MS/MS	MS/MS	MS/MS	MS/MS	MS/MS	MS/MS	MS/MS	MS/MS	MS/MS	MS/MS	MS/MS		7.80847	7.79644	7.75847	8.12522	8.12208	8.13136	8.16616	8.18955
P61026;P51153;Q92930;P61006;P59190	P61026	3;1;1;1;1	3;1;1;1;1	2;0;0;0;0	Ras-related protein Rab-10	RAB10	RAB10_HUMAN Ras-related protein Rab-10 OS=Homo sapiens OX=9606 GN=RAB10 PE=1 SV=1	5	3	3	2	1	1	1	2	2	2	2	2	2	2	2	2	22.541	200	200;203;207;207;212	0	63.174	MS/MS	matching	MS/MS	MS/MS	MS/MS	MS/MS	MS/MS	MS/MS	MS/MS	MS/MS	MS/MS	MS/MS		7.45744	7.43449	7.52229	8.06367	8.04356	8.04864	7.76659	7.82198
P61088;Q5JXB2	P61088;Q5JXB2	4;2	4;2	4;2	Ubiquitin-conjugating enzyme E2 N;Putative ubiquitin-conjugating enzyme E2 N-like	UBE2N;UBE2NL	UBE2N_HUMAN Ubiquitin-conjugating enzyme E2 N OS=Homo sapiens OX=9606 GN=UBE2N PE=1 SV=1;UE2NL_HUMAN Putative ubiquitin-conjugating enzyme E2 N-like OS=Homo sapiens OX=9606 GN=UBE2NL PE=1 SV=1	2	4	4	4	1	2	1	4	4	4	4	4	4	4	4	4	17.138	152	152;153	0	8.6124	matching	matching	matching	MS/MS	MS/MS	MS/MS	MS/MS	MS/MS	MS/MS	MS/MS	MS/MS	MS/MS		7.1726	7.25251	7.24025	7.84894	7.76246	7.80125	7.75301	7.76066
P61158;Q9C0K3;Q9P1U1	P61158	10;2;2	10;2;2	10;2;2	Actin-related protein 3	ACTR3	ARP3_HUMAN Actin-related protein 3 OS=Homo sapiens OX=9606 GN=ACTR3 PE=1 SV=3	3	10	10	10	4	3	5	10	10	10	9	10	10	10	10	10	47.371	418	418;210;418	0	125.68	MS/MS	MS/MS	MS/MS	MS/MS	MS/MS	MS/MS	MS/MS	MS/MS	MS/MS	MS/MS	MS/MS	MS/MS		8.04583	7.65105	8.01208	8.35266	8.30888	8.31675	8.17826	8.16328
P61160	P61160	6	6	6	Actin-related protein 2	ACTR2	ARP2_HUMAN Actin-related protein 2 OS=Homo sapiens OX=9606 GN=ACTR2 PE=1 SV=1	1	6	6	6	1	1	1	5	6	5	4	5	5	5	5	5	44.76	394	394	0	57.963	matching	matching	matching	MS/MS	MS/MS	MS/MS	MS/MS	MS/MS	MS/MS	MS/MS	MS/MS	MS/MS		6.44733	6.22614	6.67673	7.58294	7.88144	7.82292	7.70787	7.74278
P61313	P61313	2	2	2	60S ribosomal protein L15	RPL15	RL15_HUMAN 60S ribosomal protein L15 OS=Homo sapiens OX=9606 GN=RPL15 PE=1 SV=2	1	2	2	2	0	0	0	1	2	2	2	2	2	2	2	2	24.146	204	204	0	5.7361				MS/MS	MS/MS	MS/MS	MS/MS	MS/MS	MS/MS	MS/MS	MS/MS	MS/MS		n. d.	n. d.	n. d.	7.13827	7.23223	7.21384	7.26926	7.35158
P61353	P61353	2	2	2	60S ribosomal protein L27	RPL27	RL27_HUMAN 60S ribosomal protein L27 OS=Homo sapiens OX=9606 GN=RPL27 PE=1 SV=2	1	2	2	2	1	0	1	2	2	2	2	2	2	1	1	2	15.798	136	136	0	8.0652	matching		matching	MS/MS	MS/MS	MS/MS	MS/MS	MS/MS	MS/MS	MS/MS	MS/MS	MS/MS		6.86444	n. d.	6.50786	6.98881	7.35222	7.35832	7.33286	7.07196
P61604	P61604	4	4	4	10 kDa heat shock protein, mitochondrial	HSPE1	CH10_HUMAN 10 kDa heat shock protein, mitochondrial OS=Homo sapiens OX=9606 GN=HSPE1 PE=1 SV=2	1	4	4	4	3	2	2	4	4	4	4	4	4	4	4	4	10.932	102	102	0	20.658	MS/MS	MS/MS	MS/MS	MS/MS	MS/MS	MS/MS	MS/MS	MS/MS	MS/MS	MS/MS	MS/MS	MS/MS		7.58444	7.59433	7.37612	8.12113	8.12785	8.15945	7.96275	7.99889
P61978	P61978	9	9	9	Heterogeneous nuclear ribonucleoprotein K	HNRNPK	HNRPK_HUMAN Heterogeneous nuclear ribonucleoprotein K OS=Homo sapiens OX=9606 GN=HNRNPK PE=1 SV=1	1	9	9	9	6	3	3	8	8	9	9	9	9	9	8	9	50.976	463	463	0	271.02	MS/MS	MS/MS	MS/MS	MS/MS	MS/MS	MS/MS	MS/MS	MS/MS	MS/MS	MS/MS	MS/MS	MS/MS		8.19354	8.13742	8.12532	8.71227	8.68045	8.68064	8.50905	8.51936
P62191	P62191	2	2	2	26S protease regulatory subunit 4	PSMC1	PRS4_HUMAN 26S proteasome regulatory subunit 4 OS=Homo sapiens OX=9606 GN=PSMC1 PE=1 SV=1	1	2	2	2	0	0	0	1	2	1	2	1	1	0	1	1	49.184	440	440	0	7.2029				MS/MS	MS/MS	matching	MS/MS	matching	MS/MS		MS/MS	matching		n. d.	n. d.	n. d.	7.10806	7.01267	7.08461	6.85827	7.00587
P62241	P62241	6	6	6	40S ribosomal protein S8	RPS8	RS8_HUMAN 40S ribosomal protein S8 OS=Homo sapiens OX=9606 GN=RPS8 PE=1 SV=2	1	6	6	6	3	5	3	6	5	5	5	5	5	5	5	5	24.205	208	208	0	249.57	MS/MS	MS/MS	MS/MS	MS/MS	MS/MS	MS/MS	MS/MS	MS/MS	MS/MS	MS/MS	MS/MS	MS/MS		7.57368	7.59471	7.55736	8.08966	8.09531	8.10264	8.07515	8.12192
P62249	P62249	2	2	2	40S ribosomal protein S16	RPS16	RS16_HUMAN 40S ribosomal protein S16 OS=Homo sapiens OX=9606 GN=RPS16 PE=1 SV=2	1	2	2	2	1	1	1	2	2	1	2	2	2	2	2	2	16.445	146	146	0	5.8533	matching	matching	MS/MS	MS/MS	MS/MS	MS/MS	MS/MS	MS/MS	MS/MS	MS/MS	MS/MS	MS/MS		7.18466	7.15345	7.20044	7.77505	7.82049	7.90294	7.83191	7.88931
P62277	P62277	4	4	4	40S ribosomal protein S13	RPS13	RS13_HUMAN 40S ribosomal protein S13 OS=Homo sapiens OX=9606 GN=RPS13 PE=1 SV=2	1	4	4	4	2	2	2	3	4	3	4	2	3	3	2	2	17.222	151	151	0	31.957	MS/MS	MS/MS	MS/MS	MS/MS	MS/MS	MS/MS	MS/MS	MS/MS	MS/MS	MS/MS	MS/MS	MS/MS		7.77049	7.78818	7.80247	8.12717	8.08679	8.10466	8.08842	8.07144
P62316	P62316	2	2	2	Small nuclear ribonucleoprotein Sm D2	SNRPD2	SMD2_HUMAN Small nuclear ribonucleoprotein Sm D2 OS=Homo sapiens OX=9606 GN=SNRPD2 PE=1 SV=1	1	2	2	2	0	0	0	1	2	2	1	1	1	1	1	0	13.527	118	118	0	6.8223				matching	MS/MS	MS/MS	matching	matching	matching	matching	matching			n. d.	n. d.	n. d.	6.4702	7.06874	7.20887	6.686	6.65156
P62495	P62495	2	2	2	Eukaryotic peptide chain release factor subunit 1	ETF1	ERF1_HUMAN Eukaryotic peptide chain release factor subunit 1 OS=Homo sapiens OX=9606 GN=ETF1 PE=1 SV=3	1	2	2	2	0	0	0	2	2	2	2	2	2	2	2	2	49.03	437	437	0	6.5085				MS/MS	MS/MS	MS/MS	MS/MS	MS/MS	MS/MS	MS/MS	MS/MS	MS/MS		n. d.	n. d.	n. d.	7.41726	7.37138	7.38324	7.33935	7.28502
P62805	P62805	10	10	10	Histone H4	HIST1H4A	H4_HUMAN Histone H4 OS=Homo sapiens OX=9606 GN=HIST1H4A PE=1 SV=2	1	10	10	10	5	3	4	10	9	8	10	8	10	10	10	10	11.367	103	103	0	131.95	MS/MS	MS/MS	MS/MS	MS/MS	MS/MS	MS/MS	MS/MS	MS/MS	MS/MS	MS/MS	MS/MS	MS/MS		8.82374	8.72324	8.73627	9.67855	9.71554	9.70077	9.47838	9.41769
P62913	P62913	2	2	2	60S ribosomal protein L11	RPL11	RL11_HUMAN 60S ribosomal protein L11 OS=Homo sapiens OX=9606 GN=RPL11 PE=1 SV=2	1	2	2	2	2	1	1	2	2	2	1	1	2	2	1	0	20.252	178	178	0	5.7606	MS/MS	MS/MS	MS/MS	MS/MS	MS/MS	matching	MS/MS	matching	matching	MS/MS	matching			7.39548	7.37133	7.36035	7.71046	7.7567	7.73894	7.76055	7.83106
P63092;Q5JWF2	P63092;Q5JWF2	3;3	2;2	2;2	Guanine nucleotide-binding protein G(s) subunit alpha isoforms short;Guanine nucleotide-binding protein G(s) subunit alpha isoforms XLas	GNAS	GNAS2_HUMAN Guanine nucleotide-binding protein G(s) subunit alpha isoforms short OS=Homo sapiens OX=9606 GN=GNAS PE=1 SV=1;GNAS1_HUMAN Guanine nucleotide-binding protein G(s) subunit alpha isoforms XLas OS=Homo sapiens OX=9606 GN=GNAS PE=1 SV=2	2	3	2	2	0	0	0	2	1	2	2	2	2	2	2	2	45.664	394	394;1037	0	3.8304	matching	matching	matching	matching	MS/MS	matching	MS/MS	MS/MS	MS/MS	MS/MS	matching	matching		n. d.	n. d.	n. d.	7.0421	7.35696	7.1596	7.30083	7.2257
P67936;CON__Q3SX28;P07951;P09493;P06753	P67936;CON__Q3SX28;P07951	4;2;2;1;1	4;2;2;1;1	4;2;2;1;1	Tropomyosin alpha-4 chain;Tropomyosin beta chain	TPM4;TPM2	TPM4_HUMAN Tropomyosin alpha-4 chain OS=Homo sapiens OX=9606 GN=TPM4 PE=1 SV=3;;TPM2_HUMAN Tropomyosin beta chain OS=Homo sapiens OX=9606 GN=TPM2 PE=1 SV=1	5	4	4	4	0	0	1	4	3	4	2	2	2	4	4	1	28.521	248	248;284;284;284;285	0	12.088			MS/MS	MS/MS	MS/MS	MS/MS	MS/MS	MS/MS	MS/MS	MS/MS	MS/MS	MS/MS		n. d.	n. d.	n. d.	7.55927	7.44221	7.50017	7.58795	7.49701
P68036;A0A1B0GUS4	P68036;A0A1B0GUS4	4;2	4;2	4;2	Ubiquitin-conjugating enzyme E2 L3	UBE2L3	UB2L3_HUMAN Ubiquitin-conjugating enzyme E2 L3 OS=Homo sapiens OX=9606 GN=UBE2L3 PE=1 SV=1;UB2L5_HUMAN Ubiquitin-conjugating enzyme E2 L5 OS=Homo sapiens OX=9606 GN=UBE2L5 PE=2 SV=1	2	4	4	4	0	0	0	3	3	3	4	3	4	2	2	3	17.861	154	154;154	0	8.2806				MS/MS	MS/MS	MS/MS	MS/MS	MS/MS	MS/MS	MS/MS	MS/MS	MS/MS		n. d.	n. d.	n. d.	7.52	7.62658	7.56778	7.35562	7.32185
P68366	P68366	11	4	4	Tubulin alpha-4A chain	TUBA4A	TBA4A_HUMAN Tubulin alpha-4A chain OS=Homo sapiens OX=9606 GN=TUBA4A PE=1 SV=1	1	11	4	4	3	1	2	3	3	3	3	3	2	4	4	4	49.924	448	448	0	56.347	MS/MS	matching	MS/MS	MS/MS	MS/MS	MS/MS	MS/MS	MS/MS	MS/MS	MS/MS	MS/MS	MS/MS		7.75113	7.51124	7.80417	8.22321	8.14749	8.21601	8.00398	7.92828
P78344	P78344	2	2	2	Eukaryotic translation initiation factor 4 gamma 2	EIF4G2	IF4G2_HUMAN Eukaryotic translation initiation factor 4 gamma 2 OS=Homo sapiens OX=9606 GN=EIF4G2 PE=1 SV=1	1	2	2	2	0	0	0	1	1	1	1	1	2	1	1	1	102.36	907	907	0	3.6866				MS/MS	MS/MS	MS/MS	matching	matching	MS/MS	MS/MS	MS/MS	MS/MS		n. d.	n. d.	n. d.	6.65067	6.52325	6.6941	6.47702	6.57265
P78371	P78371	11	11	11	T-complex protein 1 subunit beta	CCT2	TCPB_HUMAN T-complex protein 1 subunit beta OS=Homo sapiens OX=9606 GN=CCT2 PE=1 SV=4	1	11	11	11	4	4	6	9	9	8	9	9	9	10	9	8	57.488	535	535	0	81.301	MS/MS	MS/MS	MS/MS	MS/MS	MS/MS	MS/MS	MS/MS	MS/MS	MS/MS	MS/MS	MS/MS	MS/MS		7.99385	8.09857	7.97301	8.37513	8.37438	8.37136	8.22079	8.26179
P78527	P78527	29	29	29	DNA-dependent protein kinase catalytic subunit	PRKDC	PRKDC_HUMAN DNA-dependent protein kinase catalytic subunit OS=Homo sapiens OX=9606 GN=PRKDC PE=1 SV=3	1	29	29	29	6	3	4	19	19	18	18	15	16	20	22	22	469.08	4128	4128	0	141.15	MS/MS	MS/MS	MS/MS	MS/MS	MS/MS	MS/MS	MS/MS	MS/MS	MS/MS	MS/MS	MS/MS	MS/MS		7.88203	7.64365	7.854	8.34193	8.29901	8.38434	8.0967	8.02379
Q00839	Q00839	7	7	7	Heterogeneous nuclear ribonucleoprotein U	HNRNPU	HNRPU_HUMAN Heterogeneous nuclear ribonucleoprotein U OS=Homo sapiens OX=9606 GN=HNRNPU PE=1 SV=6	1	7	7	7	1	1	2	6	7	7	6	6	6	6	6	6	90.583	825	825	0	186.09	matching	matching	matching	MS/MS	MS/MS	MS/MS	MS/MS	MS/MS	MS/MS	MS/MS	MS/MS	MS/MS		6.42307	6.61401	7.51693	8.68896	8.67539	8.6642	8.4558	8.40958
Q01082;O15020	Q01082	30;1	30;1	30;1	Spectrin beta chain, non-erythrocytic 1	SPTBN1	SPTB2_HUMAN Spectrin beta chain, non-erythrocytic 1 OS=Homo sapiens OX=9606 GN=SPTBN1 PE=1 SV=2	2	30	30	30	7	7	8	22	23	22	24	26	24	24	25	22	274.61	2364	2364;2390	0	323.31	MS/MS	MS/MS	MS/MS	MS/MS	MS/MS	MS/MS	MS/MS	MS/MS	MS/MS	MS/MS	MS/MS	MS/MS		7.97698	7.97886	8.07951	8.35442	8.31944	8.28957	8.45488	8.4221
Q03252	Q03252	4	4	4	Lamin-B2	LMNB2	LMNB2_HUMAN Lamin-B2 OS=Homo sapiens OX=9606 GN=LMNB2 PE=1 SV=4	1	4	4	4	1	0	1	4	4	4	3	4	4	3	3	3	69.948	620	620	0	10.466	matching		matching	MS/MS	MS/MS	MS/MS	MS/MS	MS/MS	MS/MS	MS/MS	MS/MS	MS/MS		6.91495	n. d.	6.83576	7.48833	7.53661	7.47598	7.30638	7.33562
Q03518	Q03518	2	2	2	Antigen peptide transporter 1	TAP1	TAP1_HUMAN Antigen peptide transporter 1 OS=Homo sapiens OX=9606 GN=TAP1 PE=1 SV=2	1	2	2	2	0	0	0	1	1	1	0	0	1	0	1	2	87.217	808	808	0	3.8065				matching	MS/MS	matching			matching		matching	MS/MS		n. d.	n. d.	n. d.	6.89004	7.03379	6.79204	n. d.	n. d.
Q04837	Q04837	2	2	2	Single-stranded DNA-binding protein, mitochondrial	SSBP1	SSBP_HUMAN Single-stranded DNA-binding protein, mitochondrial OS=Homo sapiens OX=9606 GN=SSBP1 PE=1 SV=1	1	2	2	2	0	0	0	2	2	2	1	2	2	1	1	1	17.259	148	148	0	6.0822				MS/MS	MS/MS	MS/MS	MS/MS	MS/MS	MS/MS	MS/MS	MS/MS	MS/MS		n. d.	n. d.	n. d.	7.404	7.36029	7.36968	n. d.	7.37552
Q04917	Q04917	4	2	2	14-3-3 protein eta	YWHAH	1433F_HUMAN 14-3-3 protein eta OS=Homo sapiens OX=9606 GN=YWHAH PE=1 SV=4	1	4	2	2	0	0	0	2	2	2	2	2	2	2	2	2	28.218	246	246	0	58.429	matching	matching	matching	MS/MS	MS/MS	MS/MS	MS/MS	MS/MS	MS/MS	MS/MS	MS/MS	MS/MS		n. d.	n. d.	n. d.	7.83549	7.78776	7.85791	7.56405	7.56564
Q05707	Q05707	15	15	15	Collagen alpha-1(XIV) chain	COL14A1	COEA1_HUMAN Collagen alpha-1(XIV) chain OS=Homo sapiens OX=9606 GN=COL14A1 PE=1 SV=3	1	15	15	15	4	5	3	13	13	12	15	13	13	10	12	12	193.51	1796	1796	0	144.16	MS/MS	MS/MS	MS/MS	MS/MS	MS/MS	MS/MS	MS/MS	MS/MS	MS/MS	MS/MS	MS/MS	MS/MS		7.47185	7.72085	7.61198	8.47901	8.46706	8.44585	8.41586	8.38886
Q07020	Q07020	3	3	3	60S ribosomal protein L18	RPL18	RL18_HUMAN 60S ribosomal protein L18 OS=Homo sapiens OX=9606 GN=RPL18 PE=1 SV=2	1	3	3	3	2	2	2	3	3	3	3	3	3	3	3	3	21.634	188	188	0	60.931	matching	MS/MS	MS/MS	MS/MS	MS/MS	MS/MS	MS/MS	MS/MS	MS/MS	MS/MS	MS/MS	MS/MS		7.25636	7.64384	7.49236	7.91809	7.97276	7.99051	7.97107	7.96236
Q07065	Q07065	11	11	11	Cytoskeleton-associated protein 4	CKAP4	CKAP4_HUMAN Cytoskeleton-associated protein 4 OS=Homo sapiens OX=9606 GN=CKAP4 PE=1 SV=2	1	11	11	11	1	3	1	6	7	7	9	8	9	7	7	6	66.022	602	602	0	185.53	matching	matching	matching	MS/MS	MS/MS	MS/MS	MS/MS	MS/MS	MS/MS	MS/MS	MS/MS	MS/MS		7.02123	7.17981	7.1782	7.79526	7.78239	7.7941	8.02702	7.92562
Q07507	Q07507	2	2	2	Dermatopontin	DPT	DERM_HUMAN Dermatopontin OS=Homo sapiens OX=9606 GN=DPT PE=1 SV=2	1	2	2	2	0	1	0	2	2	1	2	1	1	2	2	1	24.005	201	201	0	45.192		MS/MS		MS/MS	MS/MS	MS/MS	MS/MS	MS/MS	MS/MS	MS/MS	MS/MS	MS/MS		n. d.	n. d.	n. d.	7.19868	7.14919	7.1972	6.89496	6.9647
Q07960	Q07960	3	3	3	Rho GTPase-activating protein 1	ARHGAP1	RHG01_HUMAN Rho GTPase-activating protein 1 OS=Homo sapiens OX=9606 GN=ARHGAP1 PE=1 SV=1	1	3	3	3	0	0	0	2	2	3	1	1	1	3	2	2	50.435	439	439	0	5.0398				MS/MS	MS/MS	MS/MS	matching	matching	matching	MS/MS	MS/MS	MS/MS		n. d.	n. d.	n. d.	7.59071	7.49442	7.51171	7.25331	7.32911
Q08211	Q08211	13	13	13	ATP-dependent RNA helicase A	DHX9	DHX9_HUMAN ATP-dependent RNA helicase A OS=Homo sapiens OX=9606 GN=DHX9 PE=1 SV=4	1	13	13	13	4	1	2	10	10	8	10	11	12	9	8	11	140.96	1270	1270	0	173.35	MS/MS	MS/MS	MS/MS	MS/MS	MS/MS	MS/MS	MS/MS	MS/MS	MS/MS	MS/MS	MS/MS	MS/MS		7.61159	7.07416	6.97052	8.1389	8.11998	8.1285	8.05173	8.06926
Q08380	Q08380	3	3	3	Galectin-3-binding protein	LGALS3BP	LG3BP_HUMAN Galectin-3-binding protein OS=Homo sapiens OX=9606 GN=LGALS3BP PE=1 SV=1	1	3	3	3	0	0	0	2	2	1	3	3	3	3	3	3	65.33	585	585	0	19.404				MS/MS	MS/MS	MS/MS	MS/MS	MS/MS	MS/MS	MS/MS	MS/MS	MS/MS		n. d.	n. d.	n. d.	7.2957	7.46433	7.48608	7.38691	7.465
Q08945	Q08945	2	2	2	FACT complex subunit SSRP1	SSRP1	SSRP1_HUMAN FACT complex subunit SSRP1 OS=Homo sapiens OX=9606 GN=SSRP1 PE=1 SV=1	1	2	2	2	0	0	0	2	2	2	2	2	1	1	2	2	81.074	709	709	0	6.6426				MS/MS	MS/MS	MS/MS	MS/MS	MS/MS	MS/MS	MS/MS	MS/MS	MS/MS		n. d.	n. d.	n. d.	7.59748	7.49269	7.47828	7.2727	7.26425
Q09161	Q09161	2	2	2	Nuclear cap-binding protein subunit 1	NCBP1	NCBP1_HUMAN Nuclear cap-binding protein subunit 1 OS=Homo sapiens OX=9606 GN=NCBP1 PE=1 SV=1	1	2	2	2	0	0	0	1	1	2	1	1	1	1	1	1	91.838	790	790	0	7.1388				MS/MS	MS/MS	MS/MS	MS/MS	matching	MS/MS	MS/MS	matching	MS/MS		n. d.	n. d.	n. d.	7.11501	6.90577	7.0859	6.93199	6.85293
Q12874	Q12874	3	3	3	Splicing factor 3A subunit 3	SF3A3	SF3A3_HUMAN Splicing factor 3A subunit 3 OS=Homo sapiens OX=9606 GN=SF3A3 PE=1 SV=1	1	3	3	3	0	0	0	1	1	1	1	0	1	0	0	2	58.848	501	501	0	17.051				MS/MS	MS/MS	MS/MS	MS/MS		matching			MS/MS		n. d.	n. d.	n. d.	6.98154	7.12675	7.17257	n. d.	n. d.
Q12905	Q12905	10	10	10	Interleukin enhancer-binding factor 2	ILF2	ILF2_HUMAN Interleukin enhancer-binding factor 2 OS=Homo sapiens OX=9606 GN=ILF2 PE=1 SV=2	1	10	10	10	4	1	5	8	10	9	10	10	9	10	10	9	43.062	390	390	0	73.215	MS/MS	matching	matching	MS/MS	MS/MS	MS/MS	MS/MS	MS/MS	MS/MS	MS/MS	MS/MS	MS/MS		7.89535	7.20696	7.67385	8.37033	8.35232	8.31639	8.13852	8.12821
Q12906	Q12906	8	8	8	Interleukin enhancer-binding factor 3	ILF3	ILF3_HUMAN Interleukin enhancer-binding factor 3 OS=Homo sapiens OX=9606 GN=ILF3 PE=1 SV=3	1	8	8	8	1	0	1	6	7	7	6	7	7	7	6	6	95.337	894	894	0	49.681	matching		matching	MS/MS	MS/MS	MS/MS	MS/MS	MS/MS	MS/MS	MS/MS	MS/MS	MS/MS		7.00788	n. d.	6.90145	7.90634	7.90205	7.88961	7.79424	7.93319
Q12907	Q12907	2	2	2	Vesicular integral-membrane protein VIP36	LMAN2	LMAN2_HUMAN Vesicular integral-membrane protein VIP36 OS=Homo sapiens OX=9606 GN=LMAN2 PE=1 SV=1	1	2	2	2	1	0	1	2	2	2	2	2	2	2	2	2	40.228	356	356	0	6.4143	matching		matching	MS/MS	MS/MS	MS/MS	MS/MS	MS/MS	MS/MS	MS/MS	MS/MS	MS/MS		7.11005	n. d.	7.08296	7.45618	7.39879	7.52375	7.56471	7.56786
Q13148	Q13148	4	4	4	TAR DNA-binding protein 43	TARDBP	TADBP_HUMAN TAR DNA-binding protein 43 OS=Homo sapiens OX=9606 GN=TARDBP PE=1 SV=1	1	4	4	4	0	0	0	3	2	2	4	3	4	4	1	3	44.739	414	414	0	11.565				MS/MS	MS/MS	MS/MS	MS/MS	MS/MS	MS/MS	MS/MS	MS/MS	MS/MS		n. d.	n. d.	n. d.	7.57596	7.52324	7.53228	7.38169	7.38003
Q13151	Q13151	2	2	2	Heterogeneous nuclear ribonucleoprotein A0	HNRNPA0	ROA0_HUMAN Heterogeneous nuclear ribonucleoprotein A0 OS=Homo sapiens OX=9606 GN=HNRNPA0 PE=1 SV=1	1	2	2	2	1	1	1	2	2	2	1	2	2	2	2	2	30.84	305	305	0	35.151	matching	MS/MS	matching	MS/MS	MS/MS	MS/MS	MS/MS	MS/MS	MS/MS	MS/MS	MS/MS	MS/MS		6.62517	n. d.	6.68107	7.97369	7.83182	7.97013	7.64682	7.63503
Q13185	Q13185	2	2	2	Chromobox protein homolog 3	CBX3	CBX3_HUMAN Chromobox protein homolog 3 OS=Homo sapiens OX=9606 GN=CBX3 PE=1 SV=4	1	2	2	2	0	0	0	1	2	1	0	1	0	2	1	0	20.811	183	183	0.0019557	2.4389				MS/MS	MS/MS	MS/MS		MS/MS		matching	matching			n. d.	n. d.	n. d.	7.31298	7.27397	7.2771	n. d.	6.93357
Q13232	Q13232	2	2	2	Nucleoside diphosphate kinase 3	NME3	NDK3_HUMAN Nucleoside diphosphate kinase 3 OS=Homo sapiens OX=9606 GN=NME3 PE=1 SV=2	1	2	2	2	1	1	1	2	2	2	2	1	2	2	2	2	19.015	169	169	0	25.693	matching	matching	matching	MS/MS	MS/MS	MS/MS	MS/MS	MS/MS	MS/MS	MS/MS	MS/MS	MS/MS		6.91707	6.72909	6.75368	7.16965	7.22313	7.11644	7.02477	6.94838
Q13557;Q9UQM7;Q13555;Q13554	Q13557;Q9UQM7;Q13555;Q13554	2;1;1;1	2;1;1;1	2;1;1;1	Calcium/calmodulin-dependent protein kinase type II subunit delta;Calcium/calmodulin-dependent protein kinase type II subunit alpha;Calcium/calmodulin-dependent protein kinase type II subunit gamma;Calcium/calmodulin-dependent protein kinase type II subunit beta	CAMK2D;CAMK2A;CAMK2G;CAMK2B	KCC2D_HUMAN Calcium/calmodulin-dependent protein kinase type II subunit delta OS=Homo sapiens OX=9606 GN=CAMK2D PE=1 SV=3;KCC2A_HUMAN Calcium/calmodulin-dependent protein kinase type II subunit alpha OS=Homo sapiens OX=9606 GN=CAMK2A PE=1 SV=2;KCC2G_HUMAN	4	2	2	2	0	0	0	2	2	2	1	0	2	0	1	1	56.369	499	499;478;558;666	0	4.23				MS/MS	MS/MS	MS/MS	MS/MS		MS/MS		MS/MS	matching		n. d.	n. d.	n. d.	7.29092	7.34114	7.2588	7.36592	n. d.
Q14126	Q14126	7	7	7	Desmoglein-2	DSG2	DSG2_HUMAN Desmoglein-2 OS=Homo sapiens OX=9606 GN=DSG2 PE=1 SV=2	1	7	7	7	0	0	0	5	4	3	6	6	5	4	5	6	122.29	1118	1118	0	11.029				MS/MS	matching	MS/MS	MS/MS	MS/MS	MS/MS	MS/MS	MS/MS	MS/MS		n. d.	n. d.	n. d.	7.52834	7.32574	7.43878	7.716	7.56127
Q14204	Q14204	25	25	25	Cytoplasmic dynein 1 heavy chain 1	DYNC1H1	DYHC1_HUMAN Cytoplasmic dynein 1 heavy chain 1 OS=Homo sapiens OX=9606 GN=DYNC1H1 PE=1 SV=5	1	25	25	25	3	1	3	19	18	19	11	13	16	16	18	15	532.4	4646	4646	0	165.9	MS/MS	matching	matching	MS/MS	MS/MS	MS/MS	MS/MS	MS/MS	MS/MS	MS/MS	MS/MS	MS/MS		7.43862	7.29981	7.40678	8.23175	8.22706	8.25113	8.00316	8.07726
Q14498	Q14498	2	2	2	RNA-binding protein 39	RBM39	RBM39_HUMAN RNA-binding protein 39 OS=Homo sapiens OX=9606 GN=RBM39 PE=1 SV=2	1	2	2	2	0	0	0	2	1	2	2	1	1	0	0	1	59.379	530	530	0	4.7897				MS/MS	MS/MS	MS/MS	matching	MS/MS	MS/MS			matching		n. d.	n. d.	n. d.	7.18741	7.20472	7.20439	6.9384	n. d.
Q14764	Q14764	15	15	15	Major vault protein	MVP	MVP_HUMAN Major vault protein OS=Homo sapiens OX=9606 GN=MVP PE=1 SV=4	1	15	15	15	2	2	1	13	15	14	12	13	13	14	15	15	99.326	893	893	0	214.21	MS/MS	matching	matching	MS/MS	MS/MS	MS/MS	MS/MS	MS/MS	MS/MS	MS/MS	MS/MS	MS/MS		6.80495	6.94261	6.52935	8.45136	8.42894	8.47035	8.35892	8.33009
Q15046	Q15046	3	3	3	Lysine--tRNA ligase	KARS	SYK_HUMAN Lysine--tRNA ligase OS=Homo sapiens OX=9606 GN=KARS PE=1 SV=3	1	3	3	3	0	0	0	3	3	3	2	1	1	1	3	3	68.047	597	597	0	12.342				MS/MS	MS/MS	MS/MS	matching	matching	matching	MS/MS	MS/MS	MS/MS		n. d.	n. d.	n. d.	7.41083	7.36052	7.51379	7.37201	7.32238
Q15149	Q15149	51	51	48	Plectin	PLEC	PLEC_HUMAN Plectin OS=Homo sapiens OX=9606 GN=PLEC PE=1 SV=3	1	51	51	48	6	2	8	38	41	45	35	32	30	38	39	38	531.78	4684	4684	0	323.31	MS/MS	matching	MS/MS	MS/MS	MS/MS	MS/MS	MS/MS	MS/MS	MS/MS	MS/MS	MS/MS	MS/MS		7.40002	7.13609	7.47611	8.71078	8.71183	8.66219	8.48589	8.46216
Q15185	Q15185	2	2	2	Prostaglandin E synthase 3	PTGES3	TEBP_HUMAN Prostaglandin E synthase 3 OS=Homo sapiens OX=9606 GN=PTGES3 PE=1 SV=1	1	2	2	2	0	0	0	1	1	1	0	0	1	2	1	2	18.697	160	160	0	10.071				MS/MS	MS/MS	matching			MS/MS	MS/MS	MS/MS	MS/MS		n. d.	n. d.	n. d.	7.43385	7.64995	7.55733	n. d.	n. d.
Q15365	Q15365	4	4	4	Poly(rC)-binding protein 1	PCBP1	PCBP1_HUMAN Poly(rC)-binding protein 1 OS=Homo sapiens OX=9606 GN=PCBP1 PE=1 SV=2	1	4	4	4	3	3	3	3	3	4	3	3	3	4	4	3	37.497	356	356	0	41.709	MS/MS	MS/MS	MS/MS	MS/MS	MS/MS	MS/MS	MS/MS	MS/MS	MS/MS	MS/MS	MS/MS	MS/MS		7.74498	7.70201	7.74714	8.33514	8.29336	8.29219	8.1628	8.14934
Q15366;P57721	Q15366	3;1	3;1	3;1	Poly(rC)-binding protein 2	PCBP2	PCBP2_HUMAN Poly(rC)-binding protein 2 OS=Homo sapiens OX=9606 GN=PCBP2 PE=1 SV=1	2	3	3	3	3	3	3	3	3	3	3	3	3	3	3	3	38.58	365	365;371	0	9.4408	MS/MS	matching	MS/MS	MS/MS	MS/MS	MS/MS	MS/MS	MS/MS	MS/MS	MS/MS	MS/MS	MS/MS		7.60636	7.59841	7.63531	8.15082	8.1372	8.15241	7.90227	7.92594
Q15393	Q15393	5	5	5	Splicing factor 3B subunit 3	SF3B3	SF3B3_HUMAN Splicing factor 3B subunit 3 OS=Homo sapiens OX=9606 GN=SF3B3 PE=1 SV=4	1	5	5	5	0	0	0	3	4	3	3	3	4	4	4	3	135.58	1217	1217	0	10.684				MS/MS	MS/MS	MS/MS	MS/MS	MS/MS	MS/MS	MS/MS	MS/MS	MS/MS		n. d.	n. d.	n. d.	7.55829	7.47487	7.48292	7.34195	7.32033
Q15691	Q15691	4	4	4	Microtubule-associated protein RP/EB family member 1	MAPRE1	MARE1_HUMAN Microtubule-associated protein RP/EB family member 1 OS=Homo sapiens OX=9606 GN=MAPRE1 PE=1 SV=3	1	4	4	4	0	0	0	4	4	4	3	4	4	2	3	2	29.999	268	268	0	50.847				MS/MS	MS/MS	MS/MS	MS/MS	MS/MS	MS/MS	MS/MS	MS/MS	MS/MS		n. d.	n. d.	n. d.	7.55289	7.55942	7.62648	7.41567	7.526
Q15717	Q15717	2	2	2	ELAV-like protein 1	ELAVL1	ELAV1_HUMAN ELAV-like protein 1 OS=Homo sapiens OX=9606 GN=ELAVL1 PE=1 SV=2	1	2	2	2	0	0	0	2	2	2	1	2	1	1	2	0	36.091	326	326	0	10.729				MS/MS	MS/MS	MS/MS	MS/MS	MS/MS	MS/MS	MS/MS	matching			n. d.	n. d.	n. d.	7.28235	7.22528	7.24217	7.1303	7.10061
Q16531	Q16531	4	4	4	DNA damage-binding protein 1	DDB1	DDB1_HUMAN DNA damage-binding protein 1 OS=Homo sapiens OX=9606 GN=DDB1 PE=1 SV=1	1	4	4	4	1	1	1	4	4	4	4	2	4	2	2	2	126.97	1140	1140	0	30.014	matching	matching	matching	MS/MS	MS/MS	MS/MS	MS/MS	MS/MS	MS/MS	MS/MS	MS/MS	MS/MS		7.09597	7.00677	6.9669	7.39431	7.4216	7.2655	7.12028	7.3297
Q16658	Q16658	2	2	2	Fascin	FSCN1	FSCN1_HUMAN Fascin OS=Homo sapiens OX=9606 GN=FSCN1 PE=1 SV=3	1	2	2	2	0	0	0	1	2	1	0	1	0	1	1	0	54.529	493	493	0	30.087				matching	MS/MS	MS/MS		MS/MS		MS/MS	matching			n. d.	n. d.	n. d.	7.12652	6.92743	7.14283	n. d.	6.65647
Q16891	Q16891	6	6	6	MICOS complex subunit MIC60	IMMT	MIC60_HUMAN MICOS complex subunit MIC60 OS=Homo sapiens OX=9606 GN=IMMT PE=1 SV=1	1	6	6	6	1	0	1	6	5	5	6	4	6	5	6	6	83.677	758	758	0	38.506	MS/MS		matching	MS/MS	MS/MS	MS/MS	MS/MS	MS/MS	MS/MS	MS/MS	MS/MS	MS/MS		6.98406	n. d.	7.06948	7.75715	7.77605	7.86987	7.90306	7.91163
Q3ZCQ8	Q3ZCQ8	2	2	2	Mitochondrial import inner membrane translocase subunit TIM50	TIMM50	TIM50_HUMAN Mitochondrial import inner membrane translocase subunit TIM50 OS=Homo sapiens OX=9606 GN=TIMM50 PE=1 SV=2	1	2	2	2	0	0	0	1	2	2	2	2	2	2	1	2	39.646	353	353	0	11.521				MS/MS	MS/MS	MS/MS	MS/MS	MS/MS	MS/MS	MS/MS	MS/MS	MS/MS		n. d.	n. d.	n. d.	7.08203	6.98551	7.05812	6.92449	7.00212
Q63HN8	Q63HN8	3	3	3	E3 ubiquitin-protein ligase RNF213	RNF213	RN213_HUMAN E3 ubiquitin-protein ligase RNF213 OS=Homo sapiens OX=9606 GN=RNF213 PE=1 SV=3	1	3	3	3	0	0	0	2	2	1	2	1	1	1	1	1	591.4	5207	5207	0	3.7634				MS/MS	MS/MS	matching	MS/MS	MS/MS	matching	MS/MS	MS/MS	MS/MS		n. d.	n. d.	n. d.	6.48051	6.52469	6.49044	6.53185	6.62189
Q6NUK1	Q6NUK1	2	2	2	Calcium-binding mitochondrial carrier protein SCaMC-1	SLC25A24	SCMC1_HUMAN Calcium-binding mitochondrial carrier protein SCaMC-1 OS=Homo sapiens OX=9606 GN=SLC25A24 PE=1 SV=2	1	2	2	2	0	0	0	2	1	1	2	2	2	1	2	2	53.354	477	477	0	16.27				MS/MS	MS/MS	MS/MS	MS/MS	MS/MS	MS/MS	MS/MS	MS/MS	MS/MS		n. d.	n. d.	n. d.	6.91248	6.93603	6.97029	6.93601	6.85505
Q6P2Q9	Q6P2Q9	4	4	4	Pre-mRNA-processing-splicing factor 8	PRPF8	PRP8_HUMAN Pre-mRNA-processing-splicing factor 8 OS=Homo sapiens OX=9606 GN=PRPF8 PE=1 SV=2	1	4	4	4	0	0	0	4	4	4	2	2	3	3	4	3	273.6	2335	2335	0	24.668				MS/MS	MS/MS	MS/MS	matching	MS/MS	matching	MS/MS	MS/MS	MS/MS		n. d.	n. d.	n. d.	7.50515	7.39742	7.41896	7.31746	7.25768
Q6PI48	Q6PI48	4	4	4	Aspartate--tRNA ligase, mitochondrial	DARS2	SYDM_HUMAN Aspartate--tRNA ligase, mitochondrial OS=Homo sapiens OX=9606 GN=DARS2 PE=1 SV=1	1	4	4	4	0	0	0	4	4	3	4	1	2	2	1	1	73.562	645	645	0	8.8882				MS/MS	MS/MS	MS/MS	MS/MS	matching	MS/MS	MS/MS	MS/MS	matching		n. d.	n. d.	n. d.	7.37661	7.38885	7.30397	7.28829	7.01803
Q6PIU2	Q6PIU2	2	2	2	Neutral cholesterol ester hydrolase 1	NCEH1	NCEH1_HUMAN Neutral cholesterol ester hydrolase 1 OS=Homo sapiens OX=9606 GN=NCEH1 PE=1 SV=3	1	2	2	2	0	0	0	1	2	1	1	2	1	2	1	1	45.807	408	408	0.001996	2.6324				matching	MS/MS	matching	matching	matching	matching	MS/MS	MS/MS	matching		n. d.	n. d.	n. d.	7.07969	7.28641	7.04836	6.88181	6.81858
Q7L576;Q96F07	Q7L576;Q96F07	4;2	4;2	4;2	Cytoplasmic FMR1-interacting protein 1;Cytoplasmic FMR1-interacting protein 2	CYFIP1;CYFIP2	CYFP1_HUMAN Cytoplasmic FMR1-interacting protein 1 OS=Homo sapiens OX=9606 GN=CYFIP1 PE=1 SV=1;CYFP2_HUMAN Cytoplasmic FMR1-interacting protein 2 OS=Homo sapiens OX=9606 GN=CYFIP2 PE=1 SV=2	2	4	4	4	0	0	0	4	3	3	3	3	3	3	3	3	145.18	1253	1253;1278	0	8.6348				MS/MS	MS/MS	MS/MS	MS/MS	MS/MS	MS/MS	MS/MS	MS/MS	MS/MS		n. d.	n. d.	n. d.	7.29303	7.28287	7.29422	7.08611	7.18966
Q7Z406	Q7Z406	23	21	21	Myosin-14	MYH14	MYH14_HUMAN Myosin-14 OS=Homo sapiens OX=9606 GN=MYH14 PE=1 SV=2	1	23	21	21	3	3	2	15	16	11	15	18	15	19	19	20	227.87	1995	1995	0	323.31	MS/MS	MS/MS	MS/MS	MS/MS	MS/MS	MS/MS	MS/MS	MS/MS	MS/MS	MS/MS	MS/MS	MS/MS		7.56215	7.70077	7.49343	8.50622	8.44883	8.46133	8.45197	8.50648
Q7Z6Z7	Q7Z6Z7	4	4	4	E3 ubiquitin-protein ligase HUWE1	HUWE1	HUWE1_HUMAN E3 ubiquitin-protein ligase HUWE1 OS=Homo sapiens OX=9606 GN=HUWE1 PE=1 SV=3	1	4	4	4	0	0	0	2	1	2	1	2	1	0	0	1	481.89	4374	4374	0	8.2043				MS/MS	MS/MS	MS/MS	matching	MS/MS	MS/MS			MS/MS		n. d.	n. d.	n. d.	6.9604	6.95742	6.87227	6.86293	6.74099
Q86VU5	Q86VU5	4	4	4	Catechol O-methyltransferase domain-containing protein 1	COMTD1	CMTD1_HUMAN Catechol O-methyltransferase domain-containing protein 1 OS=Homo sapiens OX=9606 GN=COMTD1 PE=1 SV=1	1	4	4	4	1	1	1	3	2	2	2	2	3	1	3	2	28.808	262	262	0	11.835	MS/MS	MS/MS	MS/MS	MS/MS	MS/MS	MS/MS	MS/MS	MS/MS	MS/MS	MS/MS	MS/MS	MS/MS		n. d.	n. d.	n. d.	6.96845	6.9249	7.0026	7.07806	7.09332
Q86WV6	Q86WV6	2	2	2	Stimulator of interferon genes protein	TMEM173	STING_HUMAN Stimulator of interferon genes protein OS=Homo sapiens OX=9606 GN=TMEM173 PE=1 SV=1	1	2	2	2	0	0	0	2	2	2	1	0	0	0	0	1	42.192	379	379	0	5.9508				MS/MS	MS/MS	MS/MS	MS/MS					matching		n. d.	n. d.	n. d.	6.95453	7.12535	7.06296	6.80107	n. d.
Q8N163	Q8N163	4	4	4	Cell cycle and apoptosis regulator protein 2	CCAR2	CCAR2_HUMAN Cell cycle and apoptosis regulator protein 2 OS=Homo sapiens OX=9606 GN=CCAR2 PE=1 SV=2	1	4	4	4	0	0	0	3	3	3	2	3	3	2	3	3	102.9	923	923	0	19.855				MS/MS	MS/MS	MS/MS	MS/MS	MS/MS	MS/MS	MS/MS	MS/MS	MS/MS		n. d.	n. d.	n. d.	7.68145	7.59211	7.63422	7.27667	7.38799
Q8N684	Q8N684	2	2	2	Cleavage and polyadenylation specificity factor subunit 7	CPSF7	CPSF7_HUMAN Cleavage and polyadenylation specificity factor subunit 7 OS=Homo sapiens OX=9606 GN=CPSF7 PE=1 SV=1	1	2	2	2	0	0	0	2	2	2	1	1	1	1	1	1	52.049	471	471	0	20.894				MS/MS	MS/MS	matching	MS/MS	matching	MS/MS	MS/MS	MS/MS	MS/MS		n. d.	n. d.	n. d.	7.04497	7.04614	6.99831	6.89292	6.87502
Q8NFW8	Q8NFW8	2	2	2	N-acylneuraminate cytidylyltransferase	CMAS	NEUA_HUMAN N-acylneuraminate cytidylyltransferase OS=Homo sapiens OX=9606 GN=CMAS PE=1 SV=2	1	2	2	2	0	0	0	2	1	1	2	1	1	1	1	1	48.379	434	434	0	6.3544				MS/MS	MS/MS	MS/MS	MS/MS	MS/MS	MS/MS	MS/MS	matching	MS/MS		n. d.	n. d.	n. d.	7.18991	7.14709	7.19254	6.94398	7.02841
Q8TCT9	Q8TCT9	3	3	3	Minor histocompatibility antigen H13	HM13	HM13_HUMAN Minor histocompatibility antigen H13 OS=Homo sapiens OX=9606 GN=HM13 PE=1 SV=1	1	3	3	3	1	1	0	2	2	2	3	3	3	3	3	3	41.488	377	377	0	9.4526	matching	matching		MS/MS	MS/MS	MS/MS	MS/MS	MS/MS	MS/MS	MS/MS	MS/MS	MS/MS		6.97766	6.9812	n. d.	7.57117	7.56124	7.46562	7.65374	7.65775
Q8WXF1	Q8WXF1	2	2	2	Paraspeckle component 1	PSPC1	PSPC1_HUMAN Paraspeckle component 1 OS=Homo sapiens OX=9606 GN=PSPC1 PE=1 SV=1	1	2	2	2	0	0	0	1	1	2	1	2	1	1	2	2	58.743	523	523	0.0007215	3.3255				matching	matching	matching	matching	MS/MS	MS/MS	MS/MS	MS/MS	MS/MS		n. d.	n. d.	n. d.	7.38182	7.3788	7.26041	7.03826	7.19008
Q92499	Q92499	6	6	6	ATP-dependent RNA helicase DDX1	DDX1	DDX1_HUMAN ATP-dependent RNA helicase DDX1 OS=Homo sapiens OX=9606 GN=DDX1 PE=1 SV=2	1	6	6	6	0	0	0	5	5	6	3	4	4	5	6	6	82.431	740	740	0	17.882				MS/MS	MS/MS	MS/MS	MS/MS	MS/MS	MS/MS	MS/MS	MS/MS	MS/MS		n. d.	n. d.	n. d.	7.64538	7.56814	7.64753	7.57322	7.408
Q92841	Q92841	8	5	5	Probable ATP-dependent RNA helicase DDX17	DDX17	DDX17_HUMAN Probable ATP-dependent RNA helicase DDX17 OS=Homo sapiens OX=9606 GN=DDX17 PE=1 SV=2	1	8	5	5	0	0	0	4	2	3	5	4	4	2	3	2	80.272	729	729	0	10.125	matching	matching	matching	MS/MS	MS/MS	MS/MS	MS/MS	MS/MS	MS/MS	MS/MS	MS/MS	MS/MS		n. d.	n. d.	n. d.	7.48878	7.26119	7.42776	7.45873	7.28834
Q96A65	Q96A65	3	3	3	Exocyst complex component 4	EXOC4	EXOC4_HUMAN Exocyst complex component 4 OS=Homo sapiens OX=9606 GN=EXOC4 PE=1 SV=1	1	3	3	3	1	1	2	1	2	2	1	1	2	3	2	2	110.5	974	974	0.0019531	2.4348	matching	matching	matching	matching	MS/MS	matching	matching	matching	matching	MS/MS	matching	MS/MS		7.41511	7.46021	7.58075	8.03318	8.29398	8.09008	8.16056	8.14727
Q96AC1	Q96AC1	3	2	2	Fermitin family homolog 2	FERMT2	FERM2_HUMAN Fermitin family homolog 2 OS=Homo sapiens OX=9606 GN=FERMT2 PE=1 SV=1	1	3	2	2	0	0	0	2	2	2	2	2	1	1	1	1	77.86	680	680	0	18.089				MS/MS	MS/MS	MS/MS	MS/MS	MS/MS	MS/MS	MS/MS	MS/MS	MS/MS		n. d.	n. d.	n. d.	7.49982	7.47267	7.44462	7.25909	7.23111
Q96QK1	Q96QK1	14	14	14	Vacuolar protein sorting-associated protein 35	VPS35	VPS35_HUMAN Vacuolar protein sorting-associated protein 35 OS=Homo sapiens OX=9606 GN=VPS35 PE=1 SV=2	1	14	14	14	0	3	1	11	11	11	11	11	11	9	8	8	91.706	796	796	0	49.436		MS/MS	matching	MS/MS	MS/MS	MS/MS	MS/MS	MS/MS	MS/MS	MS/MS	MS/MS	MS/MS		n. d.	7.33512	6.61096	8.02849	7.93972	7.9876	7.80722	7.80766
Q96S52	Q96S52	2	2	2	GPI transamidase component PIG-S	PIGS	PIGS_HUMAN GPI transamidase component PIG-S OS=Homo sapiens OX=9606 GN=PIGS PE=1 SV=3	1	2	2	2	0	0	0	2	2	2	1	2	1	1	2	2	61.655	555	555	0	14.977				MS/MS	MS/MS	matching	matching	matching	MS/MS	MS/MS	MS/MS	MS/MS		n. d.	n. d.	n. d.	6.97717	6.96119	7.03326	6.7325	6.82485
Q99460	Q99460	3	3	3	26S proteasome non-ATPase regulatory subunit 1	PSMD1	PSMD1_HUMAN 26S proteasome non-ATPase regulatory subunit 1 OS=Homo sapiens OX=9606 GN=PSMD1 PE=1 SV=2	1	3	3	3	0	0	1	1	2	2	1	2	2	0	1	1	105.84	953	953	0	15.505			MS/MS	MS/MS	MS/MS	matching	MS/MS	MS/MS	MS/MS		MS/MS	MS/MS		n. d.	n. d.	n. d.	6.99523	6.92118	6.75677	7.13868	6.82677
Q99541	Q99541	3	3	3	Perilipin-2	PLIN2	PLIN2_HUMAN Perilipin-2 OS=Homo sapiens OX=9606 GN=PLIN2 PE=1 SV=2	1	3	3	3	0	0	0	3	2	3	1	1	0	3	2	3	48.075	437	437	0	37.723				MS/MS	MS/MS	MS/MS	matching	matching		MS/MS	MS/MS	MS/MS		n. d.	n. d.	n. d.	7.47328	7.46592	7.49432	7.32259	7.16602
Q99798	Q99798	17	17	17	Aconitate hydratase, mitochondrial	ACO2	ACON_HUMAN Aconitate hydratase, mitochondrial OS=Homo sapiens OX=9606 GN=ACO2 PE=1 SV=2	1	17	17	17	8	6	5	14	15	15	16	13	15	15	15	15	85.424	780	780	0	215.4	MS/MS	MS/MS	MS/MS	MS/MS	MS/MS	MS/MS	MS/MS	MS/MS	MS/MS	MS/MS	MS/MS	MS/MS		7.97864	7.91136	7.95601	8.34364	8.2957	8.31256	8.39712	8.40953
Q99829	Q99829	5	5	5	Copine-1	CPNE1	CPNE1_HUMAN Copine-1 OS=Homo sapiens OX=9606 GN=CPNE1 PE=1 SV=1	1	5	5	5	2	2	0	5	5	4	5	5	5	5	5	5	59.058	537	537	0	311.93	matching	matching		MS/MS	MS/MS	MS/MS	MS/MS	MS/MS	MS/MS	MS/MS	MS/MS	MS/MS		7.20295	7.44574	n. d.	8.05069	7.97419	7.99829	7.76097	7.70112
Q99873	Q99873	2	2	2	Protein arginine N-methyltransferase 1	PRMT1	ANM1_HUMAN Protein arginine N-methyltransferase 1 OS=Homo sapiens OX=9606 GN=PRMT1 PE=1 SV=3	1	2	2	2	0	0	0	1	2	2	1	1	2	0	1	1	42.461	371	371	0	5.3975				MS/MS	MS/MS	MS/MS	MS/MS	MS/MS	MS/MS		MS/MS	MS/MS		n. d.	n. d.	n. d.	7.10944	7.26266	7.21147	6.97352	7.0461
Q9BQG0	Q9BQG0	2	2	2	Myb-binding protein 1A	MYBBP1A	MBB1A_HUMAN Myb-binding protein 1A OS=Homo sapiens OX=9606 GN=MYBBP1A PE=1 SV=2	1	2	2	2	0	0	0	1	1	1	2	2	2	0	0	2	148.85	1328	1328	0.0007391	3.5815				matching	MS/MS	MS/MS	MS/MS	MS/MS	MS/MS			matching		n. d.	n. d.	n. d.	6.83565	6.8191	6.95286	6.67537	6.59128
Q9BQL6	Q9BQL6	5	5	4	Fermitin family homolog 1	FERMT1	FERM1_HUMAN Fermitin family homolog 1 OS=Homo sapiens OX=9606 GN=FERMT1 PE=1 SV=1	1	5	5	4	0	0	0	2	2	2	3	2	3	4	3	3	77.436	677	677	0	27.201				MS/MS	MS/MS	MS/MS	MS/MS	MS/MS	MS/MS	MS/MS	MS/MS	MS/MS		n. d.	n. d.	n. d.	7.64238	7.58009	7.56747	7.23073	7.36448
Q9BX66	Q9BX66	2	2	2	Sorbin and SH3 domain-containing protein 1	SORBS1	SRBS1_HUMAN Sorbin and SH3 domain-containing protein 1 OS=Homo sapiens OX=9606 GN=SORBS1 PE=1 SV=3	1	2	2	2	0	0	0	1	1	1	2	2	1	1	2	1	142.51	1292	1292	0.0020175	2.7175				matching	MS/MS	MS/MS	MS/MS	MS/MS	MS/MS	MS/MS	MS/MS	MS/MS		n. d.	n. d.	n. d.	7.08397	6.98599	7.23447	7.03945	6.99818
Q9H7Z7	Q9H7Z7	2	2	2	Prostaglandin E synthase 2;Prostaglandin E synthase 2 truncated form	PTGES2	PGES2_HUMAN Prostaglandin E synthase 2 OS=Homo sapiens OX=9606 GN=PTGES2 PE=1 SV=1	1	2	2	2	0	0	0	2	2	2	2	2	1	2	0	2	41.943	377	377	0	11.201				MS/MS	MS/MS	MS/MS	MS/MS	MS/MS	MS/MS	MS/MS		MS/MS		n. d.	n. d.	n. d.	7.43049	7.38847	7.43802	7.26855	7.346
Q9H8Y8	Q9H8Y8	2	2	2	Golgi reassembly-stacking protein 2	GORASP2	GORS2_HUMAN Golgi reassembly-stacking protein 2 OS=Homo sapiens OX=9606 GN=GORASP2 PE=1 SV=3	1	2	2	2	0	0	0	1	1	1	1	1	1	1	1	2	47.145	452	452	0.0094451	1.8578				matching	matching	matching	matching	matching	MS/MS	matching	matching	MS/MS		n. d.	n. d.	n. d.	6.97979	7.00834	7.13862	7.02185	6.99573
Q9NQG5	Q9NQG5	2	2	2	Regulation of nuclear pre-mRNA domain-containing protein 1B	RPRD1B	RPR1B_HUMAN Regulation of nuclear pre-mRNA domain-containing protein 1B OS=Homo sapiens OX=9606 GN=RPRD1B PE=1 SV=1	1	2	2	2	0	0	0	2	2	1	1	2	2	1	0	1	36.899	326	326	0	4.6397				MS/MS	matching	MS/MS	matching	matching	matching	matching		matching		n. d.	n. d.	n. d.	7.32709	7.03205	6.98299	6.90039	6.8621
Q9NQW7	Q9NQW7	2	2	2	Xaa-Pro aminopeptidase 1	XPNPEP1	XPP1_HUMAN Xaa-Pro aminopeptidase 1 OS=Homo sapiens OX=9606 GN=XPNPEP1 PE=1 SV=3	1	2	2	2	0	0	0	1	1	1	2	1	2	1	2	1	69.917	623	623	0	4.2901				matching	matching	matching	MS/MS	MS/MS	MS/MS	matching	MS/MS	matching		n. d.	n. d.	n. d.	6.83989	6.91771	6.79788	6.80053	6.71091
Q9NR12	Q9NR12	3	3	3	PDZ and LIM domain protein 7	PDLIM7	PDLI7_HUMAN PDZ and LIM domain protein 7 OS=Homo sapiens OX=9606 GN=PDLIM7 PE=1 SV=1	1	3	3	3	0	0	0	2	2	2	2	2	2	3	3	3	49.844	457	457	0	13.352				MS/MS	MS/MS	matching	MS/MS	MS/MS	MS/MS	MS/MS	MS/MS	MS/MS		n. d.	n. d.	n. d.	7.37282	7.35955	7.39436	7.13309	7.16239
Q9NR30;Q9BQ39	Q9NR30	6;1	6;1	6;1	Nucleolar RNA helicase 2	DDX21	DDX21_HUMAN Nucleolar RNA helicase 2 OS=Homo sapiens OX=9606 GN=DDX21 PE=1 SV=5	2	6	6	6	0	0	0	5	4	4	5	5	5	3	4	4	87.343	783	783;737	0	29.487				MS/MS	MS/MS	MS/MS	MS/MS	MS/MS	MS/MS	MS/MS	MS/MS	MS/MS		n. d.	n. d.	n. d.	7.66134	7.51632	7.57015	7.53626	7.61099
Q9NUB1	Q9NUB1	2	2	2	Acetyl-coenzyme A synthetase 2-like, mitochondrial	ACSS1	ACS2L_HUMAN Acetyl-coenzyme A synthetase 2-like, mitochondrial OS=Homo sapiens OX=9606 GN=ACSS1 PE=1 SV=2	1	2	2	2	0	0	0	1	1	1	2	2	2	1	2	2	74.856	689	689	0.0019907	2.6191				matching	matching	matching	MS/MS	matching	MS/MS	MS/MS	MS/MS	MS/MS		n. d.	n. d.	n. d.	6.75805	6.73418	6.77373	6.83222	6.71203
Q9NUU7;Q9UMR2	Q9NUU7;Q9UMR2	2;2	2;2	2;2	ATP-dependent RNA helicase DDX19A;ATP-dependent RNA helicase DDX19B	DDX19A;DDX19B	DD19A_HUMAN ATP-dependent RNA helicase DDX19A OS=Homo sapiens OX=9606 GN=DDX19A PE=1 SV=1;DD19B_HUMAN ATP-dependent RNA helicase DDX19B OS=Homo sapiens OX=9606 GN=DDX19B PE=1 SV=1	2	2	2	2	0	0	0	2	1	1	1	2	1	0	1	0	53.974	478	478;479	0	4.5656				MS/MS	matching	matching	matching	MS/MS	matching		matching			n. d.	n. d.	n. d.	6.94114	6.98981	7.09058	7.0035	7.10656
Q9NZ08	Q9NZ08	7	7	7	Endoplasmic reticulum aminopeptidase 1	ERAP1	ERAP1_HUMAN Endoplasmic reticulum aminopeptidase 1 OS=Homo sapiens OX=9606 GN=ERAP1 PE=1 SV=3	1	7	7	7	4	5	4	7	7	7	6	6	7	6	6	7	107.23	941	941	0	21.844	MS/MS	MS/MS	MS/MS	MS/MS	MS/MS	MS/MS	MS/MS	MS/MS	MS/MS	MS/MS	MS/MS	MS/MS		7.66736	7.69884	7.54911	8.01182	7.94453	8.00316	7.78268	7.8106
Q9UBF2	Q9UBF2	3	2	2	Coatomer subunit gamma-2	COPG2	COPG2_HUMAN Coatomer subunit gamma-2 OS=Homo sapiens OX=9606 GN=COPG2 PE=1 SV=1	1	3	2	2	0	0	0	2	1	2	2	1	1	1	0	1	97.621	871	871	0.0079902	2.0442	matching	matching		MS/MS	matching	MS/MS	matching	matching	matching	matching	matching	MS/MS		n. d.	n. d.	n. d.	7.44568	7.52192	7.55477	7.60741	7.64624
Q9UDW1	Q9UDW1	2	2	2	Cytochrome b-c1 complex subunit 9	UQCR10	QCR9_HUMAN Cytochrome b-c1 complex subunit 9 OS=Homo sapiens OX=9606 GN=UQCR10 PE=1 SV=3	1	2	2	2	1	1	1	2	2	2	2	2	2	2	2	2	7.3084	63	63	0	71.835	matching	matching	MS/MS	MS/MS	MS/MS	MS/MS	MS/MS	MS/MS	MS/MS	MS/MS	MS/MS	MS/MS		7.11136	6.90033	n. d.	7.67098	7.63416	7.73172	7.71669	7.70351
Q9UEY8	Q9UEY8	2	2	2	Gamma-adducin	ADD3	ADDG_HUMAN Gamma-adducin OS=Homo sapiens OX=9606 GN=ADD3 PE=1 SV=1	1	2	2	2	0	0	0	2	2	1	1	0	0	1	1	1	79.154	706	706	0.0045074	2.3439				matching	MS/MS	matching	matching			matching	matching	matching		n. d.	n. d.	n. d.	7.07824	7.3635	7.12833	7.11608	n. d.
Q9UHD8	Q9UHD8	5	5	5	Septin-9	SEPT9	SEPT9_HUMAN Septin-9 OS=Homo sapiens OX=9606 GN=SEPT9 PE=1 SV=2	1	5	5	5	0	0	0	4	5	4	3	1	2	2	3	2	65.401	586	586	0	8.2393				MS/MS	MS/MS	MS/MS	MS/MS	MS/MS	MS/MS	MS/MS	MS/MS	matching		n. d.	n. d.	n. d.	7.14845	7.25568	7.23231	7.03399	6.90579
Q9UHX1	Q9UHX1	3	3	3	Poly(U)-binding-splicing factor PUF60	PUF60	PUF60_HUMAN Poly(U)-binding-splicing factor PUF60 OS=Homo sapiens OX=9606 GN=PUF60 PE=1 SV=1	1	3	3	3	0	0	0	1	3	2	1	1	1	1	1	0	59.875	559	559	0	6.2102				MS/MS	MS/MS	MS/MS	MS/MS	MS/MS	matching	matching	MS/MS			n. d.	n. d.	n. d.	7.15186	7.32218	7.28655	7.17359	7.10517
Q9UKM9	Q9UKM9	2	2	2	RNA-binding protein Raly	RALY	RALY_HUMAN RNA-binding protein Raly OS=Homo sapiens OX=9606 GN=RALY PE=1 SV=1	1	2	2	2	0	0	0	1	1	2	2	2	2	2	2	1	32.463	306	306	0	10.711				matching	matching	MS/MS	MS/MS	MS/MS	MS/MS	MS/MS	MS/MS	MS/MS		n. d.	n. d.	n. d.	7.34647	7.38263	7.36717	7.13754	7.18707
Q9ULV4	Q9ULV4	4	4	4	Coronin-1C	CORO1C	COR1C_HUMAN Coronin-1C OS=Homo sapiens OX=9606 GN=CORO1C PE=1 SV=1	1	4	4	4	1	0	1	4	3	2	3	4	3	4	3	2	53.248	474	474	0	21.578	matching		matching	MS/MS	MS/MS	MS/MS	MS/MS	MS/MS	MS/MS	MS/MS	MS/MS	MS/MS		7.03395	n. d.	6.63984	7.46648	7.33556	7.43238	7.48993	7.52738
Q9UMS4	Q9UMS4	3	3	3	Pre-mRNA-processing factor 19	PRPF19	PRP19_HUMAN Pre-mRNA-processing factor 19 OS=Homo sapiens OX=9606 GN=PRPF19 PE=1 SV=1	1	3	3	3	0	1	1	2	3	3	3	2	2	3	2	1	55.18	504	504	0	22.101		matching	matching	MS/MS	MS/MS	MS/MS	MS/MS	MS/MS	MS/MS	MS/MS	MS/MS	MS/MS		n. d.	7.25394	7.20172	7.60627	7.54024	7.48337	7.29517	7.32054
Q9UNH7	Q9UNH7	2	2	2	Sorting nexin-6;Sorting nexin-6, N-terminally processed	SNX6	SNX6_HUMAN Sorting nexin-6 OS=Homo sapiens OX=9606 GN=SNX6 PE=1 SV=1	1	2	2	2	0	0	0	2	2	1	0	0	1	1	1	0	46.648	406	406	0.00073692	3.5543				MS/MS	MS/MS	matching			matching	matching	matching			n. d.	n. d.	n. d.	7.14786	6.99255	7.02894	n. d.	n. d.
Q9UNZ2	Q9UNZ2	5	5	5	NSFL1 cofactor p47	NSFL1C	NSF1C_HUMAN NSFL1 cofactor p47 OS=Homo sapiens OX=9606 GN=NSFL1C PE=1 SV=2	1	5	5	5	0	1	1	4	2	2	1	2	3	3	4	3	40.572	370	370	0	11.59		matching	matching	MS/MS	matching	matching	matching	MS/MS	MS/MS	MS/MS	MS/MS	MS/MS		n. d.	6.74316	6.78495	7.21888	7.0445	7.00694	6.92537	7.22745
Q9Y224	Q9Y224	2	2	2	UPF0568 protein C14orf166	C14orf166	RTRAF_HUMAN RNA transcription, translation and transport factor protein OS=Homo sapiens OX=9606 GN=RTRAF PE=1 SV=1	1	2	2	2	0	0	0	1	2	1	1	0	0	1	0	1	28.068	244	244	0	4.762				matching	MS/MS	matching	matching			MS/MS		matching		n. d.	n. d.	n. d.	6.83358	7.02588	6.90317	6.67561	n. d.
Q9Y262	Q9Y262	4	4	4	Eukaryotic translation initiation factor 3 subunit L	EIF3L	EIF3L_HUMAN Eukaryotic translation initiation factor 3 subunit L OS=Homo sapiens OX=9606 GN=EIF3L PE=1 SV=1	1	4	4	4	0	0	0	3	2	3	3	2	3	1	3	3	66.726	564	564	0	71.531				MS/MS	MS/MS	MS/MS	MS/MS	MS/MS	MS/MS	matching	MS/MS	MS/MS		n. d.	n. d.	n. d.	7.11657	7.13685	7.16991	7.15818	7.07679
Q9Y277	Q9Y277	7	7	7	Voltage-dependent anion-selective channel protein 3	VDAC3	VDAC3_HUMAN Voltage-dependent anion-selective channel protein 3 OS=Homo sapiens OX=9606 GN=VDAC3 PE=1 SV=1	1	7	7	7	3	4	2	7	7	7	7	6	6	7	7	6	30.658	283	283	0	88.761	MS/MS	MS/MS	MS/MS	MS/MS	MS/MS	MS/MS	MS/MS	MS/MS	MS/MS	MS/MS	MS/MS	MS/MS		7.67133	7.66247	7.64861	8.07056	8.03715	8.01034	7.83758	7.87648
Q9Y285	Q9Y285	2	2	2	Phenylalanine--tRNA ligase alpha subunit	FARSA	SYFA_HUMAN Phenylalanine--tRNA ligase alpha subunit OS=Homo sapiens OX=9606 GN=FARSA PE=1 SV=3	1	2	2	2	1	0	1	2	1	1	2	2	2	1	1	1	57.563	508	508	0	45.923	MS/MS		matching	MS/MS	MS/MS	MS/MS	MS/MS	MS/MS	MS/MS	MS/MS	MS/MS	MS/MS		7.17432	n. d.	7.14724	7.48362	7.5209	7.57703	7.34211	7.37357
Q9Y2X3	Q9Y2X3	3	3	3	Nucleolar protein 58	NOP58	NOP58_HUMAN Nucleolar protein 58 OS=Homo sapiens OX=9606 GN=NOP58 PE=1 SV=1	1	3	3	3	0	0	0	2	2	2	3	2	2	2	2	2	59.578	529	529	0	7.3503				MS/MS	MS/MS	MS/MS	MS/MS	MS/MS	MS/MS	MS/MS	MS/MS	matching		n. d.	n. d.	n. d.	7.59182	7.49315	7.48729	7.21091	7.26266
Q9Y2Z0	Q9Y2Z0	2	2	2	Suppressor of G2 allele of SKP1 homolog	SUGT1	SGT1_HUMAN Protein SGT1 homolog OS=Homo sapiens OX=9606 GN=SUGT1 PE=1 SV=3	1	2	2	2	0	0	0	1	2	2	1	1	1	1	0	0	41.024	365	365	0	6.1571				MS/MS	MS/MS	MS/MS	MS/MS	MS/MS	MS/MS	matching				n. d.	n. d.	n. d.	6.96141	6.95055	6.89424	6.75853	6.82773
Q9Y376	Q9Y376	3	3	3	Calcium-binding protein 39	CAB39	CAB39_HUMAN Calcium-binding protein 39 OS=Homo sapiens OX=9606 GN=CAB39 PE=1 SV=1	1	3	3	3	0	0	0	2	1	1	1	1	1	1	1	2	39.869	341	341	0	5.9439				MS/MS	MS/MS	MS/MS	MS/MS	MS/MS	MS/MS	MS/MS	MS/MS	MS/MS		n. d.	n. d.	n. d.	6.82868	6.83763	6.93932	n. d.	n. d.
Q9Y490;Q9Y4G6	Q9Y490	35;4	35;4	35;4	Talin-1	TLN1	TLN1_HUMAN Talin-1 OS=Homo sapiens OX=9606 GN=TLN1 PE=1 SV=3	2	35	35	35	13	13	12	28	33	30	26	29	23	27	29	29	269.76	2541	2541;2542	0	323.31	MS/MS	MS/MS	MS/MS	MS/MS	MS/MS	MS/MS	MS/MS	MS/MS	MS/MS	MS/MS	MS/MS	MS/MS		8.57927	8.47233	8.52519	8.91927	8.88848	8.89924	8.62943	8.57228
Q9Y4X1;Q6UWM9	Q9Y4X1	3;1	2;1	2;1	UDP-glucuronosyltransferase 2A1	UGT2A1	UD2A1_HUMAN UDP-glucuronosyltransferase 2A1 OS=Homo sapiens OX=9606 GN=UGT2A1 PE=1 SV=2	2	3	2	2	0	0	0	1	1	1	1	2	2	1	1	1	59.925	527	527;527	0.0019828	2.5975	matching	matching	matching	matching	matching	MS/MS	MS/MS	MS/MS	MS/MS	MS/MS	MS/MS	MS/MS		n. d.	n. d.	n. d.	6.69025	6.77396	6.90487	7.07671	6.94241
Q9Y5L0	Q9Y5L0	2	2	2	Transportin-3	TNPO3	TNPO3_HUMAN Transportin-3 OS=Homo sapiens OX=9606 GN=TNPO3 PE=1 SV=3	1	2	2	2	0	0	0	1	2	1	1	1	2	2	0	0	104.2	923	923	0.0013831	2.9513				MS/MS	MS/MS	MS/MS	matching	MS/MS	MS/MS	matching				n. d.	n. d.	n. d.	6.91443	7.13043	6.99947	6.91676	6.87791
Q9Y5X1	Q9Y5X1	2	2	2	Sorting nexin-9	SNX9	SNX9_HUMAN Sorting nexin-9 OS=Homo sapiens OX=9606 GN=SNX9 PE=1 SV=1	1	2	2	2	0	0	0	1	1	1	1	1	0	1	1	0	66.591	595	595	0.0020257	2.7498				MS/MS	matching	MS/MS	matching	MS/MS		matching	matching			n. d.	n. d.	n. d.	6.90435	6.8158	6.68063	6.69293	n. d.
Q9Y624	Q9Y624	2	2	2	Junctional adhesion molecule A	F11R	JAM1_HUMAN Junctional adhesion molecule A OS=Homo sapiens OX=9606 GN=F11R PE=1 SV=1	1	2	2	2	0	0	0	1	1	2	2	2	1	1	1	1	32.583	299	299	0.0013879	2.9824				matching	matching	matching	MS/MS	MS/MS	matching	matching	MS/MS	matching		n. d.	n. d.	n. d.	7.01941	7.08081	7.05934	7.04669	7.07976
Q9Y6M1	Q9Y6M1	3	3	3	Insulin-like growth factor 2 mRNA-binding protein 2	IGF2BP2	IF2B2_HUMAN Insulin-like growth factor 2 mRNA-binding protein 2 OS=Homo sapiens OX=9606 GN=IGF2BP2 PE=1 SV=2	1	3	3	3	0	0	0	2	1	1	2	1	3	1	3	2	66.121	599	599	0	8.8815				matching	MS/MS	MS/MS	MS/MS	MS/MS	MS/MS	MS/MS	MS/MS	MS/MS		n. d.	n. d.	n. d.	7.07265	6.94332	7.04222	6.96377	6.98778
Q9Y6N5	Q9Y6N5	9	9	9	Sulfide:quinone oxidoreductase, mitochondrial	SQRDL	SQOR_HUMAN Sulfide:quinone oxidoreductase, mitochondrial OS=Homo sapiens OX=9606 GN=SQOR PE=1 SV=1	1	9	9	9	3	4	3	7	7	7	8	9	7	9	9	9	49.96	450	450	0	44.62	MS/MS	MS/MS	MS/MS	MS/MS	MS/MS	MS/MS	MS/MS	MS/MS	MS/MS	MS/MS	MS/MS	MS/MS		7.45088	7.6089	7.66552	7.97388	7.91014	7.92589	8.05918	8.05365
A1L0T0	A1L0T0	2	2	2	Acetolactate synthase-like protein	ILVBL	ILVBL_HUMAN Acetolactate synthase-like protein OS=Homo sapiens OX=9606 GN=ILVBL PE=1 SV=2	1	2	2	2	1	1	1	1	1	0	1	1	1	2	0	2	67.867	632	632	0	10.244	MS/MS	MS/MS	matching	MS/MS	MS/MS		MS/MS	MS/MS	MS/MS	MS/MS		MS/MS		7.40291	7.3324	7.36909	n. d.	6.95117	n. d.	7.21389	7.30354
Q99613;B5ME19	Q99613;B5ME19	4;4	4;4	4;4	Eukaryotic translation initiation factor 3 subunit C;Eukaryotic translation initiation factor 3 subunit C-like protein	EIF3C;EIF3CL	EIF3C_HUMAN Eukaryotic translation initiation factor 3 subunit C OS=Homo sapiens OX=9606 GN=EIF3C PE=1 SV=1;EIFCL_HUMAN Eukaryotic translation initiation factor 3 subunit C-like protein OS=Homo sapiens OX=9606 GN=EIF3CL PE=3 SV=1	2	4	4	4	1	0	1	2	3	1	2	3	3	3	4	2	105.34	913	913;914	0	5.5252	MS/MS		MS/MS	MS/MS	matching	matching	matching	matching	MS/MS	MS/MS	MS/MS	MS/MS		6.89967	n. d.	6.98326	7.2463	7.1522	7.18823	7.23426	7.14063
CON__Q3KNV1;CON__P08729;P08729	CON__Q3KNV1;CON__P08729;P08729	4;4;4	3;3;3	3;3;3	Keratin, type II cytoskeletal 7	KRT7	;;K2C7_HUMAN Keratin, type II cytoskeletal 7 OS=Homo sapiens OX=9606 GN=KRT7 PE=1 SV=5	3	4	3	3	0	0	0	2	1	0	2	2	3	2	1	2	51.385	469	469;469;469	0	5.1114				matching	matching	matching	MS/MS	MS/MS	MS/MS	matching	matching	MS/MS		n. d.	n. d.	n. d.	7.08185	7.05331	n. d.	7.10054	7.09909
CON__P35900;P35900	CON__P35900;P35900	3;3	2;2	2;2	Keratin, type I cytoskeletal 20	KRT20	;K1C20_HUMAN Keratin, type I cytoskeletal 20 OS=Homo sapiens OX=9606 GN=KRT20 PE=1 SV=1	2	3	2	2	0	0	0	0	0	0	2	0	1	0	1	1	48.486	424	424;424	0	8.1753	matching	matching	matching		matching	matching	MS/MS	matching	matching	matching	MS/MS	matching		n. d.	n. d.	n. d.	n. d.	n. d.	n. d.	6.78337	n. d.
O00151	O00151	3	3	3	PDZ and LIM domain protein 1	PDLIM1	PDLI1_HUMAN PDZ and LIM domain protein 1 OS=Homo sapiens OX=9606 GN=PDLIM1 PE=1 SV=4	1	3	3	3	1	1	1	2	3	3	2	2	2	2	2	2	36.071	329	329	0	15.135	MS/MS	matching	MS/MS	MS/MS	MS/MS	MS/MS	MS/MS	MS/MS	MS/MS	MS/MS	MS/MS	MS/MS		7.55471	7.5015	7.6231	7.6378	7.62874	7.65428	7.49074	7.46442
O00159	O00159	4	4	4	Unconventional myosin-Ic	MYO1C	MYO1C_HUMAN Unconventional myosin-Ic OS=Homo sapiens OX=9606 GN=MYO1C PE=1 SV=4	1	4	4	4	1	0	0	4	2	3	3	3	3	2	3	3	121.68	1063	1063	0	12.845	matching			MS/MS	MS/MS	MS/MS	MS/MS	MS/MS	MS/MS	MS/MS	MS/MS	MS/MS		7.39226	n. d.	n. d.	7.53189	7.57944	7.48958	7.51231	7.5079
O00203	O00203	2	2	2	AP-3 complex subunit beta-1	AP3B1	AP3B1_HUMAN AP-3 complex subunit beta-1 OS=Homo sapiens OX=9606 GN=AP3B1 PE=1 SV=3	1	2	2	2	0	0	0	0	1	0	0	0	0	1	0	0	121.32	1094	1094	0.0051086	2.2885					MS/MS					MS/MS				n. d.	n. d.	n. d.	n. d.	n. d.	n. d.	n. d.	n. d.
O00231	O00231	3	3	3	26S proteasome non-ATPase regulatory subunit 11	PSMD11	PSD11_HUMAN 26S proteasome non-ATPase regulatory subunit 11 OS=Homo sapiens OX=9606 GN=PSMD11 PE=1 SV=3	1	3	3	3	1	1	2	3	3	3	3	3	3	3	3	3	47.463	422	422	0	12.153	MS/MS	MS/MS	MS/MS	MS/MS	MS/MS	MS/MS	MS/MS	MS/MS	MS/MS	MS/MS	MS/MS	MS/MS		7.66165	7.71744	7.60574	7.65286	7.73066	7.7528	7.53005	7.53893
O00264	O00264	4	4	4	Membrane-associated progesterone receptor component 1	PGRMC1	PGRC1_HUMAN Membrane-associated progesterone receptor component 1 OS=Homo sapiens OX=9606 GN=PGRMC1 PE=1 SV=3	1	4	4	4	3	4	3	3	3	3	4	4	4	3	4	3	21.671	195	195	0	284.3	MS/MS	MS/MS	MS/MS	MS/MS	MS/MS	MS/MS	MS/MS	MS/MS	MS/MS	MS/MS	MS/MS	MS/MS		8.22758	8.28264	8.21415	7.99993	7.9776	7.98247	8.33205	8.22567
O00410	O00410	8	8	8	Importin-5	IPO5	IPO5_HUMAN Importin-5 OS=Homo sapiens OX=9606 GN=IPO5 PE=1 SV=4	1	8	8	8	3	1	1	5	6	5	8	7	5	7	7	7	123.63	1097	1097	0	51.563	MS/MS	MS/MS	matching	MS/MS	MS/MS	MS/MS	MS/MS	MS/MS	MS/MS	MS/MS	MS/MS	MS/MS		7.74198	7.74509	6.89338	7.79511	7.82426	7.75485	7.65186	7.85943
O00429	O00429	5	5	5	Dynamin-1-like protein	DNM1L	DNM1L_HUMAN Dynamin-1-like protein OS=Homo sapiens OX=9606 GN=DNM1L PE=1 SV=2	1	5	5	5	0	1	0	4	3	4	4	4	5	5	4	4	81.876	736	736	0	50.447		matching		MS/MS	MS/MS	MS/MS	MS/MS	MS/MS	MS/MS	MS/MS	MS/MS	MS/MS		n. d.	7.18463	n. d.	7.58013	7.4814	7.55434	7.26902	7.29121
O00483	O00483	2	2	2	Cytochrome c oxidase subunit NDUFA4	NDUFA4	NDUA4_HUMAN Cytochrome c oxidase subunit NDUFA4 OS=Homo sapiens OX=9606 GN=NDUFA4 PE=1 SV=1	1	2	2	2	2	2	2	1	1	1	1	1	1	1	1	1	9.3697	81	81	0	11.483	MS/MS	MS/MS	MS/MS	matching	MS/MS	MS/MS	MS/MS	MS/MS	MS/MS	MS/MS	MS/MS	matching		7.41701	7.32974	7.35765	7.52325	7.59751	7.64671	7.54059	7.49788
O00763	O00763	2	2	2	Acetyl-CoA carboxylase 2;Biotin carboxylase	ACACB	ACACB_HUMAN Acetyl-CoA carboxylase 2 OS=Homo sapiens OX=9606 GN=ACACB PE=1 SV=3	1	2	2	2	2	0	2	0	0	0	0	1	1	0	0	0	276.54	2458	2458	0	3.8954	matching		MS/MS					matching	matching					7.09857	n. d.	7.37544	n. d.	n. d.	n. d.	n. d.	6.88987
O00764	O00764	2	2	2	Pyridoxal kinase	PDXK	PDXK_HUMAN Pyridoxal kinase OS=Homo sapiens OX=9606 GN=PDXK PE=1 SV=1	1	2	2	2	0	1	0	1	1	2	2	1	2	1	1	1	35.102	312	312	0	29.269		matching		MS/MS	MS/MS	matching	MS/MS	MS/MS	MS/MS	MS/MS	MS/MS	MS/MS		n. d.	6.98066	n. d.	7.01978	6.84499	6.83109	6.49945	6.63971
O14773	O14773	6	6	6	Tripeptidyl-peptidase 1	TPP1	TPP1_HUMAN Tripeptidyl-peptidase 1 OS=Homo sapiens OX=9606 GN=TPP1 PE=1 SV=2	1	6	6	6	3	4	4	6	5	6	5	5	4	5	5	4	61.247	563	563	0	46.42	MS/MS	MS/MS	MS/MS	MS/MS	MS/MS	MS/MS	MS/MS	MS/MS	MS/MS	MS/MS	MS/MS	MS/MS		8.00048	7.99866	8.0639	8.06532	7.97439	8.0773	7.88416	7.89235
O15143;Q92747	O15143	4;1	4;1	4;1	Actin-related protein 2/3 complex subunit 1B	ARPC1B	ARC1B_HUMAN Actin-related protein 2/3 complex subunit 1B OS=Homo sapiens OX=9606 GN=ARPC1B PE=1 SV=3	2	4	4	4	0	0	1	4	4	4	4	4	3	4	4	3	40.949	372	372;370	0	16.009			matching	MS/MS	MS/MS	MS/MS	MS/MS	MS/MS	MS/MS	MS/MS	MS/MS	MS/MS		n. d.	n. d.	6.91695	7.5975	7.68108	7.68013	7.42537	7.44886
O15230	O15230	10	10	10	Laminin subunit alpha-5	LAMA5	LAMA5_HUMAN Laminin subunit alpha-5 OS=Homo sapiens OX=9606 GN=LAMA5 PE=1 SV=8	1	10	10	10	1	1	2	0	1	2	5	3	7	6	9	5	399.73	3695	3695	0	33.984	MS/MS	matching	MS/MS		MS/MS	matching	MS/MS	MS/MS	MS/MS	MS/MS	MS/MS	MS/MS		7.50472	7.25722	7.62787	n. d.	n. d.	7.10931	7.41872	7.31288
O15247	O15247	2	2	2	Chloride intracellular channel protein 2	CLIC2	CLIC2_HUMAN Chloride intracellular channel protein 2 OS=Homo sapiens OX=9606 GN=CLIC2 PE=1 SV=3	1	2	2	2	0	0	0	0	1	2	0	0	0	0	0	0	28.356	247	247	0.0020216	2.7303					matching	MS/MS								n. d.	n. d.	n. d.	n. d.	7.07544	7.27637	n. d.	n. d.
O15260	O15260	2	2	2	Surfeit locus protein 4	SURF4	SURF4_HUMAN Surfeit locus protein 4 OS=Homo sapiens OX=9606 GN=SURF4 PE=1 SV=3	1	2	2	2	2	2	2	2	2	1	2	2	2	2	2	2	30.394	269	269	0	28.951	MS/MS	MS/MS	MS/MS	MS/MS	MS/MS	MS/MS	MS/MS	MS/MS	MS/MS	MS/MS	MS/MS	MS/MS		7.47476	7.49129	7.47338	7.39548	7.40202	7.78968	7.36877	7.38798
O43396	O43396	2	2	2	Thioredoxin-like protein 1	TXNL1	TXNL1_HUMAN Thioredoxin-like protein 1 OS=Homo sapiens OX=9606 GN=TXNL1 PE=1 SV=3	1	2	2	2	0	0	0	0	0	1	1	0	2	2	2	2	32.251	289	289	0.0013774	2.8902						MS/MS	matching		MS/MS	MS/MS	MS/MS	MS/MS		n. d.	n. d.	n. d.	n. d.	n. d.	7.58182	7.29667	n. d.
O43598	O43598	2	2	2	2-deoxynucleoside 5-phosphate N-hydrolase 1	DNPH1	DNPH1_HUMAN 2-deoxynucleoside 5-phosphate N-hydrolase 1 OS=Homo sapiens OX=9606 GN=DNPH1 PE=1 SV=1	1	2	2	2	0	0	1	0	1	0	2	2	2	2	2	1	19.108	174	174	0	10.895			MS/MS		matching		MS/MS	MS/MS	MS/MS	MS/MS	MS/MS	MS/MS		n. d.	n. d.	7.5641	n. d.	7.10462	n. d.	6.96315	7.02837
O43615	O43615	2	2	2	Mitochondrial import inner membrane translocase subunit TIM44	TIMM44	TIM44_HUMAN Mitochondrial import inner membrane translocase subunit TIM44 OS=Homo sapiens OX=9606 GN=TIMM44 PE=1 SV=2	1	2	2	2	0	1	0	2	2	2	2	2	2	1	0	1	51.355	452	452	0	7.8296		matching		MS/MS	MS/MS	MS/MS	MS/MS	MS/MS	MS/MS	MS/MS		MS/MS		n. d.	7.02131	n. d.	7.05042	6.98365	7.02825	6.89301	6.77146
O43678	O43678	2	2	2	NADH dehydrogenase [ubiquinone] 1 alpha subcomplex subunit 2	NDUFA2	NDUA2_HUMAN NADH dehydrogenase [ubiquinone] 1 alpha subcomplex subunit 2 OS=Homo sapiens OX=9606 GN=NDUFA2 PE=1 SV=3	1	2	2	2	1	1	1	1	2	2	1	1	1	1	2	1	10.921	99	99	0	5.7801	matching	matching	matching	matching	MS/MS	MS/MS	matching	matching	matching	matching	MS/MS	MS/MS		6.84128	6.87739	6.82613	7.00286	6.95182	6.97806	7.03019	6.95959
O43707	O43707	23	23	14	Alpha-actinin-4	ACTN4	ACTN4_HUMAN Alpha-actinin-4 OS=Homo sapiens OX=9606 GN=ACTN4 PE=1 SV=2	1	23	23	14	7	6	8	13	11	12	13	13	13	14	13	12	104.85	911	911	0	323.31	MS/MS	MS/MS	MS/MS	MS/MS	MS/MS	MS/MS	MS/MS	MS/MS	MS/MS	MS/MS	MS/MS	MS/MS		8.82706	8.81751	8.77852	9.0571	9.03603	9.04786	9.11321	9.14101
O43772	O43772	3	3	3	Mitochondrial carnitine/acylcarnitine carrier protein	SLC25A20	MCAT_HUMAN Mitochondrial carnitine/acylcarnitine carrier protein OS=Homo sapiens OX=9606 GN=SLC25A20 PE=1 SV=1	1	3	3	3	2	1	0	0	0	1	2	2	3	0	0	0	32.943	301	301	0	3.6963	MS/MS	MS/MS				matching	matching	MS/MS	MS/MS					7.188	7.32267	n. d.	n. d.	n. d.	7.0412	7.03141	7.1231
O43776	O43776	4	4	4	Asparagine--tRNA ligase, cytoplasmic	NARS	SYNC_HUMAN Asparagine--tRNA ligase, cytoplasmic OS=Homo sapiens OX=9606 GN=NARS PE=1 SV=1	1	4	4	4	0	1	0	3	2	2	2	3	3	2	2	2	62.942	548	548	0	6.4065		matching		MS/MS	MS/MS	MS/MS	MS/MS	matching	MS/MS	MS/MS	MS/MS	MS/MS		n. d.	6.89145	n. d.	7.28472	7.30711	7.35923	7.15485	7.14448
O43795;Q9UBC5	O43795	5;1	5;1	5;1	Unconventional myosin-Ib	MYO1B	MYO1B_HUMAN Unconventional myosin-Ib OS=Homo sapiens OX=9606 GN=MYO1B PE=1 SV=3	2	5	5	5	1	0	0	1	2	3	4	4	5	2	1	1	131.98	1136	1136;1043	0	19.007	MS/MS			MS/MS	MS/MS	MS/MS	matching	MS/MS	MS/MS	MS/MS	matching	MS/MS		7.04474	n. d.	n. d.	n. d.	7.1705	7.21461	7.20393	7.1714
O60218;C9JRZ8	O60218;C9JRZ8	2;1	2;1	2;1	Aldo-keto reductase family 1 member B10;Aldo-keto reductase family 1 member B15	AKR1B10;AKR1B15	AK1BA_HUMAN Aldo-keto reductase family 1 member B10 OS=Homo sapiens OX=9606 GN=AKR1B10 PE=1 SV=2;AK1BF_HUMAN Aldo-keto reductase family 1 member B15 OS=Homo sapiens OX=9606 GN=AKR1B15 PE=1 SV=2	2	2	2	2	1	1	1	1	1	2	1	2	2	2	1	2	36.019	316	316;316	0	13.74	matching	matching	matching	matching	matching	matching	MS/MS	MS/MS	MS/MS	MS/MS	MS/MS	MS/MS		6.9832	6.92797	7.08849	7.01519	7.04517	7.01982	7.28042	7.19379
O60493	O60493	2	2	2	Sorting nexin-3	SNX3	SNX3_HUMAN Sorting nexin-3 OS=Homo sapiens OX=9606 GN=SNX3 PE=1 SV=3	1	2	2	2	1	1	1	2	2	2	2	2	2	1	1	1	18.762	162	162	0	4.4725	matching	matching	matching	MS/MS	MS/MS	matching	matching	matching	MS/MS	MS/MS	MS/MS	matching		6.98065	6.88449	6.912	7.03993	6.98714	7.07998	6.97008	6.99893
O60656;Q9HAW9;Q9HAW7	O60656;Q9HAW9;Q9HAW7	3;2;2	2;1;1	2;1;1	UDP-glucuronosyltransferase 1-9;UDP-glucuronosyltransferase 1-8;UDP-glucuronosyltransferase 1-7	UGT1A9;UGT1A8;UGT1A7	UD19_HUMAN UDP-glucuronosyltransferase 1-9 OS=Homo sapiens OX=9606 GN=UGT1A9 PE=1 SV=1;UD18_HUMAN UDP-glucuronosyltransferase 1-8 OS=Homo sapiens OX=9606 GN=UGT1A8 PE=1 SV=1;UD17_HUMAN UDP-glucuronosyltransferase 1-7 OS=Homo sapiens OX=9606 GN=UGT1A7 PE=1	3	3	2	2	2	1	2	1	0	0	1	1	0	0	0	0	59.94	530	530;530;530	0.00073855	3.576	MS/MS	MS/MS	MS/MS	matching		matching	MS/MS	MS/MS	matching	matching	matching	matching		7.53658	7.60847	7.53452	7.11601	n. d.	n. d.	7.22642	7.05388
O60762	O60762	3	3	3	Dolichol-phosphate mannosyltransferase subunit 1	DPM1	DPM1_HUMAN Dolichol-phosphate mannosyltransferase subunit 1 OS=Homo sapiens OX=9606 GN=DPM1 PE=1 SV=1	1	3	3	3	0	0	0	1	0	2	1	0	2	0	0	1	29.634	260	260	0	6.0565				matching		MS/MS	MS/MS		MS/MS			matching		n. d.	n. d.	n. d.	6.67832	n. d.	n. d.	6.71305	n. d.
O60763	O60763	2	2	2	General vesicular transport factor p115	USO1	USO1_HUMAN General vesicular transport factor p115 OS=Homo sapiens OX=9606 GN=USO1 PE=1 SV=2	1	2	2	2	0	0	1	1	1	0	0	1	1	0	1	0	107.89	962	962	0	6.219			matching	matching	MS/MS			MS/MS	MS/MS		matching			n. d.	n. d.	6.94536	7.02284	7.05975	n. d.	n. d.	6.98009
O60884	O60884	2	2	2	DnaJ homolog subfamily A member 2	DNAJA2	DNJA2_HUMAN DnaJ homolog subfamily A member 2 OS=Homo sapiens OX=9606 GN=DNAJA2 PE=1 SV=1	1	2	2	2	1	1	1	2	2	1	1	2	1	2	2	2	45.745	412	412	0	24.86	MS/MS	MS/MS	MS/MS	MS/MS	MS/MS	MS/MS	MS/MS	MS/MS	MS/MS	MS/MS	MS/MS	MS/MS		7.58121	7.55903	7.73827	7.32848	7.32822	7.57208	7.25885	7.19114
O75131;Q96FN4;Q8IYJ1;Q96A23;O95741;Q86YQ8;Q9HCH3;Q9UBL6	O75131	3;1;1;1;1;1;1;1	3;1;1;1;1;1;1;1	3;1;1;1;1;1;1;1	Copine-3	CPNE3	CPNE3_HUMAN Copine-3 OS=Homo sapiens OX=9606 GN=CPNE3 PE=1 SV=1	8	3	3	3	1	0	0	2	2	2	3	2	2	2	2	2	60.13	537	537;548;553;557;557;564;593;633	0	7.0601	MS/MS			MS/MS	MS/MS	MS/MS	MS/MS	MS/MS	MS/MS	MS/MS	MS/MS	MS/MS		7.2755	n. d.	n. d.	7.28917	7.31587	7.19778	7.11504	7.02461
O75306	O75306	3	3	3	NADH dehydrogenase [ubiquinone] iron-sulfur protein 2, mitochondrial	NDUFS2	NDUS2_HUMAN NADH dehydrogenase [ubiquinone] iron-sulfur protein 2, mitochondrial OS=Homo sapiens OX=9606 GN=NDUFS2 PE=1 SV=2	1	3	3	3	2	1	1	3	3	3	3	3	2	3	3	2	52.545	463	463	0	67.046	MS/MS	MS/MS	MS/MS	MS/MS	MS/MS	MS/MS	MS/MS	MS/MS	MS/MS	MS/MS	MS/MS	MS/MS		7.42815	n. d.	n. d.	7.65339	7.59642	7.56222	7.60309	7.55865
O75340	O75340	2	2	2	Programmed cell death protein 6	PDCD6	PDCD6_HUMAN Programmed cell death protein 6 OS=Homo sapiens OX=9606 GN=PDCD6 PE=1 SV=1	1	2	2	2	1	0	0	1	2	2	2	2	1	0	1	1	21.868	191	191	0.0019841	2.6001	matching			MS/MS	MS/MS	matching	MS/MS	MS/MS	MS/MS		MS/MS	matching		7.11985	n. d.	n. d.	6.97581	7.10428	7.18361	6.9369	6.98341
O75352	O75352	2	2	2	Mannose-P-dolichol utilization defect 1 protein	MPDU1	MPU1_HUMAN Mannose-P-dolichol utilization defect 1 protein OS=Homo sapiens OX=9606 GN=MPDU1 PE=1 SV=2	1	2	2	2	2	2	2	2	1	2	2	2	2	2	1	1	26.638	247	247	0	6.6275	MS/MS	MS/MS	MS/MS	MS/MS	MS/MS	MS/MS	MS/MS	MS/MS	MS/MS	matching	MS/MS	MS/MS		7.51215	7.37431	7.31247	7.42393	7.26609	7.31612	7.41649	7.43992
O75367	O75367	10	10	8	Core histone macro-H2A.1	H2AFY	H2AY_HUMAN Core histone macro-H2A.1 OS=Homo sapiens OX=9606 GN=H2AFY PE=1 SV=4	1	10	10	8	0	1	0	6	8	8	8	7	7	7	5	7	39.617	372	372	0	67.39		matching		MS/MS	MS/MS	MS/MS	MS/MS	MS/MS	MS/MS	MS/MS	MS/MS	MS/MS		n. d.	6.66865	n. d.	8.66121	8.63038	8.66401	8.41646	8.41666
O75369	O75369	40	37	35	Filamin-B	FLNB	FLNB_HUMAN Filamin-B OS=Homo sapiens OX=9606 GN=FLNB PE=1 SV=2	1	40	37	35	15	15	13	21	24	21	29	27	26	28	29	26	278.16	2602	2602	0	323.31	MS/MS	MS/MS	MS/MS	MS/MS	MS/MS	MS/MS	MS/MS	MS/MS	MS/MS	MS/MS	MS/MS	MS/MS		8.49948	8.45162	8.45344	8.54876	8.53135	8.52911	8.7027	8.70785
O75643	O75643	9	9	9	U5 small nuclear ribonucleoprotein 200 kDa helicase	SNRNP200	U520_HUMAN U5 small nuclear ribonucleoprotein 200 kDa helicase OS=Homo sapiens OX=9606 GN=SNRNP200 PE=1 SV=2	1	9	9	9	0	1	1	6	6	5	2	4	5	6	4	5	244.5	2136	2136	0	19.782		matching	matching	MS/MS	MS/MS	MS/MS	MS/MS	MS/MS	MS/MS	MS/MS	MS/MS	MS/MS		n. d.	7.33484	7.31171	7.57722	7.62182	7.58938	7.4079	7.51
O75907	O75907	2	2	2	Diacylglycerol O-acyltransferase 1	DGAT1	DGAT1_HUMAN Diacylglycerol O-acyltransferase 1 OS=Homo sapiens OX=9606 GN=DGAT1 PE=1 SV=2	1	2	2	2	0	0	0	0	0	1	0	1	0	2	2	2	55.278	488	488	0.0013661	2.8021						matching		matching		MS/MS	matching	matching		n. d.	n. d.	n. d.	n. d.	n. d.	6.45723	n. d.	6.15521
O75947	O75947	2	2	2	ATP synthase subunit d, mitochondrial	ATP5H	ATP5H_HUMAN ATP synthase subunit d, mitochondrial OS=Homo sapiens OX=9606 GN=ATP5H PE=1 SV=3	1	2	2	2	1	1	1	1	2	1	1	1	1	1	1	0	18.491	161	161	0.0020161	2.7147	MS/MS	MS/MS	MS/MS	matching	MS/MS	MS/MS	MS/MS	MS/MS	matching	MS/MS	MS/MS			7.20096	6.98732	7.14164	7.12222	7.15506	7.22755	7.28411	7.07361
O75964	O75964	2	2	2	ATP synthase subunit g, mitochondrial	ATP5L	ATP5L_HUMAN ATP synthase subunit g, mitochondrial OS=Homo sapiens OX=9606 GN=ATP5L PE=1 SV=3	1	2	2	2	2	2	2	1	1	1	1	1	1	1	1	1	11.428	103	103	0.00071685	3.2999	MS/MS	MS/MS	MS/MS	MS/MS	MS/MS	MS/MS	MS/MS	MS/MS	MS/MS	MS/MS	MS/MS	MS/MS		7.64924	7.65638	7.64239	7.78931	7.73732	7.73415	7.80434	7.81068
O94826	O94826	4	4	4	Mitochondrial import receptor subunit TOM70	TOMM70A	TOM70_HUMAN Mitochondrial import receptor subunit TOM70 OS=Homo sapiens OX=9606 GN=TOMM70 PE=1 SV=1	1	4	4	4	1	2	1	3	3	3	1	1	1	3	1	3	67.454	608	608	0	21.729	MS/MS	MS/MS	MS/MS	MS/MS	MS/MS	MS/MS	MS/MS	MS/MS	MS/MS	MS/MS	MS/MS	MS/MS		7.71279	7.62671	7.79392	7.51376	7.5588	7.52058	7.34199	7.33003
O94874	O94874	3	3	3	E3 UFM1-protein ligase 1	UFL1	UFL1_HUMAN E3 UFM1-protein ligase 1 OS=Homo sapiens OX=9606 GN=UFL1 PE=1 SV=2	1	3	3	3	0	0	1	3	1	1	3	1	3	2	0	2	89.594	794	794	0	6.0167			matching	matching	MS/MS	matching	MS/MS	matching	MS/MS	MS/MS		matching		n. d.	n. d.	6.96683	7.11863	7.23922	7.07052	7.07207	7.19568
O94979	O94979	3	3	3	Protein transport protein Sec31A	SEC31A	SC31A_HUMAN Protein transport protein Sec31A OS=Homo sapiens OX=9606 GN=SEC31A PE=1 SV=3	1	3	3	3	2	1	2	2	3	2	3	3	3	2	1	3	133.01	1220	1220	0	6.7369	MS/MS	MS/MS	MS/MS	MS/MS	MS/MS	matching	MS/MS	MS/MS	MS/MS	matching	matching	MS/MS		7.32319	7.39155	7.31704	7.2397	7.3167	6.93345	7.35991	7.37046
O95168	O95168	2	2	2	NADH dehydrogenase [ubiquinone] 1 beta subcomplex subunit 4	NDUFB4	NDUB4_HUMAN NADH dehydrogenase [ubiquinone] 1 beta subcomplex subunit 4 OS=Homo sapiens OX=9606 GN=NDUFB4 PE=1 SV=3	1	2	2	2	1	1	1	1	2	2	2	2	2	2	1	1	15.208	129	129	0.00072939	3.409	matching	matching	matching	MS/MS	MS/MS	MS/MS	MS/MS	MS/MS	MS/MS	MS/MS	MS/MS	MS/MS		6.96861	6.8768	6.95934	7.24647	7.24366	7.16343	7.14239	7.21798
O95302;Q75LS8	O95302	3;1	3;1	3;1	Peptidyl-prolyl cis-trans isomerase FKBP9	FKBP9	FKBP9_HUMAN Peptidyl-prolyl cis-trans isomerase FKBP9 OS=Homo sapiens OX=9606 GN=FKBP9 PE=1 SV=2	2	3	3	3	0	0	0	0	1	2	0	0	0	3	1	3	63.083	570	570;142	0	7.0549					MS/MS	matching				MS/MS	MS/MS	MS/MS		n. d.	n. d.	n. d.	n. d.	n. d.	7.08393	n. d.	n. d.
O95479	O95479	3	3	3	GDH/6PGL endoplasmic bifunctional protein;Glucose 1-dehydrogenase;6-phosphogluconolactonase	H6PD	G6PE_HUMAN GDH/6PGL endoplasmic bifunctional protein OS=Homo sapiens OX=9606 GN=H6PD PE=1 SV=2	1	3	3	3	1	0	0	2	2	2	1	1	2	1	1	0	88.892	791	791	0.0014154	3.1572	MS/MS			MS/MS	MS/MS	MS/MS	matching	matching	matching	matching	MS/MS			7.27326	n. d.	n. d.	6.90935	6.878	6.97728	6.79375	6.83797
O95674	O95674	2	2	2	Phosphatidate cytidylyltransferase 2	CDS2	CDS2_HUMAN Phosphatidate cytidylyltransferase 2 OS=Homo sapiens OX=9606 GN=CDS2 PE=1 SV=1	1	2	2	2	0	0	1	2	2	2	2	2	2	2	2	2	51.417	445	445	0	9.2958			matching	MS/MS	MS/MS	MS/MS	MS/MS	MS/MS	MS/MS	matching	MS/MS	MS/MS		n. d.	n. d.	7.4652	7.4112	7.24095	7.22822	7.1797	7.15174
O95782	O95782	6	6	4	AP-2 complex subunit alpha-1	AP2A1	AP2A1_HUMAN AP-2 complex subunit alpha-1 OS=Homo sapiens OX=9606 GN=AP2A1 PE=1 SV=3	1	6	6	4	1	1	1	4	3	3	3	2	2	2	3	2	107.54	977	977	0	10.424	matching	matching	matching	MS/MS	MS/MS	MS/MS	MS/MS	MS/MS	MS/MS	MS/MS	MS/MS	MS/MS		7.67965	7.78068	7.91158	7.67721	7.51664	7.47548	7.28303	7.28044
O95831	O95831	9	9	9	Apoptosis-inducing factor 1, mitochondrial	AIFM1	AIFM1_HUMAN Apoptosis-inducing factor 1, mitochondrial OS=Homo sapiens OX=9606 GN=AIFM1 PE=1 SV=1	1	9	9	9	6	7	5	5	4	5	7	7	4	4	6	4	66.9	613	613	0	207.64	MS/MS	MS/MS	MS/MS	MS/MS	MS/MS	MS/MS	MS/MS	MS/MS	MS/MS	MS/MS	MS/MS	MS/MS		8.17181	8.13542	8.23502	7.91225	8.01005	8.04871	8.17929	8.06017
O96008	O96008	2	2	2	Mitochondrial import receptor subunit TOM40 homolog	TOMM40	TOM40_HUMAN Mitochondrial import receptor subunit TOM40 homolog OS=Homo sapiens OX=9606 GN=TOMM40 PE=1 SV=1	1	2	2	2	0	0	0	0	1	1	1	1	1	2	1	1	37.893	361	361	0	51.719					MS/MS	MS/MS	MS/MS	MS/MS	MS/MS	MS/MS	MS/MS	MS/MS		n. d.	n. d.	n. d.	n. d.	6.95802	7.1903	6.99934	6.92757
P00352	P00352	17	17	17	Retinal dehydrogenase 1	ALDH1A1	AL1A1_HUMAN Retinal dehydrogenase 1 OS=Homo sapiens OX=9606 GN=ALDH1A1 PE=1 SV=2	1	17	17	17	15	16	15	13	13	14	16	15	15	10	10	8	54.861	501	501	0	323.31	MS/MS	MS/MS	MS/MS	MS/MS	MS/MS	MS/MS	MS/MS	MS/MS	MS/MS	MS/MS	MS/MS	MS/MS		8.99744	8.95022	8.98989	8.7061	8.70389	8.70743	8.99775	8.98391
P00367;P49448	P00367;P49448	12;8	12;8	12;8	Glutamate dehydrogenase 1, mitochondrial;Glutamate dehydrogenase 2, mitochondrial	GLUD1;GLUD2	DHE3_HUMAN Glutamate dehydrogenase 1, mitochondrial OS=Homo sapiens OX=9606 GN=GLUD1 PE=1 SV=2;DHE4_HUMAN Glutamate dehydrogenase 2, mitochondrial OS=Homo sapiens OX=9606 GN=GLUD2 PE=1 SV=2	2	12	12	12	9	8	9	8	9	8	9	11	10	7	7	5	61.397	558	558;558	0	310.64	MS/MS	MS/MS	MS/MS	MS/MS	MS/MS	MS/MS	MS/MS	MS/MS	MS/MS	MS/MS	MS/MS	MS/MS		8.7573	8.69548	8.70443	8.60379	8.58908	8.59012	8.82794	8.79526
P00387	P00387	3	3	3	NADH-cytochrome b5 reductase 3;NADH-cytochrome b5 reductase 3 membrane-bound form;NADH-cytochrome b5 reductase 3 soluble form	CYB5R3	NB5R3_HUMAN NADH-cytochrome b5 reductase 3 OS=Homo sapiens OX=9606 GN=CYB5R3 PE=1 SV=3	1	3	3	3	3	3	3	2	3	3	2	2	2	3	2	3	34.234	301	301	0	5.0383	MS/MS	MS/MS	MS/MS	MS/MS	MS/MS	MS/MS	MS/MS	MS/MS	MS/MS	MS/MS	MS/MS	MS/MS		7.77957	7.6905	7.71354	7.74646	7.82084	7.74894	7.97639	8.02816
P00491	P00491	3	3	3	Purine nucleoside phosphorylase	PNP	PNPH_HUMAN Purine nucleoside phosphorylase OS=Homo sapiens OX=9606 GN=PNP PE=1 SV=2	1	3	3	3	1	1	1	2	3	3	1	2	1	1	1	1	32.118	289	289	0	50.174	MS/MS	matching	matching	MS/MS	MS/MS	MS/MS	MS/MS	MS/MS	matching	matching	matching	matching		7.40844	7.2809	7.31584	7.15894	7.09461	7.23902	n. d.	7.24507
P00568	P00568	2	2	2	Adenylate kinase isoenzyme 1	AK1	KAD1_HUMAN Adenylate kinase isoenzyme 1 OS=Homo sapiens OX=9606 GN=AK1 PE=1 SV=3	1	2	2	2	1	0	1	1	2	2	2	1	2	1	1	1	21.635	194	194	0.0013717	2.8682	matching		matching	MS/MS	MS/MS	MS/MS	matching	matching	MS/MS	MS/MS	MS/MS	MS/MS		6.93491	n. d.	6.86819	6.86552	7.0859	6.92012	6.90121	6.9746
P00734	P00734	2	2	2	Prothrombin;Activation peptide fragment 1;Activation peptide fragment 2;Thrombin light chain;Thrombin heavy chain	F2	THRB_HUMAN Prothrombin OS=Homo sapiens OX=9606 GN=F2 PE=1 SV=2	1	2	2	2	1	1	0	1	0	1	0	0	0	2	0	0	70.036	622	622	0.0099299	1.7592	matching	matching		matching		MS/MS				MS/MS				6.67564	6.83193	n. d.	6.8968	n. d.	6.9767	n. d.	n. d.
P00747	P00747	6	6	6	Plasminogen;Plasmin heavy chain A;Activation peptide;Angiostatin;Plasmin heavy chain A, short form;Plasmin light chain B	PLG	PLMN_HUMAN Plasminogen OS=Homo sapiens OX=9606 GN=PLG PE=1 SV=2	1	6	6	6	1	1	0	2	3	1	2	0	1	5	3	3	90.568	810	810	0	15.183	matching	matching		matching	MS/MS	matching	MS/MS		matching	MS/MS	MS/MS	MS/MS		6.86985	6.8678	n. d.	6.97061	7.16844	6.9737	7.2721	n. d.
P01019	P01019	2	2	2	Angiotensinogen;Angiotensin-1;Angiotensin-2;Angiotensin-3;Angiotensin-4;Angiotensin 1-9;Angiotensin 1-7;Angiotensin 1-5;Angiotensin 1-4	AGT	ANGT_HUMAN Angiotensinogen OS=Homo sapiens OX=9606 GN=AGT PE=1 SV=1	1	2	2	2	1	1	0	2	2	2	2	2	2	1	1	1	53.154	485	485	0	11.35	MS/MS	MS/MS		MS/MS	MS/MS	MS/MS	MS/MS	MS/MS	MS/MS	MS/MS	MS/MS	MS/MS		7.5196	7.30101	n. d.	7.19607	7.1778	7.14314	7.03663	7.07609
P01023	P01023	6	6	6	Alpha-2-macroglobulin	A2M	A2MG_HUMAN Alpha-2-macroglobulin OS=Homo sapiens OX=9606 GN=A2M PE=1 SV=3	1	6	6	6	0	1	1	5	4	4	3	2	5	4	5	5	163.29	1474	1474	0	24.069		matching	matching	MS/MS	MS/MS	matching	MS/MS	MS/MS	MS/MS	MS/MS	MS/MS	MS/MS		n. d.	7.42927	7.45154	7.67089	7.78193	7.69853	7.62519	7.52784
P02649	P02649	2	2	2	Apolipoprotein E	APOE	APOE_HUMAN Apolipoprotein E OS=Homo sapiens OX=9606 GN=APOE PE=1 SV=1	1	2	2	2	2	1	2	2	2	2	1	1	1	1	2	1	36.154	317	317	0	12.929	MS/MS	matching	MS/MS	MS/MS	MS/MS	MS/MS	MS/MS	MS/MS	MS/MS	matching	MS/MS	matching		7.03015	7.02674	7.01098	6.80203	6.64242	6.74417	7.00139	7.03003
P02671;CON__P02672	P02671	6;2	6;2	6;2	Fibrinogen alpha chain;Fibrinopeptide A;Fibrinogen alpha chain	FGA	FIBA_HUMAN Fibrinogen alpha chain OS=Homo sapiens OX=9606 GN=FGA PE=1 SV=2	2	6	6	6	3	3	1	4	3	3	4	5	4	5	4	5	94.972	866	866;615	0	52.188	MS/MS	MS/MS	MS/MS	MS/MS	MS/MS	MS/MS	MS/MS	MS/MS	MS/MS	MS/MS	MS/MS	MS/MS		7.64099	7.76081	7.53653	7.89856	7.93033	7.91515	7.93962	7.88981
P02679	P02679	4	4	4	Fibrinogen gamma chain	FGG	FIBG_HUMAN Fibrinogen gamma chain OS=Homo sapiens OX=9606 GN=FGG PE=1 SV=3	1	4	4	4	3	3	3	4	4	4	3	4	3	4	3	3	51.511	453	453	0	46.263	MS/MS	MS/MS	MS/MS	MS/MS	MS/MS	MS/MS	MS/MS	MS/MS	MS/MS	MS/MS	MS/MS	MS/MS		7.93547	7.82948	7.87682	7.87176	7.82746	7.863	7.9164	7.92133
P02730	P02730	3	3	3	Band 3 anion transport protein	SLC4A1	B3AT_HUMAN Band 3 anion transport protein OS=Homo sapiens OX=9606 GN=SLC4A1 PE=1 SV=3	1	3	3	3	2	2	2	3	3	3	1	1	0	1	2	1	101.79	911	911	0	23.569	matching	MS/MS	MS/MS	MS/MS	MS/MS	MS/MS	MS/MS	matching		MS/MS	MS/MS	matching		7.47334	7.37782	7.33347	7.30999	7.19747	7.11634	n. d.	7.2584
P02760	P02760	2	2	2	Protein AMBP;Alpha-1-microglobulin;Inter-alpha-trypsin inhibitor light chain;Trypstatin	AMBP	AMBP_HUMAN Protein AMBP OS=Homo sapiens OX=9606 GN=AMBP PE=1 SV=1	1	2	2	2	0	0	0	1	1	0	1	1	1	0	1	0	38.999	352	352	0.00072727	3.3866				MS/MS	matching		MS/MS	matching	MS/MS		matching			n. d.	n. d.	n. d.	n. d.	6.24005	n. d.	6.7947	6.53031
P02787	P02787	14	14	14	Serotransferrin	TF	TRFE_HUMAN Serotransferrin OS=Homo sapiens OX=9606 GN=TF PE=1 SV=3	1	14	14	14	10	10	9	11	13	14	11	11	11	14	14	13	77.063	698	698	0	323.31	MS/MS	MS/MS	MS/MS	MS/MS	MS/MS	MS/MS	MS/MS	MS/MS	MS/MS	MS/MS	MS/MS	MS/MS		8.71336	8.72839	8.68764	8.60204	8.62336	8.66578	8.51635	8.52536
P02792	P02792	3	3	3	Ferritin light chain	FTL	FRIL_HUMAN Ferritin light chain OS=Homo sapiens OX=9606 GN=FTL PE=1 SV=2	1	3	3	3	1	1	1	3	3	3	1	0	1	1	1	1	20.019	175	175	0	46.716	MS/MS	MS/MS	MS/MS	MS/MS	MS/MS	MS/MS	matching		matching	MS/MS	MS/MS	MS/MS		7.61142	7.61882	7.65304	7.50213	7.98531	7.97273	7.51525	n. d.
P04003	P04003	3	3	3	C4b-binding protein alpha chain	C4BPA	C4BPA_HUMAN C4b-binding protein alpha chain OS=Homo sapiens OX=9606 GN=C4BPA PE=1 SV=2	1	3	3	3	2	1	2	2	3	2	2	2	2	2	1	2	67.033	597	597	0	30.169	MS/MS	matching	MS/MS	MS/MS	MS/MS	MS/MS	MS/MS	MS/MS	MS/MS	MS/MS	MS/MS	MS/MS		7.20607	7.27439	7.23035	7.31662	7.3638	7.30803	7.18537	7.20069
P04114;CON__ENSEMBL:ENSBTAP00000032840	P04114	11;2	11;2	11;2	Apolipoprotein B-100;Apolipoprotein B-48	APOB	APOB_HUMAN Apolipoprotein B-100 OS=Homo sapiens OX=9606 GN=APOB PE=1 SV=2	2	11	11	11	3	2	3	9	9	8	7	4	8	6	7	6	515.6	4563	4563;825	0	34.994	MS/MS	matching	MS/MS	MS/MS	MS/MS	MS/MS	MS/MS	MS/MS	MS/MS	MS/MS	MS/MS	MS/MS		8.02235	7.82137	7.93054	7.76001	7.70069	7.71795	7.43712	7.53161
P04406	P04406	9	9	9	Glyceraldehyde-3-phosphate dehydrogenase	GAPDH	G3P_HUMAN Glyceraldehyde-3-phosphate dehydrogenase OS=Homo sapiens OX=9606 GN=GAPDH PE=1 SV=3	1	9	9	9	7	6	6	8	8	8	8	6	8	8	8	8	36.053	335	335	0	323.31	MS/MS	MS/MS	MS/MS	MS/MS	MS/MS	MS/MS	MS/MS	MS/MS	MS/MS	MS/MS	MS/MS	MS/MS		8.82332	8.90196	8.81535	8.92854	8.94653	8.92081	9.00996	9.08059
P04843	P04843	15	15	15	Dolichyl-diphosphooligosaccharide--protein glycosyltransferase subunit 1	RPN1	RPN1_HUMAN Dolichyl-diphosphooligosaccharide--protein glycosyltransferase subunit 1 OS=Homo sapiens OX=9606 GN=RPN1 PE=1 SV=1	1	15	15	15	7	9	6	12	12	11	15	14	13	13	13	14	68.569	607	607	0	136.42	MS/MS	MS/MS	MS/MS	MS/MS	MS/MS	MS/MS	MS/MS	MS/MS	MS/MS	MS/MS	MS/MS	MS/MS		8.25542	8.24005	8.23757	8.39785	8.36167	8.40909	8.48606	8.52274
P04844	P04844	12	12	12	Dolichyl-diphosphooligosaccharide--protein glycosyltransferase subunit 2	RPN2	RPN2_HUMAN Dolichyl-diphosphooligosaccharide--protein glycosyltransferase subunit 2 OS=Homo sapiens OX=9606 GN=RPN2 PE=1 SV=3	1	12	12	12	7	7	6	10	10	10	12	11	11	11	11	11	69.283	631	631	0	276.38	MS/MS	MS/MS	MS/MS	MS/MS	MS/MS	MS/MS	MS/MS	MS/MS	MS/MS	MS/MS	MS/MS	MS/MS		8.45327	8.41644	8.45559	8.44497	8.42964	8.44663	8.40451	8.4128
P05091	P05091	14	14	14	Aldehyde dehydrogenase, mitochondrial	ALDH2	ALDH2_HUMAN Aldehyde dehydrogenase, mitochondrial OS=Homo sapiens OX=9606 GN=ALDH2 PE=1 SV=2	1	14	14	14	12	10	11	9	7	10	13	14	13	7	7	10	56.381	517	517	0	323.31	MS/MS	MS/MS	MS/MS	MS/MS	MS/MS	MS/MS	MS/MS	MS/MS	MS/MS	MS/MS	MS/MS	MS/MS		8.96653	8.92352	8.99312	8.69384	8.69078	8.65374	8.87899	8.89713
P05141;Q9H0C2	P05141	9;1	5;0	4;0	ADP/ATP translocase 2;ADP/ATP translocase 2, N-terminally processed	SLC25A5	ADT2_HUMAN ADP/ATP translocase 2 OS=Homo sapiens OX=9606 GN=SLC25A5 PE=1 SV=7	2	9	5	4	3	3	3	4	4	4	4	4	4	4	4	4	32.852	298	298;315	0	39.836	MS/MS	MS/MS	MS/MS	MS/MS	MS/MS	MS/MS	MS/MS	MS/MS	MS/MS	MS/MS	MS/MS	MS/MS		8.54818	8.59537	8.67833	8.34592	8.36329	8.37057	8.23129	8.25293
P05166	P05166	2	2	2	Propionyl-CoA carboxylase beta chain, mitochondrial	PCCB	PCCB_HUMAN Propionyl-CoA carboxylase beta chain, mitochondrial OS=Homo sapiens OX=9606 GN=PCCB PE=1 SV=3	1	2	2	2	2	1	2	1	1	1	1	1	1	1	1	1	58.215	539	539	0.0014144	3.152	MS/MS	matching	matching	matching	matching	matching	MS/MS	MS/MS	matching	matching	matching	matching		7.59339	n. d.	7.56517	n. d.	n. d.	n. d.	n. d.	n. d.
P05198	P05198	2	2	2	Eukaryotic translation initiation factor 2 subunit 1	EIF2S1	IF2A_HUMAN Eukaryotic translation initiation factor 2 subunit 1 OS=Homo sapiens OX=9606 GN=EIF2S1 PE=1 SV=3	1	2	2	2	1	1	1	2	0	2	1	1	1	1	2	2	36.112	315	315	0	4.8452	MS/MS	matching	matching	MS/MS		MS/MS	MS/MS	MS/MS	MS/MS	MS/MS	MS/MS	MS/MS		6.7171	6.80108	6.70398	6.80163	n. d.	6.70621	6.84613	6.77151
P05386	P05386	4	4	4	60S acidic ribosomal protein P1	RPLP1	RLA1_HUMAN 60S acidic ribosomal protein P1 OS=Homo sapiens OX=9606 GN=RPLP1 PE=1 SV=1	1	4	4	4	1	2	1	3	3	3	1	3	3	3	3	4	11.514	114	114	0	43.367	MS/MS	matching	MS/MS	MS/MS	MS/MS	MS/MS	matching	MS/MS	MS/MS	MS/MS	MS/MS	MS/MS		8.07419	7.6185	8.06996	8.02906	7.93989	7.31269	7.13351	7.5374
P05387	P05387	3	3	3	60S acidic ribosomal protein P2	RPLP2	RLA2_HUMAN 60S acidic ribosomal protein P2 OS=Homo sapiens OX=9606 GN=RPLP2 PE=1 SV=1	1	3	3	3	2	2	2	3	3	3	3	3	3	3	3	3	11.665	115	115	0	11.44	matching	matching	MS/MS	MS/MS	MS/MS	MS/MS	MS/MS	MS/MS	MS/MS	MS/MS	MS/MS	MS/MS		7.53481	7.66931	7.52302	7.69344	7.79243	7.7007	7.62826	7.63215
P05783;CON__P05784;CON__H-INV:HIT000015463	P05783	16;6;1	16;6;1	15;5;1	Keratin, type I cytoskeletal 18	KRT18	K1C18_HUMAN Keratin, type I cytoskeletal 18 OS=Homo sapiens OX=9606 GN=KRT18 PE=1 SV=2	3	16	16	15	9	10	11	7	11	9	14	13	13	14	12	14	48.057	430	430;423;295	0	323.31	MS/MS	MS/MS	MS/MS	MS/MS	MS/MS	MS/MS	MS/MS	MS/MS	MS/MS	MS/MS	MS/MS	MS/MS		8.6394	8.38205	8.49171	8.46959	8.61262	8.54103	8.7361	8.71785
P06576	P06576	12	12	12	ATP synthase subunit beta, mitochondrial	ATP5B	ATPB_HUMAN ATP synthase subunit beta, mitochondrial OS=Homo sapiens OX=9606 GN=ATP5F1B PE=1 SV=3	1	12	12	12	9	10	11	10	10	11	10	10	12	10	10	12	56.559	529	529	0	323.31	MS/MS	MS/MS	MS/MS	MS/MS	MS/MS	MS/MS	MS/MS	MS/MS	MS/MS	MS/MS	MS/MS	MS/MS		8.98798	8.94353	8.96404	9.02317	8.9846	8.99473	9.04127	9.03945
P06733;P13929;P09104	P06733	8;2;2	8;2;2	8;2;2	Alpha-enolase	ENO1	ENOA_HUMAN Alpha-enolase OS=Homo sapiens OX=9606 GN=ENO1 PE=1 SV=2	3	8	8	8	6	5	5	7	8	8	7	6	6	8	7	7	47.168	434	434;434;434	0	135.29	MS/MS	MS/MS	MS/MS	MS/MS	MS/MS	MS/MS	MS/MS	MS/MS	MS/MS	MS/MS	MS/MS	MS/MS		8.52976	8.49536	8.50292	8.5987	8.58422	8.57542	8.44689	8.43032
P06744	P06744	5	5	3	Glucose-6-phosphate isomerase	GPI	G6PI_HUMAN Glucose-6-phosphate isomerase OS=Homo sapiens OX=9606 GN=GPI PE=1 SV=4	1	5	5	3	1	2	1	2	2	2	3	3	3	3	3	2	63.146	558	558	0	83.879	MS/MS	MS/MS	MS/MS	MS/MS	MS/MS	MS/MS	MS/MS	MS/MS	MS/MS	MS/MS	MS/MS	MS/MS		8.00856	7.94274	7.83239	7.98368	7.90643	7.96143	8.03342	8.08838
P07203	P07203	2	2	2	Glutathione peroxidase 1	GPX1	GPX1_HUMAN Glutathione peroxidase 1 OS=Homo sapiens OX=9606 GN=GPX1 PE=1 SV=4	1	2	2	2	0	0	1	2	2	2	2	2	2	2	1	2	22.088	203	203	0.0014134	3.1457			matching	MS/MS	MS/MS	MS/MS	MS/MS	MS/MS	MS/MS	MS/MS	MS/MS	MS/MS		n. d.	n. d.	7.02588	7.35972	7.36579	7.36775	7.29179	7.29772
P07237	P07237	12	12	12	Protein disulfide-isomerase	P4HB	PDIA1_HUMAN Protein disulfide-isomerase OS=Homo sapiens OX=9606 GN=P4HB PE=1 SV=3	1	12	12	12	11	11	10	10	9	10	10	11	12	11	11	11	57.116	508	508	0	323.31	MS/MS	MS/MS	MS/MS	MS/MS	MS/MS	MS/MS	MS/MS	MS/MS	MS/MS	MS/MS	MS/MS	MS/MS		8.9103	8.87344	8.88219	8.69014	8.70669	8.65563	8.83467	8.82191
P07339	P07339	6	6	6	Cathepsin D;Cathepsin D light chain;Cathepsin D heavy chain	CTSD	CATD_HUMAN Cathepsin D OS=Homo sapiens OX=9606 GN=CTSD PE=1 SV=1	1	6	6	6	4	2	3	5	5	4	4	4	5	5	4	4	44.552	412	412	0	28.295	MS/MS	MS/MS	MS/MS	MS/MS	MS/MS	MS/MS	MS/MS	MS/MS	MS/MS	MS/MS	MS/MS	MS/MS		8.16841	8.07646	8.14644	8.05223	8.09625	8.09423	8.23218	8.2531
P07585	P07585	3	3	3	Decorin	DCN	PGS2_HUMAN Decorin OS=Homo sapiens OX=9606 GN=DCN PE=1 SV=1	1	3	3	3	0	1	0	3	3	3	3	3	3	3	2	3	39.746	359	359	0	12.295		MS/MS		MS/MS	MS/MS	MS/MS	MS/MS	MS/MS	MS/MS	MS/MS	MS/MS	MS/MS		n. d.	7.50229	n. d.	7.81957	7.83378	7.80856	8.03631	8.03306
P07602	P07602	3	3	3	Prosaposin;Saposin-A;Saposin-B-Val;Saposin-B;Saposin-C;Saposin-D	PSAP	SAP_HUMAN Prosaposin OS=Homo sapiens OX=9606 GN=PSAP PE=1 SV=2	1	3	3	3	1	1	2	3	3	3	3	2	3	3	1	1	58.112	524	524	0	5.2854	matching	matching	matching	MS/MS	MS/MS	MS/MS	MS/MS	MS/MS	MS/MS	MS/MS	MS/MS	MS/MS		7.12791	7.07063	7.08037	7.24549	7.29418	7.33626	7.00775	7.05377
P07686	P07686	2	2	2	Beta-hexosaminidase subunit beta;Beta-hexosaminidase subunit beta chain B;Beta-hexosaminidase subunit beta chain A	HEXB	HEXB_HUMAN Beta-hexosaminidase subunit beta OS=Homo sapiens OX=9606 GN=HEXB PE=1 SV=3	1	2	2	2	0	0	1	2	2	0	1	1	2	1	2	2	63.111	556	556	0	5.1484			matching	MS/MS	MS/MS		matching	matching	MS/MS	MS/MS	MS/MS	MS/MS		n. d.	n. d.	7.333	7.30412	7.21075	n. d.	7.16926	7.16953
P07741	P07741	4	4	4	Adenine phosphoribosyltransferase	APRT	APT_HUMAN Adenine phosphoribosyltransferase OS=Homo sapiens OX=9606 GN=APRT PE=1 SV=2	1	4	4	4	3	3	3	4	3	4	3	1	2	3	3	3	19.608	180	180	0	14	MS/MS	MS/MS	MS/MS	MS/MS	MS/MS	MS/MS	MS/MS	MS/MS	MS/MS	MS/MS	MS/MS	MS/MS		8.17716	7.89389	7.99923	7.90649	7.80094	7.83275	7.5104	7.59848
P07814	P07814	5	5	5	Bifunctional glutamate/proline--tRNA ligase;Glutamate--tRNA ligase;Proline--tRNA ligase	EPRS	SYEP_HUMAN Bifunctional glutamate/proline--tRNA ligase OS=Homo sapiens OX=9606 GN=EPRS PE=1 SV=5	1	5	5	5	1	1	1	2	4	2	4	4	4	2	0	3	170.59	1512	1512	0	12.043	matching	matching	matching	MS/MS	MS/MS	MS/MS	MS/MS	MS/MS	MS/MS	MS/MS		MS/MS		7.44793	7.25537	7.50154	7.22557	7.13316	7.20298	7.20488	7.21719
P07954	P07954	6	6	6	Fumarate hydratase, mitochondrial	FH	FUMH_HUMAN Fumarate hydratase, mitochondrial OS=Homo sapiens OX=9606 GN=FH PE=1 SV=3	1	6	6	6	4	5	5	4	5	5	5	5	5	4	4	4	54.636	510	510	0	143.6	MS/MS	MS/MS	MS/MS	MS/MS	MS/MS	MS/MS	MS/MS	MS/MS	MS/MS	MS/MS	MS/MS	MS/MS		8.21352	8.24077	8.27916	8.02739	8.01389	8.04143	8.13707	8.16758
P08133	P08133	14	14	14	Annexin A6	ANXA6	ANXA6_HUMAN Annexin A6 OS=Homo sapiens OX=9606 GN=ANXA6 PE=1 SV=3	1	14	14	14	11	11	11	13	14	14	13	13	14	11	11	10	75.872	673	673	0	315.23	MS/MS	MS/MS	MS/MS	MS/MS	MS/MS	MS/MS	MS/MS	MS/MS	MS/MS	MS/MS	MS/MS	MS/MS		8.58618	8.56526	8.61553	8.67018	8.69082	8.68252	8.72439	8.69549
P08574	P08574	3	3	3	Cytochrome c1, heme protein, mitochondrial	CYC1	CY1_HUMAN Cytochrome c1, heme protein, mitochondrial OS=Homo sapiens OX=9606 GN=CYC1 PE=1 SV=3	1	3	3	3	1	1	0	3	2	3	3	2	3	3	3	3	35.422	325	325	0	60.548	matching	matching		MS/MS	MS/MS	MS/MS	MS/MS	MS/MS	MS/MS	MS/MS	MS/MS	MS/MS		7.40931	7.37368	n. d.	7.65567	7.74204	7.58887	7.62016	7.63578
P08603	P08603	6	6	6	Complement factor H	CFH	CFAH_HUMAN Complement factor H OS=Homo sapiens OX=9606 GN=CFH PE=1 SV=4	1	6	6	6	1	1	0	3	2	2	2	2	2	3	3	2	139.09	1231	1231	0	24.495	matching	matching		MS/MS	MS/MS	MS/MS	MS/MS	MS/MS	MS/MS	MS/MS	MS/MS	MS/MS		7.03543	7.00591	n. d.	7.21809	7.12189	7.11992	7.10785	n. d.
P08708	P08708	3	3	3	40S ribosomal protein S17	RPS17	RS17_HUMAN 40S ribosomal protein S17 OS=Homo sapiens OX=9606 GN=RPS17 PE=1 SV=2	1	3	3	3	1	0	0	1	3	2	2	2	2	1	2	2	15.55	135	135	0	15.691	matching			MS/MS	MS/MS	MS/MS	MS/MS	MS/MS	MS/MS	MS/MS	MS/MS	MS/MS		7.71256	n. d.	n. d.	7.69659	7.65464	7.63843	7.58817	7.59544
P08865	P08865	6	6	6	40S ribosomal protein SA	RPSA	RSSA_HUMAN 40S ribosomal protein SA OS=Homo sapiens OX=9606 GN=RPSA PE=1 SV=4	1	6	6	6	4	3	3	4	5	4	5	4	5	5	4	4	32.854	295	295	0	115.79	MS/MS	MS/MS	MS/MS	MS/MS	MS/MS	MS/MS	MS/MS	MS/MS	MS/MS	MS/MS	MS/MS	MS/MS		7.95649	7.95567	7.92163	8.2055	8.19618	8.19595	8.19557	8.20317
P09327;O75366	P09327	12;1	12;1	12;1	Villin-1	VIL1	VILI_HUMAN Villin-1 OS=Homo sapiens OX=9606 GN=VIL1 PE=1 SV=4	2	12	12	12	1	0	0	12	11	12	12	12	12	12	12	11	92.694	827	827;819	0	150.82	matching			MS/MS	MS/MS	MS/MS	MS/MS	MS/MS	MS/MS	MS/MS	MS/MS	MS/MS		7.05584	n. d.	n. d.	8.24239	8.21956	8.24202	8.35843	8.39733
P09525	P09525	8	8	8	Annexin A4	ANXA4	ANXA4_HUMAN Annexin A4 OS=Homo sapiens OX=9606 GN=ANXA4 PE=1 SV=4	1	8	8	8	5	5	5	6	7	5	8	7	7	7	7	7	35.882	319	319	0	176.64	MS/MS	MS/MS	MS/MS	MS/MS	MS/MS	MS/MS	MS/MS	MS/MS	MS/MS	MS/MS	MS/MS	MS/MS		8.413	8.39263	8.41586	8.66283	8.65141	8.62354	8.55783	8.58491
P0C0L5;P0C0L4;CON__P01030;CON__ENSEMBL:ENSBTAP00000007350	P0C0L5;P0C0L4	14;13;1;1	14;13;1;1	14;13;1;1	Complement C4-B;Complement C4 beta chain;Complement C4-B alpha chain;C4a anaphylatoxin;C4b-B;C4d-B;Complement C4 gamma chain;Complement C4-A;Complement C4 beta chain;Complement C4-A alpha chain;C4a anaphylatoxin;C4b-A;C4d-A;Complement C4 gamma chain	C4B;C4A	CO4B_HUMAN Complement C4-B OS=Homo sapiens OX=9606 GN=C4B PE=1 SV=2;CO4A_HUMAN Complement C4-A OS=Homo sapiens OX=9606 GN=C4A PE=1 SV=2	4	14	14	14	6	7	8	13	12	12	12	12	11	11	10	11	192.75	1744	1744;1744;1741;1742	0	238.98	MS/MS	MS/MS	MS/MS	MS/MS	MS/MS	MS/MS	MS/MS	MS/MS	MS/MS	MS/MS	MS/MS	MS/MS		8.18896	8.17164	8.20887	8.3166	8.29314	8.28357	8.09743	8.16679
Q71UI9;P0C0S5	Q71UI9;P0C0S5	4;4	2;2	2;2	Histone H2A.V;Histone H2A.Z	H2AFV;H2AFZ	H2AV_HUMAN Histone H2A.V OS=Homo sapiens OX=9606 GN=H2AFV PE=1 SV=3;H2AZ_HUMAN Histone H2A.Z OS=Homo sapiens OX=9606 GN=H2AFZ PE=1 SV=2	2	4	2	2	2	2	2	1	0	0	2	1	2	1	1	1	13.509	128	128;128	0	109.98	MS/MS	MS/MS	MS/MS	matching	matching	matching	MS/MS	MS/MS	MS/MS	MS/MS	MS/MS	MS/MS		7.54962	7.51083	7.5074	6.83789	n. d.	n. d.	7.35036	7.25959
P10515	P10515	5	5	5	Dihydrolipoyllysine-residue acetyltransferase component of pyruvate dehydrogenase complex, mitochondrial	DLAT	ODP2_HUMAN Dihydrolipoyllysine-residue acetyltransferase component of pyruvate dehydrogenase complex, mitochondrial OS=Homo sapiens OX=9606 GN=DLAT PE=1 SV=3	1	5	5	5	1	0	0	5	5	4	4	4	5	4	2	3	68.996	647	647	0	12.478	matching			MS/MS	MS/MS	MS/MS	MS/MS	MS/MS	MS/MS	matching	MS/MS	MS/MS		6.71997	n. d.	n. d.	7.88536	7.69873	7.7497	7.75635	7.77261
P10768	P10768	6	6	6	S-formylglutathione hydrolase	ESD	ESTD_HUMAN S-formylglutathione hydrolase OS=Homo sapiens OX=9606 GN=ESD PE=1 SV=2	1	6	6	6	6	6	6	3	4	4	5	5	5	4	5	4	31.462	282	282	0	36.909	MS/MS	MS/MS	MS/MS	MS/MS	MS/MS	MS/MS	MS/MS	MS/MS	MS/MS	MS/MS	MS/MS	MS/MS		8.12267	8.19984	8.20352	8.10445	8.08354	8.10158	8.17473	8.1178
P10809	P10809	16	16	16	60 kDa heat shock protein, mitochondrial	HSPD1	CH60_HUMAN 60 kDa heat shock protein, mitochondrial OS=Homo sapiens OX=9606 GN=HSPD1 PE=1 SV=2	1	16	16	16	14	13	12	15	15	16	16	15	15	16	15	16	61.054	573	573	0	323.31	MS/MS	MS/MS	MS/MS	MS/MS	MS/MS	MS/MS	MS/MS	MS/MS	MS/MS	MS/MS	MS/MS	MS/MS		8.91556	8.94192	8.91807	9.11962	9.13367	9.11438	9.07397	9.09332
P11021	P11021	17	17	16	78 kDa glucose-regulated protein	HSPA5	BIP_HUMAN Endoplasmic reticulum chaperone BiP OS=Homo sapiens OX=9606 GN=HSPA5 PE=1 SV=2	1	17	17	16	13	12	12	14	14	14	13	15	15	13	13	13	72.332	654	654	0	323.31	MS/MS	MS/MS	MS/MS	MS/MS	MS/MS	MS/MS	MS/MS	MS/MS	MS/MS	MS/MS	MS/MS	MS/MS		8.78672	8.78411	8.769	8.8938	8.89381	8.88966	9.05015	9.06778
P11166	P11166	2	2	2	Solute carrier family 2, facilitated glucose transporter member 1	SLC2A1	GTR1_HUMAN Solute carrier family 2, facilitated glucose transporter member 1 OS=Homo sapiens OX=9606 GN=SLC2A1 PE=1 SV=2	1	2	2	2	0	0	0	0	1	0	0	0	0	2	2	2	54.083	492	492	0	15.339					matching					MS/MS	MS/MS	MS/MS		n. d.	n. d.	n. d.	n. d.	6.65129	n. d.	n. d.	n. d.
P11168	P11168	3	3	3	Solute carrier family 2, facilitated glucose transporter member 2	SLC2A2	GTR2_HUMAN Solute carrier family 2, facilitated glucose transporter member 2 OS=Homo sapiens OX=9606 GN=SLC2A2 PE=1 SV=1	1	3	3	3	3	3	3	0	1	0	3	3	2	0	0	0	57.489	524	524	0	21.2	MS/MS	MS/MS	MS/MS		matching		MS/MS	MS/MS	MS/MS					8.00121	7.92586	7.96145	n. d.	6.56758	n. d.	7.67339	7.76251
P11177	P11177	4	4	4	Pyruvate dehydrogenase E1 component subunit beta, mitochondrial	PDHB	ODPB_HUMAN Pyruvate dehydrogenase E1 component subunit beta, mitochondrial OS=Homo sapiens OX=9606 GN=PDHB PE=1 SV=3	1	4	4	4	1	2	2	4	4	4	3	4	3	4	4	4	39.233	359	359	0	7.6989	matching	matching	matching	MS/MS	MS/MS	MS/MS	MS/MS	matching	matching	MS/MS	MS/MS	MS/MS		7.59304	7.53052	7.55188	7.8042	7.68022	7.84415	7.50916	7.43324
P11216;P11217	P11216	9;3	7;1	7;1	Glycogen phosphorylase, brain form	PYGB	PYGB_HUMAN Glycogen phosphorylase, brain form OS=Homo sapiens OX=9606 GN=PYGB PE=1 SV=5	2	9	7	7	2	1	3	5	7	6	4	4	5	3	4	3	96.695	843	843;842	0	59.489	MS/MS	MS/MS	MS/MS	MS/MS	MS/MS	MS/MS	MS/MS	MS/MS	MS/MS	MS/MS	MS/MS	MS/MS		7.70737	n. d.	7.59227	7.93837	7.91362	7.92874	7.70808	7.63041
P11509;Q16696;P20853	P11509;Q16696	9;6;3	9;6;3	9;6;3	Cytochrome P450 2A6;Cytochrome P450 2A13	CYP2A6;CYP2A13	CP2A6_HUMAN Cytochrome P450 2A6 OS=Homo sapiens OX=9606 GN=CYP2A6 PE=1 SV=3;CP2AD_HUMAN Cytochrome P450 2A13 OS=Homo sapiens OX=9606 GN=CYP2A13 PE=1 SV=3	3	9	9	9	4	7	6	0	0	1	8	9	9	0	0	0	56.501	494	494;494;494	0	73.446	MS/MS	MS/MS	MS/MS			matching	MS/MS	MS/MS	MS/MS					7.95985	8.03024	8.00839	n. d.	n. d.	6.83686	8.08643	8.12297
P11766	P11766	7	7	7	Alcohol dehydrogenase class-3	ADH5	ADHX_HUMAN Alcohol dehydrogenase class-3 OS=Homo sapiens OX=9606 GN=ADH5 PE=1 SV=4	1	7	7	7	7	6	6	7	6	6	6	7	7	5	6	4	39.724	374	374	0	107.1	MS/MS	MS/MS	MS/MS	MS/MS	MS/MS	MS/MS	MS/MS	MS/MS	MS/MS	MS/MS	MS/MS	MS/MS		8.29411	8.30544	8.30771	8.13418	8.16991	8.19005	8.17246	8.12905
P12081;P49590	P12081	4;1	4;1	4;1	Histidine--tRNA ligase, cytoplasmic	HARS	SYHC_HUMAN Histidine--tRNA ligase, cytoplasmic OS=Homo sapiens OX=9606 GN=HARS PE=1 SV=2	2	4	4	4	1	1	1	2	3	2	2	2	1	3	2	3	57.41	509	509;506	0	16.504	MS/MS	matching	MS/MS	MS/MS	MS/MS	MS/MS	MS/MS	matching	matching	MS/MS	MS/MS	MS/MS		7.16785	6.85589	n. d.	7.1474	7.16191	7.15284	6.88406	6.83953
P12111	P12111	48	48	48	Collagen alpha-3(VI) chain	COL6A3	CO6A3_HUMAN Collagen alpha-3(VI) chain OS=Homo sapiens OX=9606 GN=COL6A3 PE=1 SV=5	1	48	48	48	26	26	27	36	35	37	41	42	39	40	37	41	343.67	3177	3177	0	323.31	MS/MS	MS/MS	MS/MS	MS/MS	MS/MS	MS/MS	MS/MS	MS/MS	MS/MS	MS/MS	MS/MS	MS/MS		9.01229	9.03727	9.05065	9.1707	9.18207	9.19128	9.2638	9.26755
P12235	P12235	7	2	2	ADP/ATP translocase 1	SLC25A4	ADT1_HUMAN ADP/ATP translocase 1 OS=Homo sapiens OX=9606 GN=SLC25A4 PE=1 SV=4	1	7	2	2	2	2	2	2	2	1	2	2	2	1	0	0	33.064	298	298	0.00071327	3.2439	MS/MS	MS/MS	MS/MS	MS/MS	MS/MS	matching	MS/MS	MS/MS	MS/MS	matching	matching	matching		7.0454	7.04155	7.23608	7.34013	7.2265	7.14414	7.37192	7.34167
P12955	P12955	3	3	3	Xaa-Pro dipeptidase	PEPD	PEPD_HUMAN Xaa-Pro dipeptidase OS=Homo sapiens OX=9606 GN=PEPD PE=1 SV=3	1	3	3	3	1	1	1	1	3	2	3	2	3	3	2	1	54.548	493	493	0	12.041	MS/MS	MS/MS	MS/MS	MS/MS	MS/MS	MS/MS	MS/MS	MS/MS	MS/MS	MS/MS	MS/MS	MS/MS		7.74631	7.65327	7.7485	7.72834	7.64834	7.64084	7.49716	7.53794
P12956	P12956	11	11	11	X-ray repair cross-complementing protein 6	XRCC6	XRCC6_HUMAN X-ray repair cross-complementing protein 6 OS=Homo sapiens OX=9606 GN=XRCC6 PE=1 SV=2	1	11	11	11	0	0	1	9	10	8	9	9	9	9	9	9	69.842	609	609	0	262.25			matching	MS/MS	MS/MS	MS/MS	MS/MS	MS/MS	MS/MS	MS/MS	MS/MS	MS/MS		n. d.	n. d.	7.1797	8.2927	8.27249	8.26472	8.28319	8.23717
P13010	P13010	12	12	12	X-ray repair cross-complementing protein 5	XRCC5	XRCC5_HUMAN X-ray repair cross-complementing protein 5 OS=Homo sapiens OX=9606 GN=XRCC5 PE=1 SV=3	1	12	12	12	0	0	2	10	10	11	10	11	11	11	12	9	82.704	732	732	0	117.71			matching	MS/MS	MS/MS	MS/MS	MS/MS	MS/MS	MS/MS	MS/MS	MS/MS	MS/MS		n. d.	n. d.	7.13277	8.10009	8.26496	8.22642	8.17641	8.01953
P13489	P13489	10	10	10	Ribonuclease inhibitor	RNH1	RINI_HUMAN Ribonuclease inhibitor OS=Homo sapiens OX=9606 GN=RNH1 PE=1 SV=2	1	10	10	10	5	6	6	8	8	9	6	7	6	8	9	9	49.973	461	461	0	115.36	MS/MS	MS/MS	MS/MS	MS/MS	MS/MS	MS/MS	MS/MS	MS/MS	MS/MS	MS/MS	MS/MS	MS/MS		8.24964	8.15357	8.17834	8.29254	8.21043	8.28558	8.00817	7.95403
P13639	P13639	22	22	22	Elongation factor 2	EEF2	EF2_HUMAN Elongation factor 2 OS=Homo sapiens OX=9606 GN=EEF2 PE=1 SV=4	1	22	22	22	14	14	13	20	19	18	20	20	20	17	18	18	95.337	858	858	0	250.2	MS/MS	MS/MS	MS/MS	MS/MS	MS/MS	MS/MS	MS/MS	MS/MS	MS/MS	MS/MS	MS/MS	MS/MS		8.66561	8.65032	8.55147	8.5889	8.57789	8.60199	8.6813	8.71495
P13667	P13667	13	13	13	Protein disulfide-isomerase A4	PDIA4	PDIA4_HUMAN Protein disulfide-isomerase A4 OS=Homo sapiens OX=9606 GN=PDIA4 PE=1 SV=2	1	13	13	13	10	5	8	11	11	10	10	12	12	11	10	12	72.932	645	645	0	256.57	MS/MS	MS/MS	MS/MS	MS/MS	MS/MS	MS/MS	MS/MS	MS/MS	MS/MS	MS/MS	MS/MS	MS/MS		8.45232	8.43783	8.37574	8.496	8.4815	8.48141	8.68244	8.71103
P13797	P13797	12	8	6	Plastin-3	PLS3	PLST_HUMAN Plastin-3 OS=Homo sapiens OX=9606 GN=PLS3 PE=1 SV=4	1	12	8	6	3	3	4	4	4	3	5	6	4	3	2	3	70.81	630	630	0	47.017	MS/MS	MS/MS	matching	MS/MS	MS/MS	MS/MS	MS/MS	MS/MS	MS/MS	MS/MS	MS/MS	MS/MS		7.79974	7.86427	7.89936	7.68838	7.67041	7.75557	7.69918	7.66775
P13798	P13798	4	4	4	Acylamino-acid-releasing enzyme	APEH	ACPH_HUMAN Acylamino-acid-releasing enzyme OS=Homo sapiens OX=9606 GN=APEH PE=1 SV=4	1	4	4	4	2	2	1	3	4	4	4	4	4	1	3	0	81.224	732	732	0	20.375	matching	matching	MS/MS	MS/MS	MS/MS	MS/MS	MS/MS	MS/MS	MS/MS	matching	MS/MS			7.35717	7.27533	7.46607	7.21919	7.24405	7.2334	7.3024	7.3498
P13804	P13804	7	7	7	Electron transfer flavoprotein subunit alpha, mitochondrial	ETFA	ETFA_HUMAN Electron transfer flavoprotein subunit alpha, mitochondrial OS=Homo sapiens OX=9606 GN=ETFA PE=1 SV=1	1	7	7	7	7	6	6	6	6	5	6	6	6	6	6	6	35.079	333	333	0	174.76	MS/MS	MS/MS	MS/MS	MS/MS	MS/MS	MS/MS	MS/MS	MS/MS	MS/MS	MS/MS	MS/MS	MS/MS		8.6553	8.76215	8.5467	8.44251	8.43103	8.45162	8.51954	8.52008
P14314	P14314	3	3	3	Glucosidase 2 subunit beta	PRKCSH	GLU2B_HUMAN Glucosidase 2 subunit beta OS=Homo sapiens OX=9606 GN=PRKCSH PE=1 SV=2	1	3	3	3	2	3	2	3	2	3	3	2	3	2	2	2	59.425	528	528	0	12.16	MS/MS	MS/MS	MS/MS	MS/MS	MS/MS	MS/MS	MS/MS	MS/MS	MS/MS	MS/MS	MS/MS	MS/MS		7.37559	7.35887	7.47382	7.47595	7.40557	7.43062	7.49937	7.56738
P14625;Q58FF3	P14625	19;1	19;1	18;1	Endoplasmin	HSP90B1	ENPL_HUMAN Endoplasmin OS=Homo sapiens OX=9606 GN=HSP90B1 PE=1 SV=1	2	19	19	18	15	14	15	15	16	13	18	18	17	17	17	15	92.468	803	803;399	0	323.31	MS/MS	MS/MS	MS/MS	MS/MS	MS/MS	MS/MS	MS/MS	MS/MS	MS/MS	MS/MS	MS/MS	MS/MS		8.92517	8.94908	8.92722	8.94314	8.91006	8.94342	9.06577	9.09075
P15311;P35241	P15311;P35241	6;3	6;3	3;0	Ezrin;Radixin	EZR;RDX	EZRI_HUMAN Ezrin OS=Homo sapiens OX=9606 GN=EZR PE=1 SV=4;RADI_HUMAN Radixin OS=Homo sapiens OX=9606 GN=RDX PE=1 SV=1	2	6	6	3	1	2	1	2	3	2	3	3	3	3	3	3	69.412	586	586;583	0	79.056	MS/MS	MS/MS	MS/MS	MS/MS	MS/MS	MS/MS	MS/MS	MS/MS	MS/MS	MS/MS	MS/MS	MS/MS		8.06262	8.069	8.02007	8.23636	8.14242	8.20583	8.05046	8.05339
P15880	P15880	5	5	5	40S ribosomal protein S2	RPS2	RS2_HUMAN 40S ribosomal protein S2 OS=Homo sapiens OX=9606 GN=RPS2 PE=1 SV=2	1	5	5	5	2	1	2	4	5	5	4	4	4	4	4	4	31.324	293	293	0	15.302	MS/MS	MS/MS	MS/MS	MS/MS	MS/MS	MS/MS	MS/MS	MS/MS	MS/MS	MS/MS	MS/MS	MS/MS		7.70081	7.62225	7.67374	7.7675	7.74723	7.72068	7.73966	7.746
P16435	P16435	7	7	7	NADPH--cytochrome P450 reductase	POR	NCPR_HUMAN NADPH--cytochrome P450 reductase OS=Homo sapiens OX=9606 GN=POR PE=1 SV=2	1	7	7	7	5	4	4	4	4	3	7	6	5	3	3	5	76.689	677	677	0	33.641	MS/MS	MS/MS	MS/MS	MS/MS	MS/MS	MS/MS	MS/MS	MS/MS	MS/MS	MS/MS	MS/MS	MS/MS		7.91744	7.79837	7.97785	7.59766	7.63889	7.69198	7.87349	7.76884
P16455	P16455	2	2	2	Methylated-DNA--protein-cysteine methyltransferase	MGMT	MGMT_HUMAN Methylated-DNA--protein-cysteine methyltransferase OS=Homo sapiens OX=9606 GN=MGMT PE=1 SV=1	1	2	2	2	0	2	2	0	0	1	2	2	2	1	1	0	21.646	207	207	0	4.2766		MS/MS	MS/MS			matching	MS/MS	MS/MS	MS/MS	matching	matching			n. d.	6.96547	6.97741	n. d.	n. d.	6.89253	6.92863	7.07192
P17540	P17540	3	2	2	Creatine kinase S-type, mitochondrial	CKMT2	KCRS_HUMAN Creatine kinase S-type, mitochondrial OS=Homo sapiens OX=9606 GN=CKMT2 PE=1 SV=2	1	3	2	2	0	0	0	1	0	0	1	1	1	2	2	2	47.504	419	419	0	7.1442				matching	matching	matching	matching	matching	matching	MS/MS	MS/MS	MS/MS		n. d.	n. d.	n. d.	6.2154	n. d.	n. d.	6.32816	6.28785
P17858	P17858	6	6	6	ATP-dependent 6-phosphofructokinase, liver type	PFKL	PFKAL_HUMAN ATP-dependent 6-phosphofructokinase, liver type OS=Homo sapiens OX=9606 GN=PFKL PE=1 SV=6	1	6	6	6	2	2	3	3	4	4	5	4	3	5	5	4	85.018	780	780	0	25.184	MS/MS	MS/MS	MS/MS	MS/MS	MS/MS	MS/MS	MS/MS	MS/MS	MS/MS	MS/MS	MS/MS	MS/MS		7.91145	7.80938	7.82335	7.83252	7.90478	7.85041	7.80007	7.72491
P18124	P18124	5	5	5	60S ribosomal protein L7	RPL7	RL7_HUMAN 60S ribosomal protein L7 OS=Homo sapiens OX=9606 GN=RPL7 PE=1 SV=1	1	5	5	5	3	5	3	4	3	4	4	4	4	5	4	4	29.225	248	248	0	13.863	MS/MS	MS/MS	MS/MS	MS/MS	MS/MS	MS/MS	MS/MS	MS/MS	MS/MS	MS/MS	MS/MS	MS/MS		7.61906	7.58318	7.58568	7.7149	7.79523	7.79746	7.87899	7.86045
P18206	P18206	15	15	15	Vinculin	VCL	VINC_HUMAN Vinculin OS=Homo sapiens OX=9606 GN=VCL PE=1 SV=4	1	15	15	15	4	4	4	13	12	14	12	10	11	13	12	13	123.8	1134	1134	0	135.73	MS/MS	MS/MS	MS/MS	MS/MS	MS/MS	MS/MS	MS/MS	MS/MS	MS/MS	MS/MS	MS/MS	MS/MS		7.8692	8.0202	8.00475	8.25132	8.22958	8.2874	8.13745	8.11601
P18283	P18283	4	4	4	Glutathione peroxidase 2	GPX2	GPX2_HUMAN Glutathione peroxidase 2 OS=Homo sapiens OX=9606 GN=GPX2 PE=1 SV=3	1	4	4	4	1	0	0	1	0	1	2	1	3	3	4	2	21.954	190	190	0	7.8936	matching			matching		matching	MS/MS	matching	matching	MS/MS	MS/MS	MS/MS		7.05805	n. d.	n. d.	6.74204	n. d.	7.15119	7.04238	6.99075
P18583	P18583	2	2	2	Protein SON	SON	SON_HUMAN Protein SON OS=Homo sapiens OX=9606 GN=SON PE=1 SV=4	1	2	2	2	0	0	0	1	2	1	1	0	2	0	1	0	263.83	2426	2426	0	5.3049				MS/MS	MS/MS	MS/MS	matching		MS/MS		matching			n. d.	n. d.	n. d.	n. d.	6.8984	6.93233	6.93279	n. d.
P18827	P18827	2	2	2	Syndecan-1	SDC1	SDC1_HUMAN Syndecan-1 OS=Homo sapiens OX=9606 GN=SDC1 PE=1 SV=3	1	2	2	2	0	1	2	1	0	0	2	2	2	0	0	0	32.461	310	310	0	6.3846		matching	MS/MS	matching			MS/MS	matching	matching					n. d.	7.08422	7.01607	7.02044	n. d.	n. d.	7.05342	6.96689
P19224	P19224	5	5	4	UDP-glucuronosyltransferase 1-6	UGT1A6	UD16_HUMAN UDP-glucuronosyltransferase 1-6 OS=Homo sapiens OX=9606 GN=UGT1A6 PE=1 SV=2	1	5	5	4	1	1	1	0	0	0	1	3	2	0	1	0	60.75	532	532	0	7.9286	MS/MS	MS/MS	MS/MS			matching	MS/MS	MS/MS	MS/MS	matching	matching	matching		7.7844	7.68668	7.6779	n. d.	n. d.	6.44028	7.56001	7.6944
P19404	P19404	3	3	3	NADH dehydrogenase [ubiquinone] flavoprotein 2, mitochondrial	NDUFV2	NDUV2_HUMAN NADH dehydrogenase [ubiquinone] flavoprotein 2, mitochondrial OS=Homo sapiens OX=9606 GN=NDUFV2 PE=1 SV=2	1	3	3	3	0	0	1	3	1	1	3	2	2	2	2	2	27.391	249	249	0	16			matching	MS/MS	matching	MS/MS	MS/MS	MS/MS	MS/MS	MS/MS	MS/MS	MS/MS		n. d.	n. d.	6.89077	7.0743	7.19532	7.2036	7.08357	7.20409
P19823;CON__Q9TRI1	P19823;CON__Q9TRI1	2;1	2;1	2;1	Inter-alpha-trypsin inhibitor heavy chain H2	ITIH2	ITIH2_HUMAN Inter-alpha-trypsin inhibitor heavy chain H2 OS=Homo sapiens OX=9606 GN=ITIH2 PE=1 SV=2;	2	2	2	2	0	0	1	2	2	1	0	1	0	2	2	2	106.46	946	946;946	0	5.8993			matching	MS/MS	MS/MS	matching		matching		MS/MS	MS/MS	MS/MS		n. d.	n. d.	7.07434	7.21577	7.18007	7.00173	n. d.	7.1821
P19827	P19827	4	4	4	Inter-alpha-trypsin inhibitor heavy chain H1	ITIH1	ITIH1_HUMAN Inter-alpha-trypsin inhibitor heavy chain H1 OS=Homo sapiens OX=9606 GN=ITIH1 PE=1 SV=3	1	4	4	4	0	1	0	2	3	3	2	2	1	4	4	4	101.39	911	911	0	11.648		matching		MS/MS	matching	matching	matching	matching	matching	MS/MS	MS/MS	MS/MS		n. d.	7.2351	n. d.	7.54553	7.3076	7.11321	7.04622	6.99736
P20073	P20073	3	3	3	Annexin A7	ANXA7	ANXA7_HUMAN Annexin A7 OS=Homo sapiens OX=9606 GN=ANXA7 PE=1 SV=3	1	3	3	3	3	2	0	2	3	2	3	2	2	2	2	1	52.739	488	488	0	45.777	matching	MS/MS		MS/MS	MS/MS	MS/MS	MS/MS	MS/MS	MS/MS	MS/MS	MS/MS	MS/MS		7.23812	7.56694	n. d.	7.51749	7.4786	7.50047	7.4748	7.41794
P20700	P20700	8	8	8	Lamin-B1	LMNB1	LMNB1_HUMAN Lamin-B1 OS=Homo sapiens OX=9606 GN=LMNB1 PE=1 SV=2	1	8	8	8	3	2	2	8	8	7	6	6	7	7	7	6	66.408	586	586	0	319.87	MS/MS	matching	matching	MS/MS	MS/MS	MS/MS	MS/MS	MS/MS	MS/MS	MS/MS	MS/MS	MS/MS		8.01389	7.99986	8.03723	8.25469	8.31321	8.26064	8.1944	8.19885
P20774	P20774	5	5	5	Mimecan	OGN	MIME_HUMAN Mimecan OS=Homo sapiens OX=9606 GN=OGN PE=1 SV=1	1	5	5	5	1	1	1	4	4	4	5	5	5	2	4	3	33.922	298	298	0	166.46	MS/MS	MS/MS	MS/MS	MS/MS	MS/MS	MS/MS	MS/MS	MS/MS	MS/MS	MS/MS	MS/MS	MS/MS		8.00805	8.00975	7.86221	7.71591	7.67902	7.69986	7.94238	7.91171
P21291	P21291	2	2	2	Cysteine and glycine-rich protein 1	CSRP1	CSRP1_HUMAN Cysteine and glycine-rich protein 1 OS=Homo sapiens OX=9606 GN=CSRP1 PE=1 SV=3	1	2	2	2	0	0	0	0	0	1	1	1	1	2	2	2	20.567	193	193	0	19.056						matching	MS/MS	MS/MS	MS/MS	MS/MS	MS/MS	MS/MS		n. d.	n. d.	n. d.	n. d.	n. d.	6.80507	7.08632	7.08095
P21399	P21399	10	10	10	Cytoplasmic aconitate hydratase	ACO1	ACOC_HUMAN Cytoplasmic aconitate hydratase OS=Homo sapiens OX=9606 GN=ACO1 PE=1 SV=3	1	10	10	10	9	9	8	5	5	7	8	9	8	4	5	3	98.398	889	889	0	58.369	MS/MS	MS/MS	MS/MS	MS/MS	MS/MS	MS/MS	MS/MS	MS/MS	MS/MS	MS/MS	MS/MS	MS/MS		8.32762	8.30001	8.36466	8.08718	8.03395	8.04501	8.19151	8.22912
P21964	P21964	4	4	4	Catechol O-methyltransferase	COMT	COMT_HUMAN Catechol O-methyltransferase OS=Homo sapiens OX=9606 GN=COMT PE=1 SV=2	1	4	4	4	3	3	2	4	4	4	3	3	3	4	4	3	30.037	271	271	0	47.279	MS/MS	MS/MS	MS/MS	MS/MS	MS/MS	MS/MS	MS/MS	MS/MS	MS/MS	MS/MS	MS/MS	MS/MS		8.13446	8.14154	8.1917	7.93415	7.88186	7.95416	7.74664	7.74203
P21980	P21980	14	14	14	Protein-glutamine gamma-glutamyltransferase 2	TGM2	TGM2_HUMAN Protein-glutamine gamma-glutamyltransferase 2 OS=Homo sapiens OX=9606 GN=TGM2 PE=1 SV=2	1	14	14	14	7	7	6	12	11	8	12	11	12	13	12	12	77.328	687	687	0	182.39	MS/MS	MS/MS	MS/MS	MS/MS	MS/MS	MS/MS	MS/MS	MS/MS	MS/MS	MS/MS	MS/MS	MS/MS		8.42225	8.51472	8.44375	8.24819	8.28567	8.3357	8.37638	8.38842
P22105	P22105	3	3	3	Tenascin-X	TNXB	TENX_HUMAN Tenascin-X OS=Homo sapiens OX=9606 GN=TNXB PE=1 SV=4	1	3	3	3	1	0	0	1	0	1	2	2	2	0	0	0	458.22	4242	4242	0	5.0732	MS/MS			matching		MS/MS	MS/MS	MS/MS	MS/MS					n. d.	n. d.	n. d.	6.87606	n. d.	6.96466	6.85911	6.97747
P22234	P22234	6	6	6	Multifunctional protein ADE2;Phosphoribosylaminoimidazole-succinocarboxamide synthase;Phosphoribosylaminoimidazole carboxylase	PAICS	PUR6_HUMAN Multifunctional protein ADE2 OS=Homo sapiens OX=9606 GN=PAICS PE=1 SV=3	1	6	6	6	3	2	3	3	4	3	4	5	4	3	4	3	47.079	425	425	0	31.175	MS/MS	matching	MS/MS	MS/MS	MS/MS	MS/MS	MS/MS	MS/MS	MS/MS	MS/MS	MS/MS	MS/MS		7.74525	7.30788	7.7369	7.63362	7.63865	7.58579	7.67155	7.62496
P22314	P22314	17	17	17	Ubiquitin-like modifier-activating enzyme 1	UBA1	UBA1_HUMAN Ubiquitin-like modifier-activating enzyme 1 OS=Homo sapiens OX=9606 GN=UBA1 PE=1 SV=3	1	17	17	17	6	7	9	16	16	14	15	14	15	13	15	16	117.85	1058	1058	0	323.31	MS/MS	MS/MS	MS/MS	MS/MS	MS/MS	MS/MS	MS/MS	MS/MS	MS/MS	MS/MS	MS/MS	MS/MS		8.41928	8.34484	8.3944	8.64352	8.59863	8.59788	8.40829	8.41701
P22392;P15531	P22392;P15531	4;3	4;3	3;2	Nucleoside diphosphate kinase B;Nucleoside diphosphate kinase A	NME2;NME1	NDKB_HUMAN Nucleoside diphosphate kinase B OS=Homo sapiens OX=9606 GN=NME2 PE=1 SV=1;NDKA_HUMAN Nucleoside diphosphate kinase A OS=Homo sapiens OX=9606 GN=NME1 PE=1 SV=1	2	4	4	3	2	2	2	3	3	3	3	3	3	3	3	3	17.298	152	152;152	0	11.74	MS/MS	MS/MS	MS/MS	MS/MS	MS/MS	MS/MS	MS/MS	MS/MS	MS/MS	MS/MS	MS/MS	MS/MS		7.62691	7.6037	7.62001	7.92618	7.85433	7.93952	8.05423	8.06183
P23284	P23284	5	5	5	Peptidyl-prolyl cis-trans isomerase B	PPIB	PPIB_HUMAN Peptidyl-prolyl cis-trans isomerase B OS=Homo sapiens OX=9606 GN=PPIB PE=1 SV=2	1	5	5	5	5	4	4	3	4	4	4	4	5	4	4	4	23.742	216	216	0	34.805	MS/MS	MS/MS	MS/MS	MS/MS	MS/MS	MS/MS	MS/MS	MS/MS	MS/MS	MS/MS	MS/MS	MS/MS		8.10714	8.13634	8.09604	8.06618	8.0202	8.03993	8.09482	8.08969
P23396	P23396	6	6	6	40S ribosomal protein S3	RPS3	RS3_HUMAN 40S ribosomal protein S3 OS=Homo sapiens OX=9606 GN=RPS3 PE=1 SV=2	1	6	6	6	5	4	4	6	6	6	6	5	5	6	6	6	26.688	243	243	0	45.81	MS/MS	MS/MS	MS/MS	MS/MS	MS/MS	MS/MS	MS/MS	MS/MS	MS/MS	MS/MS	MS/MS	MS/MS		8.06729	8.02338	7.99869	8.13024	8.14619	8.15002	8.31088	8.33116
P23786	P23786	8	8	8	Carnitine O-palmitoyltransferase 2, mitochondrial	CPT2	CPT2_HUMAN Carnitine O-palmitoyltransferase 2, mitochondrial OS=Homo sapiens OX=9606 GN=CPT2 PE=1 SV=2	1	8	8	8	3	3	4	2	1	1	6	6	7	0	1	0	73.776	658	658	0	10.663	MS/MS	MS/MS	MS/MS	MS/MS	matching	matching	MS/MS	MS/MS	MS/MS		matching			7.35736	7.33292	7.44722	7.0515	7.38723	7.29938	7.49258	7.59975
P24298;Q8TD30	P24298	5;1	5;1	5;1	Alanine aminotransferase 1	GPT	ALAT1_HUMAN Alanine aminotransferase 1 OS=Homo sapiens OX=9606 GN=GPT PE=1 SV=3	2	5	5	5	5	5	5	1	0	0	3	4	3	0	0	0	54.636	496	496;523	0	51.915	MS/MS	MS/MS	MS/MS	matching			MS/MS	MS/MS	MS/MS					8.28199	8.21445	8.34044	6.50516	n. d.	n. d.	7.63829	7.74989
P25325	P25325	5	5	5	3-mercaptopyruvate sulfurtransferase	MPST	THTM_HUMAN 3-mercaptopyruvate sulfurtransferase OS=Homo sapiens OX=9606 GN=MPST PE=1 SV=3	1	5	5	5	3	4	4	4	4	4	4	4	4	4	4	5	33.178	297	297	0	105.34	MS/MS	MS/MS	MS/MS	MS/MS	MS/MS	MS/MS	MS/MS	MS/MS	MS/MS	MS/MS	MS/MS	MS/MS		8.22407	8.15664	8.20911	7.99194	7.95052	7.97386	7.99822	8.00805
P25705	P25705	16	16	16	ATP synthase subunit alpha, mitochondrial	ATP5A1	ATPA_HUMAN ATP synthase subunit alpha, mitochondrial OS=Homo sapiens OX=9606 GN=ATP5F1A PE=1 SV=1	1	16	16	16	12	12	13	11	12	10	14	12	14	14	12	14	59.75	553	553	0	323.31	MS/MS	MS/MS	MS/MS	MS/MS	MS/MS	MS/MS	MS/MS	MS/MS	MS/MS	MS/MS	MS/MS	MS/MS		9.00359	9.02214	8.97813	8.93639	8.90817	8.90388	9.01799	9.02284
P25787	P25787	2	2	2	Proteasome subunit alpha type-2	PSMA2	PSA2_HUMAN Proteasome subunit alpha type-2 OS=Homo sapiens OX=9606 GN=PSMA2 PE=1 SV=2	1	2	2	2	2	1	1	2	1	1	1	2	2	2	1	1	25.898	234	234	0	12.984	MS/MS	MS/MS	MS/MS	MS/MS	MS/MS	MS/MS	MS/MS	MS/MS	MS/MS	MS/MS	MS/MS	MS/MS		7.61876	7.41921	7.59326	7.4844	7.43478	7.47292	7.27441	7.3709
P26038	P26038	5	2	2	Moesin	MSN	MOES_HUMAN Moesin OS=Homo sapiens OX=9606 GN=MSN PE=1 SV=3	1	5	2	2	1	1	1	2	2	2	2	2	2	2	2	2	67.819	577	577	0	26.693	MS/MS	MS/MS	matching	MS/MS	MS/MS	MS/MS	MS/MS	MS/MS	MS/MS	MS/MS	MS/MS	MS/MS		7.75753	7.69624	7.78343	7.89535	7.81608	7.80338	7.54273	7.51587
P26368	P26368	4	4	4	Splicing factor U2AF 65 kDa subunit	U2AF2	U2AF2_HUMAN Splicing factor U2AF 65 kDa subunit OS=Homo sapiens OX=9606 GN=U2AF2 PE=1 SV=4	1	4	4	4	1	0	0	4	4	3	4	3	4	3	3	3	53.5	475	475	0	14.552	matching			MS/MS	MS/MS	MS/MS	MS/MS	MS/MS	MS/MS	MS/MS	MS/MS	MS/MS		7.37253	n. d.	n. d.	7.75447	7.78452	7.74379	7.59676	7.57559
P26640	P26640	9	9	9	Valine--tRNA ligase	VARS	SYVC_HUMAN Valine--tRNA ligase OS=Homo sapiens OX=9606 GN=VARS PE=1 SV=4	1	9	9	9	0	1	0	8	7	7	8	6	6	7	7	8	140.47	1264	1264	0	31.365		matching		MS/MS	MS/MS	MS/MS	MS/MS	MS/MS	MS/MS	MS/MS	MS/MS	MS/MS		n. d.	7.15165	n. d.	7.92063	7.87358	7.861	7.65347	7.64857
P26641	P26641	9	9	9	Elongation factor 1-gamma	EEF1G	EF1G_HUMAN Elongation factor 1-gamma OS=Homo sapiens OX=9606 GN=EEF1G PE=1 SV=3	1	9	9	9	6	5	6	6	7	5	8	8	8	7	8	7	50.118	437	437	0	42.323	MS/MS	MS/MS	MS/MS	MS/MS	MS/MS	MS/MS	MS/MS	MS/MS	MS/MS	MS/MS	MS/MS	MS/MS		8.02247	8.02465	8.04964	8.23363	8.20504	8.22619	8.14273	8.17777
P27105	P27105	3	3	3	Erythrocyte band 7 integral membrane protein	STOM	STOM_HUMAN Erythrocyte band 7 integral membrane protein OS=Homo sapiens OX=9606 GN=STOM PE=1 SV=3	1	3	3	3	2	2	2	1	1	0	1	3	2	0	0	1	31.73	288	288	0	64.811	MS/MS	MS/MS	MS/MS	MS/MS	MS/MS		MS/MS	MS/MS	MS/MS			MS/MS		7.57415	7.54032	7.59675	7.25616	n. d.	n. d.	7.4142	7.29994
P27797	P27797	6	6	6	Calreticulin	CALR	CALR_HUMAN Calreticulin OS=Homo sapiens OX=9606 GN=CALR PE=1 SV=1	1	6	6	6	6	4	5	4	4	4	6	5	5	4	4	5	48.141	417	417	0	137.54	MS/MS	MS/MS	MS/MS	MS/MS	MS/MS	MS/MS	MS/MS	MS/MS	MS/MS	MS/MS	MS/MS	MS/MS		8.41872	8.59032	8.14098	8.24583	8.18281	8.24425	8.31725	8.42155
P29144	P29144	2	2	2	Tripeptidyl-peptidase 2	TPP2	TPP2_HUMAN Tripeptidyl-peptidase 2 OS=Homo sapiens OX=9606 GN=TPP2 PE=1 SV=4	1	2	2	2	0	0	0	1	0	0	1	0	0	0	0	0	138.35	1249	1249	0	6.8385				MS/MS			MS/MS							n. d.	n. d.	n. d.	n. d.	n. d.	n. d.	n. d.	n. d.
P29350	P29350	3	3	3	Tyrosine-protein phosphatase non-receptor type 6	PTPN6	PTN6_HUMAN Tyrosine-protein phosphatase non-receptor type 6 OS=Homo sapiens OX=9606 GN=PTPN6 PE=1 SV=1	1	3	3	3	0	0	1	3	3	3	1	0	1	1	1	1	67.56	595	595	0	7.2104			matching	MS/MS	matching	MS/MS	matching		matching	matching	matching	matching		n. d.	n. d.	7.05431	7.32873	7.1745	7.37791	7.11843	n. d.
P29401	P29401	9	9	9	Transketolase	TKT	TKT_HUMAN Transketolase OS=Homo sapiens OX=9606 GN=TKT PE=1 SV=3	1	9	9	9	7	5	5	6	6	6	8	7	8	7	8	6	67.877	623	623	0	167.96	MS/MS	MS/MS	MS/MS	MS/MS	MS/MS	MS/MS	MS/MS	MS/MS	MS/MS	MS/MS	MS/MS	MS/MS		7.93722	7.89351	7.76397	8.13865	8.09999	8.09262	8.14079	8.1869
P30039	P30039	3	3	3	Phenazine biosynthesis-like domain-containing protein	PBLD	PBLD_HUMAN Phenazine biosynthesis-like domain-containing protein OS=Homo sapiens OX=9606 GN=PBLD PE=1 SV=2	1	3	3	3	3	3	3	1	0	0	2	2	2	1	0	0	31.785	288	288	0	10.44	MS/MS	MS/MS	MS/MS	matching			MS/MS	MS/MS	MS/MS	matching				7.68778	7.71114	7.76767	7.17742	n. d.	n. d.	7.19421	7.22575
P30041	P30041	7	7	7	Peroxiredoxin-6	PRDX6	PRDX6_HUMAN Peroxiredoxin-6 OS=Homo sapiens OX=9606 GN=PRDX6 PE=1 SV=3	1	7	7	7	7	7	7	7	7	5	7	7	7	6	5	6	25.035	224	224	0	79.139	MS/MS	MS/MS	MS/MS	MS/MS	MS/MS	MS/MS	MS/MS	MS/MS	MS/MS	MS/MS	MS/MS	MS/MS		8.50416	8.4775	8.50519	8.21059	8.25931	8.20656	8.25047	8.26357
P30046;A6NHG4	P30046;A6NHG4	2;1	2;1	2;1	D-dopachrome decarboxylase;D-dopachrome decarboxylase-like protein	DDT;DDTL	DOPD_HUMAN D-dopachrome decarboxylase OS=Homo sapiens OX=9606 GN=DDT PE=1 SV=3;DDTL_HUMAN D-dopachrome decarboxylase-like protein OS=Homo sapiens OX=9606 GN=DDTL PE=2 SV=1	2	2	2	2	1	1	2	0	0	1	0	0	1	1	0	1	12.712	118	118;134	0	6.4164	MS/MS	MS/MS	MS/MS			matching			MS/MS	matching		MS/MS		n. d.	n. d.	6.97686	n. d.	n. d.	6.55921	n. d.	n. d.
P30048	P30048	7	7	7	Thioredoxin-dependent peroxide reductase, mitochondrial	PRDX3	PRDX3_HUMAN Thioredoxin-dependent peroxide reductase, mitochondrial OS=Homo sapiens OX=9606 GN=PRDX3 PE=1 SV=3	1	7	7	7	4	4	3	4	3	4	5	5	4	4	3	3	27.692	256	256	0	45.427	MS/MS	MS/MS	MS/MS	MS/MS	MS/MS	MS/MS	MS/MS	MS/MS	MS/MS	MS/MS	MS/MS	MS/MS		8.11351	8.13931	8.15269	8.08415	8.10517	8.08307	8.15128	8.15987
P30050	P30050	5	5	5	60S ribosomal protein L12	RPL12	RL12_HUMAN 60S ribosomal protein L12 OS=Homo sapiens OX=9606 GN=RPL12 PE=1 SV=1	1	5	5	5	3	3	2	3	5	5	5	4	5	5	3	5	17.818	165	165	0	37.409	MS/MS	MS/MS	MS/MS	MS/MS	MS/MS	MS/MS	MS/MS	MS/MS	MS/MS	MS/MS	MS/MS	MS/MS		7.84639	7.93998	7.96007	8.00329	7.9987	7.9954	8.18147	8.19767
P30085	P30085	4	4	4	UMP-CMP kinase	CMPK1	KCY_HUMAN UMP-CMP kinase OS=Homo sapiens OX=9606 GN=CMPK1 PE=1 SV=3	1	4	4	4	4	2	4	4	4	4	4	4	4	3	4	4	22.222	196	196	0	37.908	MS/MS	MS/MS	MS/MS	MS/MS	MS/MS	MS/MS	MS/MS	MS/MS	MS/MS	MS/MS	MS/MS	MS/MS		7.73676	7.94674	7.67427	7.7176	7.66521	7.67387	7.60771	7.68011
P30101	P30101	10	10	10	Protein disulfide-isomerase A3	PDIA3	PDIA3_HUMAN Protein disulfide-isomerase A3 OS=Homo sapiens OX=9606 GN=PDIA3 PE=1 SV=4	1	10	10	10	6	7	6	8	8	9	9	10	10	9	9	8	56.782	505	505	0	323.31	MS/MS	MS/MS	MS/MS	MS/MS	MS/MS	MS/MS	MS/MS	MS/MS	MS/MS	MS/MS	MS/MS	MS/MS		8.79562	8.70467	8.74037	8.84051	8.77424	8.80102	8.87246	8.84435
P30153;P30154	P30153;P30154	6;3	6;3	6;3	Serine/threonine-protein phosphatase 2A 65 kDa regulatory subunit A alpha isoform;Serine/threonine-protein phosphatase 2A 65 kDa regulatory subunit A beta isoform	PPP2R1A;PPP2R1B	2AAA_HUMAN Serine/threonine-protein phosphatase 2A 65 kDa regulatory subunit A alpha isoform OS=Homo sapiens OX=9606 GN=PPP2R1A PE=1 SV=4;2AAB_HUMAN Serine/threonine-protein phosphatase 2A 65 kDa regulatory subunit A beta isoform OS=Homo sapiens OX=9606 GN	2	6	6	6	3	4	3	4	6	5	4	5	4	3	5	5	65.308	589	589;601	0	167.44	MS/MS	MS/MS	MS/MS	MS/MS	MS/MS	MS/MS	MS/MS	MS/MS	MS/MS	MS/MS	MS/MS	MS/MS		8.05069	8.0122	7.90846	7.95155	7.95307	7.90145	7.61839	7.70584
P30613	P30613	8	7	7	Pyruvate kinase PKLR	PKLR	KPYR_HUMAN Pyruvate kinase PKLR OS=Homo sapiens OX=9606 GN=PKLR PE=1 SV=2	1	8	7	7	7	7	6	0	0	1	4	4	4	0	0	0	61.829	574	574	0	22.408	MS/MS	MS/MS	MS/MS	matching	matching	matching	MS/MS	MS/MS	MS/MS	matching	matching	matching		8.09614	8.05713	8.06322	n. d.	n. d.	6.63874	7.54144	7.65209
P31930	P31930	8	8	8	Cytochrome b-c1 complex subunit 1, mitochondrial	UQCRC1	QCR1_HUMAN Cytochrome b-c1 complex subunit 1, mitochondrial OS=Homo sapiens OX=9606 GN=UQCRC1 PE=1 SV=3	1	8	8	8	4	3	4	6	7	7	6	7	6	6	7	7	52.645	480	480	0	198.03	MS/MS	MS/MS	MS/MS	MS/MS	MS/MS	MS/MS	MS/MS	MS/MS	MS/MS	MS/MS	MS/MS	MS/MS		8.02317	8.03838	8.06793	8.19385	8.13188	8.15149	8.13392	8.11391
P31937	P31937	3	3	3	3-hydroxyisobutyrate dehydrogenase, mitochondrial	HIBADH	3HIDH_HUMAN 3-hydroxyisobutyrate dehydrogenase, mitochondrial OS=Homo sapiens OX=9606 GN=HIBADH PE=1 SV=2	1	3	3	3	2	2	2	3	3	3	3	3	3	1	2	3	35.329	336	336	0	16.554	MS/MS	MS/MS	MS/MS	MS/MS	MS/MS	MS/MS	MS/MS	MS/MS	MS/MS	MS/MS	MS/MS	MS/MS		7.44099	7.33616	7.30292	7.36382	7.31645	7.3251	7.51987	7.48896
P32119	P32119	5	4	4	Peroxiredoxin-2	PRDX2	PRDX2_HUMAN Peroxiredoxin-2 OS=Homo sapiens OX=9606 GN=PRDX2 PE=1 SV=5	1	5	4	4	2	3	3	2	3	4	4	2	3	3	2	3	21.892	198	198	0	33.868	MS/MS	MS/MS	MS/MS	MS/MS	MS/MS	MS/MS	MS/MS	MS/MS	MS/MS	MS/MS	MS/MS	MS/MS		8.10367	8.08286	8.051	8.14126	8.14563	8.13529	7.8337	7.93084
P32754	P32754	8	8	8	4-hydroxyphenylpyruvate dioxygenase	HPD	HPPD_HUMAN 4-hydroxyphenylpyruvate dioxygenase OS=Homo sapiens OX=9606 GN=HPD PE=1 SV=2	1	8	8	8	6	5	5	1	0	0	5	4	6	0	0	0	44.934	393	393	0	18.305	MS/MS	MS/MS	MS/MS	matching			MS/MS	MS/MS	MS/MS					8.07427	7.83976	7.87185	7.26221	n. d.	n. d.	7.79007	7.66428
P32929	P32929	6	6	6	Cystathionine gamma-lyase	CTH	CGL_HUMAN Cystathionine gamma-lyase OS=Homo sapiens OX=9606 GN=CTH PE=1 SV=3	1	6	6	6	4	4	4	1	0	0	4	4	5	1	0	0	44.508	405	405	0	179.26	MS/MS	MS/MS	MS/MS	matching			MS/MS	MS/MS	MS/MS	MS/MS				8.16265	8.06722	8.15761	7.10247	n. d.	n. d.	7.84434	7.82199
P32969	P32969	4	4	4	60S ribosomal protein L9	RPL9	RL9_HUMAN 60S ribosomal protein L9 OS=Homo sapiens OX=9606 GN=RPL9 PE=1 SV=1	1	4	4	4	4	3	3	4	4	4	4	4	4	4	4	4	21.863	192	192	0	323.31	MS/MS	MS/MS	MS/MS	MS/MS	MS/MS	MS/MS	MS/MS	MS/MS	MS/MS	MS/MS	MS/MS	MS/MS		8.09632	8.10806	8.2819	8.1119	8.08099	8.09121	8.10096	8.10619
P35221;P26232	P35221	7;2	7;2	7;2	Catenin alpha-1	CTNNA1	CTNA1_HUMAN Catenin alpha-1 OS=Homo sapiens OX=9606 GN=CTNNA1 PE=1 SV=1	2	7	7	7	4	1	3	5	6	4	5	5	4	5	5	4	100.07	906	906;953	0	98.986	MS/MS	MS/MS	matching	MS/MS	MS/MS	MS/MS	MS/MS	MS/MS	MS/MS	MS/MS	MS/MS	MS/MS		7.75001	7.74206	7.82145	7.72184	7.70285	7.72792	7.89225	7.8604
P35232	P35232	12	12	12	Prohibitin	PHB	PHB_HUMAN Prohibitin OS=Homo sapiens OX=9606 GN=PHB PE=1 SV=1	1	12	12	12	8	9	8	9	9	8	11	10	10	10	10	11	29.804	272	272	0	59.995	MS/MS	MS/MS	MS/MS	MS/MS	MS/MS	MS/MS	MS/MS	MS/MS	MS/MS	MS/MS	MS/MS	MS/MS		8.34143	8.33419	8.28679	8.44719	8.4207	8.44931	8.41514	8.46253
P35268	P35268	2	2	2	60S ribosomal protein L22	RPL22	RL22_HUMAN 60S ribosomal protein L22 OS=Homo sapiens OX=9606 GN=RPL22 PE=1 SV=2	1	2	2	2	2	2	2	2	2	2	2	2	2	2	2	2	14.787	128	128	0	5.5596	MS/MS	MS/MS	MS/MS	MS/MS	MS/MS	MS/MS	MS/MS	MS/MS	MS/MS	MS/MS	MS/MS	MS/MS		7.77227	7.72993	7.71684	7.67614	7.69119	7.65838	7.75095	7.74047
P35558	P35558	3	3	3	Phosphoenolpyruvate carboxykinase, cytosolic [GTP]	PCK1	PCKGC_HUMAN Phosphoenolpyruvate carboxykinase, cytosolic [GTP] OS=Homo sapiens OX=9606 GN=PCK1 PE=1 SV=3	1	3	3	3	2	3	2	0	1	0	2	2	2	0	0	0	69.194	622	622	0	38.498	matching	MS/MS	matching		matching		MS/MS	MS/MS	MS/MS					7.02268	7.1384	7.04914	n. d.	6.80297	n. d.	7.13277	7.15424
P35998	P35998	4	4	4	26S protease regulatory subunit 7	PSMC2	PRS7_HUMAN 26S proteasome regulatory subunit 7 OS=Homo sapiens OX=9606 GN=PSMC2 PE=1 SV=3	1	4	4	4	2	1	0	2	4	2	3	3	3	3	3	4	48.633	433	433	0	9.173	matching	matching		matching	MS/MS	matching	MS/MS	MS/MS	MS/MS	MS/MS	MS/MS	MS/MS		7.16227	7.24368	n. d.	7.14348	7.15649	7.12642	7.18825	7.2132
P36269	P36269	4	4	4	Gamma-glutamyltransferase 5;Gamma-glutamyltransferase 5 heavy chain;Gamma-glutamyltransferase 5 light chain	GGT5	GGT5_HUMAN Glutathione hydrolase 5 proenzyme OS=Homo sapiens OX=9606 GN=GGT5 PE=1 SV=2	1	4	4	4	3	2	1	4	4	4	3	3	2	2	2	1	62.26	586	586	0	72.857	MS/MS	MS/MS	MS/MS	MS/MS	MS/MS	MS/MS	MS/MS	MS/MS	MS/MS	MS/MS	MS/MS	MS/MS		7.5723	7.76335	7.54368	7.70432	7.71247	7.75304	7.49981	7.52307
P36542	P36542	5	5	5	ATP synthase subunit gamma, mitochondrial	ATP5C1	ATPG_HUMAN ATP synthase subunit gamma, mitochondrial OS=Homo sapiens OX=9606 GN=ATP5F1C PE=1 SV=1	1	5	5	5	4	2	1	5	5	4	5	5	5	5	4	5	32.996	298	298	0	54.248	MS/MS	MS/MS	MS/MS	MS/MS	MS/MS	MS/MS	MS/MS	MS/MS	MS/MS	MS/MS	MS/MS	MS/MS		7.70949	7.8481	7.50675	7.8794	7.8126	7.94157	7.93547	7.99871
P37059	P37059	3	3	3	Estradiol 17-beta-dehydrogenase 2	HSD17B2	DHB2_HUMAN Estradiol 17-beta-dehydrogenase 2 OS=Homo sapiens OX=9606 GN=HSD17B2 PE=1 SV=1	1	3	3	3	1	1	1	1	1	2	3	3	3	1	1	0	42.785	387	387	0	24.58	matching	matching	MS/MS	MS/MS	MS/MS	matching	MS/MS	MS/MS	MS/MS	MS/MS	matching			7.17849	7.157	7.08418	7.04328	7.25181	7.18444	7.29706	7.3273
P38117	P38117	6	6	6	Electron transfer flavoprotein subunit beta	ETFB	ETFB_HUMAN Electron transfer flavoprotein subunit beta OS=Homo sapiens OX=9606 GN=ETFB PE=1 SV=3	1	6	6	6	6	6	6	5	5	5	6	6	6	6	4	5	27.843	255	255	0	61.669	MS/MS	MS/MS	MS/MS	MS/MS	MS/MS	MS/MS	MS/MS	MS/MS	MS/MS	MS/MS	MS/MS	MS/MS		8.15812	8.20385	8.1771	7.95872	7.91302	7.93705	8.19485	8.21667
P38646	P38646	8	8	8	Stress-70 protein, mitochondrial	HSPA9	GRP75_HUMAN Stress-70 protein, mitochondrial OS=Homo sapiens OX=9606 GN=HSPA9 PE=1 SV=2	1	8	8	8	7	6	7	7	8	8	8	8	8	8	8	8	73.68	679	679	0	63.055	MS/MS	MS/MS	MS/MS	MS/MS	MS/MS	MS/MS	MS/MS	MS/MS	MS/MS	MS/MS	MS/MS	MS/MS		8.23975	8.22523	8.24199	8.51358	8.51726	8.49773	8.41101	8.41293
P39656	P39656	8	8	8	Dolichyl-diphosphooligosaccharide--protein glycosyltransferase 48 kDa subunit	DDOST	OST48_HUMAN Dolichyl-diphosphooligosaccharide--protein glycosyltransferase 48 kDa subunit OS=Homo sapiens OX=9606 GN=DDOST PE=1 SV=4	1	8	8	8	6	6	5	8	8	5	7	7	7	8	8	6	50.8	456	456	0	92.147	MS/MS	MS/MS	MS/MS	MS/MS	MS/MS	MS/MS	MS/MS	MS/MS	MS/MS	MS/MS	MS/MS	MS/MS		8.26326	8.20036	8.21413	8.07708	8.11167	8.11338	8.15658	8.17912
P40429;Q6NVV1	P40429;Q6NVV1	2;1	2;1	2;1	60S ribosomal protein L13a;Putative 60S ribosomal protein L13a protein RPL13AP3	RPL13A;RPL13AP3	RL13A_HUMAN 60S ribosomal protein L13a OS=Homo sapiens OX=9606 GN=RPL13A PE=1 SV=2;R13P3_HUMAN Putative 60S ribosomal protein L13a protein RPL13AP3 OS=Homo sapiens OX=9606 GN=RPL13AP3 PE=5 SV=1	2	2	2	2	2	2	1	2	2	2	2	2	2	2	2	1	23.577	203	203;102	0	46.142	MS/MS	MS/MS	MS/MS	MS/MS	MS/MS	MS/MS	MS/MS	MS/MS	MS/MS	MS/MS	MS/MS	MS/MS		7.85125	7.86703	7.92255	8.05273	8.07867	8.10904	8.07291	8.00574
P40925	P40925	6	6	6	Malate dehydrogenase, cytoplasmic	MDH1	MDHC_HUMAN Malate dehydrogenase, cytoplasmic OS=Homo sapiens OX=9606 GN=MDH1 PE=1 SV=4	1	6	6	6	5	4	4	3	4	4	5	5	5	4	4	4	36.426	334	334	0	44.645	MS/MS	MS/MS	MS/MS	MS/MS	MS/MS	MS/MS	MS/MS	MS/MS	MS/MS	MS/MS	MS/MS	MS/MS		8.04735	7.90656	7.94726	8.0167	8.01737	8.03969	8.0604	8.06303
P40939	P40939	11	11	11	Trifunctional enzyme subunit alpha, mitochondrial;Long-chain enoyl-CoA hydratase;Long chain 3-hydroxyacyl-CoA dehydrogenase	HADHA	ECHA_HUMAN Trifunctional enzyme subunit alpha, mitochondrial OS=Homo sapiens OX=9606 GN=HADHA PE=1 SV=2	1	11	11	11	10	10	11	10	10	9	10	11	10	10	9	9	82.999	763	763	0	323.31	MS/MS	MS/MS	MS/MS	MS/MS	MS/MS	MS/MS	MS/MS	MS/MS	MS/MS	MS/MS	MS/MS	MS/MS		8.80907	8.77904	8.77663	8.59423	8.58573	8.60692	8.72169	8.75002
P41091;Q2VIR3	P41091;Q2VIR3	3;2	3;2	3;2	Eukaryotic translation initiation factor 2 subunit 3;Putative eukaryotic translation initiation factor 2 subunit 3-like protein	EIF2S3;EIF2S3L	IF2G_HUMAN Eukaryotic translation initiation factor 2 subunit 3 OS=Homo sapiens OX=9606 GN=EIF2S3 PE=1 SV=3;IF2GL_HUMAN Putative eukaryotic translation initiation factor 2 subunit 3-like protein OS=Homo sapiens OX=9606 GN=EIF2S3L PE=5 SV=2	2	3	3	3	2	1	0	3	3	2	3	3	3	2	2	2	51.109	472	472;472	0	39.703	matching	matching		MS/MS	MS/MS	MS/MS	MS/MS	MS/MS	MS/MS	MS/MS	MS/MS	MS/MS		7.09844	7.30255	n. d.	7.27066	7.21756	7.29743	7.41093	7.43851
P41250	P41250	3	3	3	Glycine--tRNA ligase	GARS	GARS_HUMAN Glycine--tRNA ligase OS=Homo sapiens OX=9606 GN=GARS PE=1 SV=3	1	3	3	3	1	0	1	2	2	3	1	3	1	3	1	2	83.165	739	739	0	8.467	matching		matching	MS/MS	MS/MS	MS/MS	MS/MS	MS/MS	MS/MS	MS/MS	MS/MS	MS/MS		7.1521	n. d.	6.9707	7.24586	7.14734	7.25662	6.95596	6.97794
P41252	P41252	5	5	5	Isoleucine--tRNA ligase, cytoplasmic	IARS	SYIC_HUMAN Isoleucine--tRNA ligase, cytoplasmic OS=Homo sapiens OX=9606 GN=IARS PE=1 SV=2	1	5	5	5	1	1	1	4	2	0	2	2	3	4	3	2	144.5	1262	1262	0	17.254	matching	matching	matching	MS/MS	MS/MS		MS/MS	MS/MS	MS/MS	MS/MS	MS/MS	MS/MS		7.28314	7.37247	7.45269	7.27517	6.95335	n. d.	7.16426	7.23917
P43307	P43307	4	4	4	Translocon-associated protein subunit alpha	SSR1	SSRA_HUMAN Translocon-associated protein subunit alpha OS=Homo sapiens OX=9606 GN=SSR1 PE=1 SV=3	1	4	4	4	3	3	3	2	3	3	4	4	4	3	3	3	32.235	286	286	0	51.132	MS/MS	MS/MS	MS/MS	MS/MS	MS/MS	MS/MS	MS/MS	MS/MS	MS/MS	MS/MS	MS/MS	MS/MS		7.63731	7.51117	7.54263	7.80884	7.74023	7.67694	7.66481	7.6993
P43490	P43490	6	6	6	Nicotinamide phosphoribosyltransferase	NAMPT	NAMPT_HUMAN Nicotinamide phosphoribosyltransferase OS=Homo sapiens OX=9606 GN=NAMPT PE=1 SV=1	1	6	6	6	5	5	2	5	6	5	6	5	4	5	5	5	55.52	491	491	0	27.77	MS/MS	MS/MS	MS/MS	MS/MS	MS/MS	MS/MS	MS/MS	MS/MS	MS/MS	MS/MS	MS/MS	MS/MS		7.64542	7.72502	7.64508	7.75152	7.81389	7.69542	7.88392	7.95428
P46776	P46776	3	3	3	60S ribosomal protein L27a	RPL27A	RL27A_HUMAN 60S ribosomal protein L27a OS=Homo sapiens OX=9606 GN=RPL27A PE=1 SV=2	1	3	3	3	3	2	1	3	2	3	3	3	3	3	3	3	16.561	148	148	0	7.8571	matching	matching	matching	MS/MS	MS/MS	MS/MS	MS/MS	MS/MS	MS/MS	MS/MS	MS/MS	MS/MS		7.67769	7.73227	7.67926	7.73585	7.8241	7.76524	7.94165	7.93533
P46782	P46782	4	4	4	40S ribosomal protein S5;40S ribosomal protein S5, N-terminally processed	RPS5	RS5_HUMAN 40S ribosomal protein S5 OS=Homo sapiens OX=9606 GN=RPS5 PE=1 SV=4	1	4	4	4	3	2	2	4	3	4	4	4	4	4	3	4	22.876	204	204	0	172.28	MS/MS	MS/MS	MS/MS	MS/MS	MS/MS	MS/MS	MS/MS	MS/MS	MS/MS	MS/MS	MS/MS	MS/MS		7.99754	7.95548	7.97992	8.32517	8.14364	8.32717	8.20461	8.22994
P46783;Q9NQ39	P46783	3;1	3;1	3;1	40S ribosomal protein S10	RPS10	RS10_HUMAN 40S ribosomal protein S10 OS=Homo sapiens OX=9606 GN=RPS10 PE=1 SV=1	2	3	3	3	2	2	3	3	3	3	3	3	3	3	3	3	18.898	165	165;176	0	75.473	MS/MS	MS/MS	MS/MS	MS/MS	MS/MS	MS/MS	MS/MS	MS/MS	MS/MS	MS/MS	MS/MS	MS/MS		7.55706	7.62283	7.4055	7.67876	7.56303	7.58458	7.72413	7.75273
P46977	P46977	5	5	4	Dolichyl-diphosphooligosaccharide--protein glycosyltransferase subunit STT3A	STT3A	STT3A_HUMAN Dolichyl-diphosphooligosaccharide--protein glycosyltransferase subunit STT3A OS=Homo sapiens OX=9606 GN=STT3A PE=1 SV=2	1	5	5	4	4	2	3	3	3	3	4	4	4	4	4	4	80.529	705	705	0	9.1753	MS/MS	MS/MS	MS/MS	MS/MS	MS/MS	MS/MS	MS/MS	MS/MS	MS/MS	MS/MS	MS/MS	MS/MS		7.58194	7.54673	7.51803	7.63211	7.66345	7.49471	7.71419	7.63609
P47897	P47897	9	9	9	Glutamine--tRNA ligase	QARS	SYQ_HUMAN Glutamine--tRNA ligase OS=Homo sapiens OX=9606 GN=QARS PE=1 SV=1	1	9	9	9	3	2	3	5	5	4	7	7	8	4	5	4	87.798	775	775	0	187.5	MS/MS	MS/MS	matching	MS/MS	MS/MS	MS/MS	MS/MS	MS/MS	MS/MS	MS/MS	MS/MS	MS/MS		7.83368	8.02674	7.86536	7.73148	7.69209	7.6837	7.61519	7.58786
P47985;P0C7P4	P47985;P0C7P4	3;2	3;2	3;2	Cytochrome b-c1 complex subunit Rieske, mitochondrial;Cytochrome b-c1 complex subunit 11;Putative cytochrome b-c1 complex subunit Rieske-like protein 1	UQCRFS1;UQCRFS1P1	UCRI_HUMAN Cytochrome b-c1 complex subunit Rieske, mitochondrial OS=Homo sapiens OX=9606 GN=UQCRFS1 PE=1 SV=2;UCRIL_HUMAN Putative cytochrome b-c1 complex subunit Rieske-like protein 1 OS=Homo sapiens OX=9606 GN=UQCRFS1P1 PE=5 SV=1	2	3	3	3	1	1	1	1	1	2	2	2	2	3	2	3	29.668	274	274;283	0	9.1499	matching	matching	matching	matching	MS/MS	matching	MS/MS	MS/MS	MS/MS	MS/MS	MS/MS	MS/MS		7.18752	7.31963	7.23925	7.42331	7.40238	7.21511	7.51622	7.6897
P48147	P48147	5	5	5	Prolyl endopeptidase	PREP	PPCE_HUMAN Prolyl endopeptidase OS=Homo sapiens OX=9606 GN=PREP PE=1 SV=2	1	5	5	5	0	1	0	1	3	3	4	3	3	3	3	3	80.699	710	710	0	16.422		matching		MS/MS	MS/MS	MS/MS	MS/MS	MS/MS	MS/MS	MS/MS	MS/MS	MS/MS		n. d.	7.15878	n. d.	7.12613	7.2096	7.23183	7.20219	7.25847
P48556	P48556	3	3	3	26S proteasome non-ATPase regulatory subunit 8	PSMD8	PSMD8_HUMAN 26S proteasome non-ATPase regulatory subunit 8 OS=Homo sapiens OX=9606 GN=PSMD8 PE=1 SV=2	1	3	3	3	0	0	0	0	1	1	1	2	2	2	1	1	39.611	350	350	0	8.967					MS/MS	MS/MS	MS/MS	MS/MS	MS/MS	MS/MS	MS/MS	MS/MS		n. d.	n. d.	n. d.	n. d.	6.8969	n. d.	n. d.	6.52298
P48637	P48637	2	2	2	Glutathione synthetase	GSS	GSHB_HUMAN Glutathione synthetase OS=Homo sapiens OX=9606 GN=GSS PE=1 SV=1	1	2	2	2	0	1	0	2	2	2	2	2	2	2	2	1	52.384	474	474	0	4.6231		MS/MS		matching	matching	matching	MS/MS	MS/MS	MS/MS	MS/MS	MS/MS	MS/MS		n. d.	7.11578	n. d.	6.99973	6.86965	6.87399	7.01787	7.00949
P48643	P48643	6	6	6	T-complex protein 1 subunit epsilon	CCT5	TCPE_HUMAN T-complex protein 1 subunit epsilon OS=Homo sapiens OX=9606 GN=CCT5 PE=1 SV=1	1	6	6	6	2	2	3	3	3	4	5	4	5	3	3	5	59.67	541	541	0	138.59	MS/MS	MS/MS	MS/MS	MS/MS	MS/MS	MS/MS	MS/MS	MS/MS	MS/MS	MS/MS	MS/MS	MS/MS		8.00467	7.827	7.87748	7.96475	7.92508	7.82699	7.72017	7.74013
P48735	P48735	8	8	7	Isocitrate dehydrogenase [NADP], mitochondrial	IDH2	IDHP_HUMAN Isocitrate dehydrogenase [NADP], mitochondrial OS=Homo sapiens OX=9606 GN=IDH2 PE=1 SV=2	1	8	8	7	5	6	5	7	7	7	6	7	7	6	7	7	50.909	452	452	0	323.31	MS/MS	MS/MS	MS/MS	MS/MS	MS/MS	MS/MS	MS/MS	MS/MS	MS/MS	MS/MS	MS/MS	MS/MS		8.3298	8.32461	8.3537	8.55222	8.5759	8.54633	8.54155	8.54559
P49257	P49257	2	2	2	Protein ERGIC-53	LMAN1	LMAN1_HUMAN Protein ERGIC-53 OS=Homo sapiens OX=9606 GN=LMAN1 PE=1 SV=2	1	2	2	2	0	0	0	0	1	1	1	2	1	1	0	1	57.548	510	510	0.0014015	3.0626					matching	matching	MS/MS	MS/MS	MS/MS	matching		matching		n. d.	n. d.	n. d.	n. d.	6.64836	6.74396	6.94451	6.77463
P49591	P49591	4	4	4	Serine--tRNA ligase, cytoplasmic	SARS	SYSC_HUMAN Serine--tRNA ligase, cytoplasmic OS=Homo sapiens OX=9606 GN=SARS PE=1 SV=3	1	4	4	4	0	1	1	3	2	3	1	1	0	0	0	1	58.777	514	514	0	6.1685		MS/MS	MS/MS	MS/MS	MS/MS	MS/MS	matching	matching				matching		n. d.	7.45501	7.30419	7.1209	7.27566	6.80687	6.95233	6.85649
P49720	P49720	2	2	2	Proteasome subunit beta type-3	PSMB3	PSB3_HUMAN Proteasome subunit beta type-3 OS=Homo sapiens OX=9606 GN=PSMB3 PE=1 SV=2	1	2	2	2	1	1	2	2	2	2	2	2	2	1	2	2	22.949	205	205	0	93.968	MS/MS	MS/MS	MS/MS	MS/MS	MS/MS	MS/MS	MS/MS	MS/MS	MS/MS	MS/MS	MS/MS	MS/MS		7.73028	7.65694	7.77846	7.82349	7.82135	7.80588	7.52329	7.65582
P49721	P49721	2	2	2	Proteasome subunit beta type-2	PSMB2	PSB2_HUMAN Proteasome subunit beta type-2 OS=Homo sapiens OX=9606 GN=PSMB2 PE=1 SV=1	1	2	2	2	2	2	2	2	1	1	2	2	2	0	0	1	22.836	201	201	0	6.8566	MS/MS	MS/MS	MS/MS	MS/MS	matching	MS/MS	MS/MS	MS/MS	MS/MS			matching		7.52402	7.53423	7.46645	7.36648	7.58792	7.57177	7.31983	7.29669
P49748	P49748	13	13	13	Very long-chain specific acyl-CoA dehydrogenase, mitochondrial	ACADVL	ACADV_HUMAN Very long-chain specific acyl-CoA dehydrogenase, mitochondrial OS=Homo sapiens OX=9606 GN=ACADVL PE=1 SV=1	1	13	13	13	9	8	9	12	9	9	11	11	11	8	10	7	70.389	655	655	0	71.016	MS/MS	MS/MS	MS/MS	MS/MS	MS/MS	MS/MS	MS/MS	MS/MS	MS/MS	MS/MS	MS/MS	MS/MS		8.29785	8.22881	8.30166	8.31175	8.30144	8.34606	8.46514	8.45186
P49821	P49821	6	6	6	NADH dehydrogenase [ubiquinone] flavoprotein 1, mitochondrial	NDUFV1	NDUV1_HUMAN NADH dehydrogenase [ubiquinone] flavoprotein 1, mitochondrial OS=Homo sapiens OX=9606 GN=NDUFV1 PE=1 SV=4	1	6	6	6	0	2	1	5	4	6	4	5	4	5	5	5	50.817	464	464	0	22.919		matching	MS/MS	MS/MS	MS/MS	MS/MS	MS/MS	MS/MS	MS/MS	MS/MS	MS/MS	MS/MS		n. d.	7.48684	7.56328	7.72436	7.74528	7.74191	7.7722	7.7701
P50135	P50135	2	2	2	Histamine N-methyltransferase	HNMT	HNMT_HUMAN Histamine N-methyltransferase OS=Homo sapiens OX=9606 GN=HNMT PE=1 SV=1	1	2	2	2	1	2	2	2	2	2	2	2	2	2	2	2	33.295	292	292	0	9.4755	MS/MS	MS/MS	MS/MS	MS/MS	MS/MS	MS/MS	MS/MS	MS/MS	MS/MS	MS/MS	MS/MS	MS/MS		7.8973	7.75917	7.74054	7.82298	7.77736	7.82701	7.67029	7.60935
P50213	P50213	2	2	2	Isocitrate dehydrogenase [NAD] subunit alpha, mitochondrial	IDH3A	IDH3A_HUMAN Isocitrate dehydrogenase [NAD] subunit alpha, mitochondrial OS=Homo sapiens OX=9606 GN=IDH3A PE=1 SV=1	1	2	2	2	0	1	1	2	2	2	1	1	1	2	1	1	39.591	366	366	0.0062461	2.1551		matching	matching	matching	MS/MS	MS/MS	matching	matching	matching	matching	matching	matching		n. d.	7.0944	6.92258	7.25392	7.26489	7.35643	7.09527	7.12038
P50395	P50395	15	15	11	Rab GDP dissociation inhibitor beta	GDI2	GDIB_HUMAN Rab GDP dissociation inhibitor beta OS=Homo sapiens OX=9606 GN=GDI2 PE=1 SV=2	1	15	15	11	8	7	7	11	10	10	10	11	11	8	10	9	50.663	445	445	0	252.91	MS/MS	MS/MS	MS/MS	MS/MS	MS/MS	MS/MS	MS/MS	MS/MS	MS/MS	MS/MS	MS/MS	MS/MS		8.25604	8.2089	8.17679	8.42411	8.42549	8.43207	8.40052	8.42083
P50552	P50552	2	2	2	Vasodilator-stimulated phosphoprotein	VASP	VASP_HUMAN Vasodilator-stimulated phosphoprotein OS=Homo sapiens OX=9606 GN=VASP PE=1 SV=3	1	2	2	2	0	0	0	0	0	1	0	0	0	2	0	0	39.829	380	380	0.0019582	2.4508						MS/MS				MS/MS				n. d.	n. d.	n. d.	n. d.	n. d.	6.69471	n. d.	n. d.
P50570	P50570	2	2	2	Dynamin-2	DNM2	DYN2_HUMAN Dynamin-2 OS=Homo sapiens OX=9606 GN=DNM2 PE=1 SV=2	1	2	2	2	0	0	1	2	2	2	2	1	2	1	1	1	98.063	870	870	0	6.1478			matching	MS/MS	MS/MS	MS/MS	matching	matching	MS/MS	MS/MS	MS/MS	MS/MS		n. d.	n. d.	7.05679	7.16471	7.27731	7.30516	7.0251	6.94916
P50990	P50990	8	8	8	T-complex protein 1 subunit theta	CCT8	TCPQ_HUMAN T-complex protein 1 subunit theta OS=Homo sapiens OX=9606 GN=CCT8 PE=1 SV=4	1	8	8	8	5	4	4	6	7	5	7	8	7	8	7	7	59.62	548	548	0	21.888	matching	matching	matching	MS/MS	MS/MS	MS/MS	MS/MS	MS/MS	MS/MS	MS/MS	MS/MS	MS/MS		7.95318	7.96662	7.88045	7.96024	7.98646	7.91929	7.91292	7.93753
P50991	P50991	8	8	8	T-complex protein 1 subunit delta	CCT4	TCPD_HUMAN T-complex protein 1 subunit delta OS=Homo sapiens OX=9606 GN=CCT4 PE=1 SV=4	1	8	8	8	3	4	2	6	8	5	8	7	7	7	8	6	57.924	539	539	0	59.261	MS/MS	MS/MS	MS/MS	MS/MS	MS/MS	MS/MS	MS/MS	MS/MS	MS/MS	MS/MS	MS/MS	MS/MS		7.84138	7.83957	7.80022	8.09223	8.07522	8.15518	8.02082	8.05751
P51148;P61020;P20339	P51148;P61020;P20339	3;2;2	3;2;2	3;2;2	Ras-related protein Rab-5C;Ras-related protein Rab-5B;Ras-related protein Rab-5A	RAB5C;RAB5B;RAB5A	RAB5C_HUMAN Ras-related protein Rab-5C OS=Homo sapiens OX=9606 GN=RAB5C PE=1 SV=2;RAB5B_HUMAN Ras-related protein Rab-5B OS=Homo sapiens OX=9606 GN=RAB5B PE=1 SV=1;RAB5A_HUMAN Ras-related protein Rab-5A OS=Homo sapiens OX=9606 GN=RAB5A PE=1 SV=2	3	3	3	3	1	1	1	2	2	3	2	2	2	2	2	2	23.482	216	216;215;215	0	8.6267	MS/MS	matching	matching	MS/MS	MS/MS	MS/MS	MS/MS	MS/MS	MS/MS	MS/MS	MS/MS	matching		7.24529	7.31582	7.34596	7.46418	7.48098	7.46322	7.41594	7.41654
P51149	P51149	6	6	6	Ras-related protein Rab-7a	RAB7A	RAB7A_HUMAN Ras-related protein Rab-7a OS=Homo sapiens OX=9606 GN=RAB7A PE=1 SV=1	1	6	6	6	2	2	1	4	4	4	3	3	2	3	4	3	23.489	207	207	0	78.052	MS/MS	MS/MS	MS/MS	MS/MS	MS/MS	MS/MS	MS/MS	MS/MS	MS/MS	MS/MS	MS/MS	MS/MS		7.60541	7.20309	7.62376	7.69973	7.77502	7.74744	7.67285	7.48724
P51571	P51571	2	2	2	Translocon-associated protein subunit delta	SSR4	SSRD_HUMAN Translocon-associated protein subunit delta OS=Homo sapiens OX=9606 GN=SSR4 PE=1 SV=1	1	2	2	2	1	0	0	2	2	2	2	2	2	2	2	2	18.998	173	173	0	7.3551	MS/MS			MS/MS	MS/MS	MS/MS	MS/MS	MS/MS	MS/MS	MS/MS	MS/MS	MS/MS		7.01953	n. d.	n. d.	7.3792	7.32824	7.4048	7.3017	7.29656
P51659	P51659	14	14	14	Peroxisomal multifunctional enzyme type 2;(3R)-hydroxyacyl-CoA dehydrogenase;Enoyl-CoA hydratase 2	HSD17B4	DHB4_HUMAN Peroxisomal multifunctional enzyme type 2 OS=Homo sapiens OX=9606 GN=HSD17B4 PE=1 SV=3	1	14	14	14	10	6	9	5	7	7	11	9	10	10	9	7	79.685	736	736	0	122.54	MS/MS	MS/MS	MS/MS	MS/MS	MS/MS	MS/MS	MS/MS	MS/MS	MS/MS	MS/MS	MS/MS	MS/MS		8.37836	8.41886	8.45548	8.11448	8.14983	8.13107	8.34064	8.37732
P53007	P53007	2	2	2	Tricarboxylate transport protein, mitochondrial	SLC25A1	TXTP_HUMAN Tricarboxylate transport protein, mitochondrial OS=Homo sapiens OX=9606 GN=SLC25A1 PE=1 SV=2	1	2	2	2	2	2	2	2	2	2	2	2	2	2	2	2	34.012	311	311	0	5.4904	MS/MS	matching	matching	MS/MS	MS/MS	MS/MS	MS/MS	MS/MS	MS/MS	MS/MS	MS/MS	MS/MS		7.50278	7.59178	7.67827	7.56922	7.51354	7.62918	7.69545	7.71139
P53396	P53396	4	4	4	ATP-citrate synthase	ACLY	ACLY_HUMAN ATP-citrate synthase OS=Homo sapiens OX=9606 GN=ACLY PE=1 SV=3	1	4	4	4	0	2	2	2	2	2	3	3	3	4	2	2	120.84	1101	1101	0	29.494		matching	MS/MS	MS/MS	MS/MS	MS/MS	MS/MS	MS/MS	MS/MS	MS/MS	MS/MS	MS/MS		n. d.	7.13085	7.21511	7.09729	7.19226	7.20615	7.23769	7.25621
P53597	P53597	2	2	2	Succinyl-CoA ligase [ADP/GDP-forming] subunit alpha, mitochondrial	SUCLG1	SUCA_HUMAN Succinate--CoA ligase [ADP/GDP-forming] subunit alpha, mitochondrial OS=Homo sapiens OX=9606 GN=SUCLG1 PE=1 SV=4	1	2	2	2	2	1	2	2	2	1	2	2	2	1	1	1	36.249	346	346	0	5.3136	MS/MS	MS/MS	MS/MS	MS/MS	MS/MS	matching	MS/MS	MS/MS	MS/MS	matching	matching	matching		7.44769	7.56098	7.53196	7.71534	7.71524	7.54688	7.76313	7.81058
P53618	P53618	7	7	7	Coatomer subunit beta	COPB1	COPB_HUMAN Coatomer subunit beta OS=Homo sapiens OX=9606 GN=COPB1 PE=1 SV=3	1	7	7	7	1	0	2	4	4	4	6	6	5	5	4	5	107.14	953	953	0	74.77	matching		matching	MS/MS	MS/MS	MS/MS	MS/MS	MS/MS	MS/MS	MS/MS	MS/MS	MS/MS		7.59723	n. d.	6.97485	7.59962	7.55862	7.57171	7.75304	7.72918
P53621	P53621	13	13	13	Coatomer subunit alpha;Xenin;Proxenin	COPA	COPA_HUMAN Coatomer subunit alpha OS=Homo sapiens OX=9606 GN=COPA PE=1 SV=2	1	13	13	13	6	2	3	8	9	10	10	8	11	9	9	8	138.34	1224	1224	0	41.198	MS/MS	MS/MS	MS/MS	MS/MS	MS/MS	MS/MS	MS/MS	MS/MS	MS/MS	MS/MS	MS/MS	MS/MS		7.67174	7.60441	7.61583	7.91123	7.92107	7.94118	8.00462	7.96916
P54136	P54136	9	9	9	Arginine--tRNA ligase, cytoplasmic	RARS	SYRC_HUMAN Arginine--tRNA ligase, cytoplasmic OS=Homo sapiens OX=9606 GN=RARS PE=1 SV=2	1	9	9	9	0	1	1	4	6	6	4	5	6	4	4	4	75.378	660	660	0	17.129		matching	matching	MS/MS	MS/MS	MS/MS	MS/MS	MS/MS	MS/MS	MS/MS	MS/MS	MS/MS		n. d.	7.56741	7.11126	7.5239	7.55183	7.4819	7.40766	7.36866
P54577	P54577	3	3	3	Tyrosine--tRNA ligase, cytoplasmic;Tyrosine--tRNA ligase, cytoplasmic, N-terminally processed	YARS	SYYC_HUMAN Tyrosine--tRNA ligase, cytoplasmic OS=Homo sapiens OX=9606 GN=YARS PE=1 SV=4	1	3	3	3	1	1	0	1	2	1	2	2	1	2	1	2	59.143	528	528	0	6.2399	matching	MS/MS		matching	MS/MS	matching	MS/MS	MS/MS	MS/MS	matching	matching	matching		6.89399	n. d.	n. d.	7.02796	7.10298	6.99093	7.19371	7.06822
P54819	P54819	4	4	4	Adenylate kinase 2, mitochondrial;Adenylate kinase 2, mitochondrial, N-terminally processed	AK2	KAD2_HUMAN Adenylate kinase 2, mitochondrial OS=Homo sapiens OX=9606 GN=AK2 PE=1 SV=2	1	4	4	4	3	3	3	3	1	2	3	3	3	2	3	3	26.477	239	239	0	12.721	MS/MS	MS/MS	MS/MS	MS/MS	MS/MS	MS/MS	MS/MS	MS/MS	MS/MS	MS/MS	MS/MS	MS/MS		7.53679	7.56203	7.46941	7.35647	7.28675	7.31633	7.47478	7.46759
P55060	P55060	8	8	8	Exportin-2	CSE1L	XPO2_HUMAN Exportin-2 OS=Homo sapiens OX=9606 GN=CSE1L PE=1 SV=3	1	8	8	8	1	0	2	4	6	6	6	6	6	6	6	6	110.42	971	971	0	76.368	matching		MS/MS	MS/MS	MS/MS	MS/MS	MS/MS	MS/MS	MS/MS	MS/MS	MS/MS	MS/MS		7.78037	n. d.	9.21524	8.07155	8.14715	8.22945	8.43222	8.14126
P55084	P55084	5	5	5	Trifunctional enzyme subunit beta, mitochondrial;3-ketoacyl-CoA thiolase	HADHB	ECHB_HUMAN Trifunctional enzyme subunit beta, mitochondrial OS=Homo sapiens OX=9606 GN=HADHB PE=1 SV=3	1	5	5	5	3	3	4	4	5	5	5	5	5	5	4	4	51.294	474	474	0	29.577	MS/MS	MS/MS	MS/MS	MS/MS	MS/MS	MS/MS	MS/MS	MS/MS	MS/MS	MS/MS	MS/MS	MS/MS		8.18284	8.18701	8.14342	7.97707	8.01703	7.96898	8.21972	8.20542
P56134	P56134	2	2	2	ATP synthase subunit f, mitochondrial	ATP5J2	ATPK_HUMAN ATP synthase subunit f, mitochondrial OS=Homo sapiens OX=9606 GN=ATP5J2 PE=1 SV=3	1	2	2	2	2	2	2	2	2	2	2	2	2	2	2	2	10.918	94	94	0	5.5883	MS/MS	MS/MS	MS/MS	matching	MS/MS	MS/MS	MS/MS	MS/MS	MS/MS	MS/MS	MS/MS	MS/MS		7.29491	7.45874	7.49389	7.34433	7.46108	7.40591	7.31334	7.37081
P56385	P56385	2	2	2	ATP synthase subunit e, mitochondrial	ATP5I	ATP5I_HUMAN ATP synthase subunit e, mitochondrial OS=Homo sapiens OX=9606 GN=ATP5I PE=1 SV=2	1	2	2	2	1	1	1	1	1	1	2	2	2	2	2	2	7.9331	69	69	0	4.8725	MS/MS	MS/MS	MS/MS	MS/MS	matching	MS/MS	MS/MS	MS/MS	MS/MS	MS/MS	MS/MS	MS/MS		7.18279	7.13963	7.14795	6.86922	7.02518	7.02305	7.27501	7.15676
P58166	P58166	2	2	2	Inhibin beta E chain	INHBE	INHBE_HUMAN Inhibin beta E chain OS=Homo sapiens OX=9606 GN=INHBE PE=1 SV=1	1	2	2	2	2	2	2	0	1	1	2	2	2	0	0	0	38.561	350	350	0	4.4066	MS/MS	MS/MS	MS/MS		matching	MS/MS	MS/MS	matching	MS/MS					7.79017	7.77207	7.7381	n. d.	7.2858	n. d.	7.44855	6.92592
P60174	P60174	7	7	7	Triosephosphate isomerase	TPI1	TPIS_HUMAN Triosephosphate isomerase OS=Homo sapiens OX=9606 GN=TPI1 PE=1 SV=3	1	7	7	7	4	4	4	6	6	7	7	7	7	7	7	7	30.791	286	286	0	64.565	MS/MS	MS/MS	MS/MS	MS/MS	MS/MS	MS/MS	MS/MS	MS/MS	MS/MS	MS/MS	MS/MS	MS/MS		8.36834	8.18775	8.25641	8.49987	8.52741	8.44437	8.55747	8.61457
P60228	P60228	2	2	2	Eukaryotic translation initiation factor 3 subunit E	EIF3E	EIF3E_HUMAN Eukaryotic translation initiation factor 3 subunit E OS=Homo sapiens OX=9606 GN=EIF3E PE=1 SV=1	1	2	2	2	0	0	0	1	2	0	0	0	1	2	1	1	52.22	445	445	0.0013671	2.8137				matching	MS/MS				MS/MS	MS/MS	matching	MS/MS		n. d.	n. d.	n. d.	6.8833	6.85415	n. d.	n. d.	n. d.
P60900	P60900	2	2	2	Proteasome subunit alpha type-6	PSMA6	PSA6_HUMAN Proteasome subunit alpha type-6 OS=Homo sapiens OX=9606 GN=PSMA6 PE=1 SV=1	1	2	2	2	1	1	1	2	2	2	2	2	2	1	2	2	27.399	246	246	0	4.8641	MS/MS	MS/MS	MS/MS	MS/MS	MS/MS	MS/MS	MS/MS	MS/MS	MS/MS	MS/MS	MS/MS	MS/MS		7.47238	7.4502	7.2757	7.32364	7.33023	7.26133	7.25959	7.31467
P61019;Q8WUD1	P61019;Q8WUD1	6;3	6;3	6;3	Ras-related protein Rab-2A;Ras-related protein Rab-2B	RAB2A;RAB2B	RAB2A_HUMAN Ras-related protein Rab-2A OS=Homo sapiens OX=9606 GN=RAB2A PE=1 SV=1;RAB2B_HUMAN Ras-related protein Rab-2B OS=Homo sapiens OX=9606 GN=RAB2B PE=1 SV=1	2	6	6	6	2	0	1	3	3	4	2	4	2	4	4	4	23.545	212	212;216	0	14.805	matching		matching	MS/MS	MS/MS	MS/MS	matching	matching	MS/MS	MS/MS	MS/MS	MS/MS		7.04171	n. d.	7.21431	7.49856	7.41437	7.34889	7.17342	7.18407
P61106	P61106	2	2	2	Ras-related protein Rab-14	RAB14	RAB14_HUMAN Ras-related protein Rab-14 OS=Homo sapiens OX=9606 GN=RAB14 PE=1 SV=4	1	2	2	2	0	0	1	2	1	2	2	1	2	2	0	0	23.897	215	215	0	12.411			matching	MS/MS	MS/MS	matching	MS/MS	matching	matching	MS/MS				n. d.	n. d.	7.02886	7.09008	7.176	7.07096	6.98952	7.13656
P84077;P61204;P84085	P84077;P61204;P84085	3;3;2	3;3;2	2;2;1	ADP-ribosylation factor 1;ADP-ribosylation factor 3;ADP-ribosylation factor 5	ARF1;ARF3;ARF5	ARF1_HUMAN ADP-ribosylation factor 1 OS=Homo sapiens OX=9606 GN=ARF1 PE=1 SV=2;ARF3_HUMAN ADP-ribosylation factor 3 OS=Homo sapiens OX=9606 GN=ARF3 PE=1 SV=2;ARF5_HUMAN ADP-ribosylation factor 5 OS=Homo sapiens OX=9606 GN=ARF5 PE=1 SV=2	3	3	3	2	0	0	1	2	2	2	1	2	2	2	2	2	20.697	181	181;181;180	0	9.4698	MS/MS	MS/MS	MS/MS	MS/MS	MS/MS	MS/MS	MS/MS	MS/MS	MS/MS	MS/MS	MS/MS	MS/MS		7.87469	7.81602	7.84377	7.79152	7.74597	7.81136	7.48971	7.52068
P61247	P61247	2	2	2	40S ribosomal protein S3a	RPS3A	RS3A_HUMAN 40S ribosomal protein S3a OS=Homo sapiens OX=9606 GN=RPS3A PE=1 SV=2	1	2	2	2	1	1	1	2	2	2	2	2	2	2	2	2	29.945	264	264	0	75.37	MS/MS	MS/MS	MS/MS	MS/MS	MS/MS	MS/MS	MS/MS	MS/MS	MS/MS	MS/MS	MS/MS	MS/MS		7.71809	7.63646	7.67013	7.77523	7.81204	7.83694	7.68764	7.68805
P61970	P61970	2	2	2	Nuclear transport factor 2	NUTF2	NTF2_HUMAN Nuclear transport factor 2 OS=Homo sapiens OX=9606 GN=NUTF2 PE=1 SV=1	1	2	2	2	0	0	0	1	0	1	0	0	0	0	1	1	14.478	127	127	0	5.7858				MS/MS		MS/MS					MS/MS	MS/MS		n. d.	n. d.	n. d.	n. d.	n. d.	n. d.	n. d.	n. d.
P62081	P62081	3	3	3	40S ribosomal protein S7	RPS7	RS7_HUMAN 40S ribosomal protein S7 OS=Homo sapiens OX=9606 GN=RPS7 PE=1 SV=1	1	3	3	3	2	2	1	3	3	3	3	3	3	3	3	3	22.127	194	194	0	49.764	MS/MS	MS/MS	MS/MS	MS/MS	MS/MS	MS/MS	MS/MS	MS/MS	MS/MS	MS/MS	MS/MS	MS/MS		7.94438	7.97689	7.80333	8.00082	7.97499	7.96954	8.04766	8.0223
P62195	P62195	2	2	2	26S protease regulatory subunit 8	PSMC5	PRS8_HUMAN 26S proteasome regulatory subunit 8 OS=Homo sapiens OX=9606 GN=PSMC5 PE=1 SV=1	1	2	2	2	0	0	0	0	1	1	2	2	2	2	2	2	45.626	406	406	0	49.503					matching	matching	MS/MS	MS/MS	MS/MS	MS/MS	MS/MS	MS/MS		n. d.	n. d.	n. d.	n. d.	7.11982	7.06243	7.26181	7.287
P62266	P62266	2	2	2	40S ribosomal protein S23	RPS23	RS23_HUMAN 40S ribosomal protein S23 OS=Homo sapiens OX=9606 GN=RPS23 PE=1 SV=3	1	2	2	2	1	1	1	2	2	2	1	2	0	2	2	2	15.807	143	143	0	8.3562	MS/MS	MS/MS	MS/MS	MS/MS	MS/MS	MS/MS	MS/MS	MS/MS		MS/MS	MS/MS	MS/MS		7.48749	7.68001	7.68511	7.46934	7.26611	7.45529	7.18777	7.3626
P62280	P62280	2	2	2	40S ribosomal protein S11	RPS11	RS11_HUMAN 40S ribosomal protein S11 OS=Homo sapiens OX=9606 GN=RPS11 PE=1 SV=3	1	2	2	2	0	1	1	2	2	2	2	2	2	2	2	2	18.431	158	158	0	8.7995		matching	MS/MS	MS/MS	MS/MS	MS/MS	MS/MS	MS/MS	MS/MS	MS/MS	MS/MS	MS/MS		n. d.	7.14414	7.10209	7.20151	7.14814	7.24494	7.35736	7.05736
P62333	P62333	2	2	2	26S protease regulatory subunit 10B	PSMC6	PRS10_HUMAN 26S proteasome regulatory subunit 10B OS=Homo sapiens OX=9606 GN=PSMC6 PE=1 SV=1	1	2	2	2	1	1	0	2	2	2	2	2	2	2	2	2	44.172	389	389	0	7.2667	matching	matching		MS/MS	MS/MS	MS/MS	MS/MS	MS/MS	MS/MS	MS/MS	MS/MS	MS/MS		7.16158	7.22976	n. d.	7.43428	7.27635	7.18378	7.33983	7.31105
P62424	P62424	5	5	5	60S ribosomal protein L7a	RPL7A	RL7A_HUMAN 60S ribosomal protein L7a OS=Homo sapiens OX=9606 GN=RPL7A PE=1 SV=2	1	5	5	5	3	3	3	4	4	4	5	5	5	4	5	5	29.995	266	266	0	52.976	MS/MS	MS/MS	MS/MS	MS/MS	MS/MS	MS/MS	MS/MS	MS/MS	MS/MS	MS/MS	MS/MS	MS/MS		7.53092	7.58604	7.60877	7.88272	7.86146	7.85834	7.93502	7.9211
P62701	P62701	2	2	2	40S ribosomal protein S4, X isoform	RPS4X	RS4X_HUMAN 40S ribosomal protein S4, X isoform OS=Homo sapiens OX=9606 GN=RPS4X PE=1 SV=2	1	2	2	2	2	2	2	2	2	2	2	2	2	2	2	2	29.597	263	263	0	12.645	MS/MS	MS/MS	MS/MS	MS/MS	MS/MS	MS/MS	MS/MS	MS/MS	MS/MS	MS/MS	MS/MS	MS/MS		7.59732	7.60254	7.59415	7.51276	7.5279	7.57246	7.5414	7.54947
P67775;P62714;P60510	P67775;P62714;P60510	2;2;1	2;2;1	2;2;1	Serine/threonine-protein phosphatase 2A catalytic subunit alpha isoform;Serine/threonine-protein phosphatase 2A catalytic subunit beta isoform;Serine/threonine-protein phosphatase 4 catalytic subunit	PPP2CA;PPP2CB;PPP4C	PP2AA_HUMAN Serine/threonine-protein phosphatase 2A catalytic subunit alpha isoform OS=Homo sapiens OX=9606 GN=PPP2CA PE=1 SV=1;PP2AB_HUMAN Serine/threonine-protein phosphatase 2A catalytic subunit beta isoform OS=Homo sapiens OX=9606 GN=PPP2CB PE=1 SV=1;P	3	2	2	2	0	0	0	1	0	0	0	0	0	1	1	0	35.594	309	309;309;307	0.00072993	3.4108				matching						MS/MS	MS/MS			n. d.	n. d.	n. d.	6.67373	n. d.	n. d.	n. d.	n. d.
P62750	P62750	2	2	2	60S ribosomal protein L23a	RPL23A	RL23A_HUMAN 60S ribosomal protein L23a OS=Homo sapiens OX=9606 GN=RPL23A PE=1 SV=1	1	2	2	2	1	1	1	2	2	2	0	2	0	2	2	1	17.695	156	156	0	4.5832	matching	matching	matching	matching	MS/MS	MS/MS		MS/MS		MS/MS	matching	matching		7.12264	7.17091	7.1245	6.97384	7.42894	7.46301	n. d.	7.35917
P62829	P62829	2	2	2	60S ribosomal protein L23	RPL23	RL23_HUMAN 60S ribosomal protein L23 OS=Homo sapiens OX=9606 GN=RPL23 PE=1 SV=1	1	2	2	2	1	1	1	1	1	1	2	2	2	2	1	1	14.865	140	140	0	5.227	MS/MS	MS/MS	MS/MS	MS/MS	MS/MS	MS/MS	MS/MS	MS/MS	MS/MS	MS/MS	MS/MS	MS/MS		7.48393	7.57664	7.56396	7.73428	7.70077	7.78165	7.68614	7.65906
P62851	P62851	3	3	3	40S ribosomal protein S25	RPS25	RS25_HUMAN 40S ribosomal protein S25 OS=Homo sapiens OX=9606 GN=RPS25 PE=1 SV=1	1	3	3	3	2	1	1	2	3	3	3	3	3	2	2	2	13.742	125	125	0	6.3049	MS/MS	MS/MS	matching	MS/MS	MS/MS	MS/MS	MS/MS	MS/MS	MS/MS	MS/MS	MS/MS	MS/MS		7.47281	7.53051	6.39768	7.68107	7.77094	7.77421	7.84088	7.83974
P62873	P62873	3	3	2	Guanine nucleotide-binding protein G(I)/G(S)/G(T) subunit beta-1	GNB1	GBB1_HUMAN Guanine nucleotide-binding protein G(I)/G(S)/G(T) subunit beta-1 OS=Homo sapiens OX=9606 GN=GNB1 PE=1 SV=3	1	3	3	2	1	0	1	1	2	2	1	1	2	1	1	2	37.377	340	340	0	69.228	MS/MS		matching	MS/MS	MS/MS	MS/MS	matching	MS/MS	MS/MS	MS/MS	MS/MS	MS/MS		7.67396	n. d.	7.63775	7.57243	7.55364	7.72721	7.28303	7.29896
P62888	P62888	2	2	2	60S ribosomal protein L30	RPL30	RL30_HUMAN 60S ribosomal protein L30 OS=Homo sapiens OX=9606 GN=RPL30 PE=1 SV=2	1	2	2	2	2	2	2	2	2	2	2	2	2	2	2	2	12.784	115	115	0	51.561	MS/MS	MS/MS	MS/MS	MS/MS	MS/MS	MS/MS	MS/MS	MS/MS	MS/MS	MS/MS	MS/MS	MS/MS		7.73514	7.62839	7.67053	7.97168	7.98845	7.96954	7.9803	7.94363
P63173	P63173	2	2	2	60S ribosomal protein L38	RPL38	RL38_HUMAN 60S ribosomal protein L38 OS=Homo sapiens OX=9606 GN=RPL38 PE=1 SV=2	1	2	2	2	1	1	1	2	2	2	2	2	2	2	2	2	8.2178	70	70	0	4.9518	MS/MS	MS/MS	matching	MS/MS	MS/MS	MS/MS	MS/MS	MS/MS	MS/MS	MS/MS	MS/MS	MS/MS		7.07878	7.03874	7.19562	7.22344	7.10829	7.19443	7.29537	7.33963
P63241;Q9GZV4;Q6IS14	P63241;Q9GZV4;Q6IS14	2;1;1	2;1;1	2;1;1	Eukaryotic translation initiation factor 5A-1;Eukaryotic translation initiation factor 5A-2;Eukaryotic translation initiation factor 5A-1-like	EIF5A;EIF5A2;EIF5AL1	IF5A1_HUMAN Eukaryotic translation initiation factor 5A-1 OS=Homo sapiens OX=9606 GN=EIF5A PE=1 SV=2;IF5A2_HUMAN Eukaryotic translation initiation factor 5A-2 OS=Homo sapiens OX=9606 GN=EIF5A2 PE=1 SV=3;IF5AL_HUMAN Eukaryotic translation initiation factor	3	2	2	2	1	2	2	2	2	2	2	2	2	2	2	2	16.832	154	154;153;154	0	62.672	MS/MS	MS/MS	MS/MS	MS/MS	MS/MS	MS/MS	MS/MS	MS/MS	MS/MS	MS/MS	MS/MS	MS/MS		7.80959	7.71817	7.80677	7.94083	7.96319	7.9541	7.68547	7.73001
P63244	P63244	8	8	8	Guanine nucleotide-binding protein subunit beta-2-like 1;Guanine nucleotide-binding protein subunit beta-2-like 1, N-terminally processed	GNB2L1	RACK1_HUMAN Receptor of activated protein C kinase 1 OS=Homo sapiens OX=9606 GN=RACK1 PE=1 SV=3	1	8	8	8	5	4	3	7	5	7	7	6	7	6	6	6	35.076	317	317	0	58.996	MS/MS	matching	MS/MS	MS/MS	MS/MS	MS/MS	MS/MS	MS/MS	MS/MS	MS/MS	MS/MS	MS/MS		7.69206	7.75821	7.9915	7.73411	7.84459	7.83589	7.96581	7.99241
Q5VTE0;P68104;Q05639	Q5VTE0;P68104	11;11;4	11;11;4	11;11;4	Putative elongation factor 1-alpha-like 3;Elongation factor 1-alpha 1	EEF1A1P5;EEF1A1	EF1A3_HUMAN Putative elongation factor 1-alpha-like 3 OS=Homo sapiens OX=9606 GN=EEF1A1P5 PE=5 SV=1;EF1A1_HUMAN Elongation factor 1-alpha 1 OS=Homo sapiens OX=9606 GN=EEF1A1 PE=1 SV=1	3	11	11	11	9	9	9	9	9	9	10	11	11	10	9	10	50.184	462	462;462;463	0	323.31	MS/MS	MS/MS	MS/MS	MS/MS	MS/MS	MS/MS	MS/MS	MS/MS	MS/MS	MS/MS	MS/MS	MS/MS		8.89836	8.87682	8.85387	9.1799	9.14709	9.15112	9.16575	9.19698
P68871	P68871	14	14	9	Hemoglobin subunit beta;LVV-hemorphin-7;Spinorphin	HBB	HBB_HUMAN Hemoglobin subunit beta OS=Homo sapiens OX=9606 GN=HBB PE=1 SV=2	1	14	14	9	7	7	6	7	7	9	8	8	8	7	8	7	15.998	147	147	0	323.31	MS/MS	MS/MS	MS/MS	MS/MS	MS/MS	MS/MS	MS/MS	MS/MS	MS/MS	MS/MS	MS/MS	MS/MS		9.6567	9.6392	9.61787	9.78458	9.7373	9.75772	9.61759	9.60772
P69905;CON__P01966;P02008	P69905	8;3;1	8;3;1	8;3;1	Hemoglobin subunit alpha	HBA1	HBA_HUMAN Hemoglobin subunit alpha OS=Homo sapiens OX=9606 GN=HBA1 PE=1 SV=2	3	8	8	8	8	7	7	5	7	5	8	6	8	8	8	7	15.257	142	142;142;142	0	220.63	MS/MS	MS/MS	MS/MS	MS/MS	MS/MS	MS/MS	MS/MS	MS/MS	MS/MS	MS/MS	MS/MS	MS/MS		9.28092	9.25823	9.2714	9.42223	9.28119	9.39321	9.42684	9.484
P82930	P82930	2	2	2	28S ribosomal protein S34, mitochondrial	MRPS34	RT34_HUMAN 28S ribosomal protein S34, mitochondrial OS=Homo sapiens OX=9606 GN=MRPS34 PE=1 SV=2	1	2	2	2	0	0	0	0	0	0	1	1	1	1	1	1	25.65	218	218	0	4.3992							MS/MS	matching	MS/MS	MS/MS	MS/MS	MS/MS		n. d.	n. d.	n. d.	n. d.	n. d.	n. d.	n. d.	6.62239
P83731	P83731	2	2	2	60S ribosomal protein L24	RPL24	RL24_HUMAN 60S ribosomal protein L24 OS=Homo sapiens OX=9606 GN=RPL24 PE=1 SV=1	1	2	2	2	1	0	0	2	2	2	2	2	2	2	2	2	17.779	157	157	0	7.35	matching			MS/MS	MS/MS	MS/MS	MS/MS	MS/MS	MS/MS	MS/MS	MS/MS	MS/MS		7.04879	n. d.	n. d.	7.28925	7.29296	7.36985	7.2589	7.27848
P84243;Q6NXT2;Q16695	P84243	3;1;1	3;1;1	2;0;0	Histone H3.3	H3F3A	H33_HUMAN Histone H3.3 OS=Homo sapiens OX=9606 GN=H3F3A PE=1 SV=2	3	3	3	2	1	1	1	1	1	1	2	2	2	1	1	1	15.328	136	136;135;136	0	52.681	MS/MS	MS/MS	MS/MS	MS/MS	MS/MS	MS/MS	MS/MS	MS/MS	MS/MS	MS/MS	MS/MS	MS/MS		9.29935	8.99619	9.24378	8.96455	8.9451	8.96703	8.85556	8.82122
Q00325	Q00325	2	2	2	Phosphate carrier protein, mitochondrial	SLC25A3	MPCP_HUMAN Phosphate carrier protein, mitochondrial OS=Homo sapiens OX=9606 GN=SLC25A3 PE=1 SV=2	1	2	2	2	1	2	2	2	2	2	2	2	2	2	2	2	40.094	362	362	0.0067943	2.0836	MS/MS	MS/MS	MS/MS	MS/MS	MS/MS	MS/MS	MS/MS	MS/MS	MS/MS	MS/MS	MS/MS	MS/MS		7.69209	7.66685	7.66225	7.93617	7.81741	7.8093	7.69519	7.7832
Q00341	Q00341	7	7	7	Vigilin	HDLBP	VIGLN_HUMAN Vigilin OS=Homo sapiens OX=9606 GN=HDLBP PE=1 SV=2	1	7	7	7	1	2	0	4	3	4	5	6	6	6	4	6	141.45	1268	1268	0	32.768	MS/MS	MS/MS		matching	MS/MS	MS/MS	MS/MS	MS/MS	MS/MS	MS/MS	MS/MS	MS/MS		7.19251	7.44476	n. d.	7.45495	7.3153	7.47325	7.63115	7.61361
Q00610	Q00610	35	35	27	Clathrin heavy chain 1	CLTC	CLH1_HUMAN Clathrin heavy chain 1 OS=Homo sapiens OX=9606 GN=CLTC PE=1 SV=5	1	35	35	27	15	14	16	23	24	24	25	25	26	25	24	25	191.61	1675	1675	0	323.31	MS/MS	MS/MS	MS/MS	MS/MS	MS/MS	MS/MS	MS/MS	MS/MS	MS/MS	MS/MS	MS/MS	MS/MS		8.66323	8.61847	8.63528	8.91457	8.88676	8.9068	8.84944	8.84869
Q01469;A8MUU1	Q01469	3;1	3;1	3;1	Fatty acid-binding protein, epidermal	FABP5	FABP5_HUMAN Fatty acid-binding protein, epidermal OS=Homo sapiens OX=9606 GN=FABP5 PE=1 SV=3	2	3	3	3	0	1	0	3	3	3	3	3	2	3	3	3	15.164	135	135;101	0	12.033		matching		MS/MS	MS/MS	MS/MS	MS/MS	MS/MS	MS/MS	MS/MS	MS/MS	MS/MS		n. d.	6.87075	n. d.	7.49682	7.52132	7.60106	7.33185	7.35232
Q01813	Q01813	3	3	3	ATP-dependent 6-phosphofructokinase, platelet type	PFKP	PFKAP_HUMAN ATP-dependent 6-phosphofructokinase, platelet type OS=Homo sapiens OX=9606 GN=PFKP PE=1 SV=2	1	3	3	3	0	0	0	1	1	0	1	1	2	3	2	1	85.595	784	784	0	7.6261				matching	MS/MS		matching	matching	MS/MS	MS/MS	MS/MS	matching		n. d.	n. d.	n. d.	6.91074	7.04198	n. d.	7.01978	7.05411
Q02218;Q9ULD0	Q02218	6;2	6;2	6;2	2-oxoglutarate dehydrogenase, mitochondrial	OGDH	ODO1_HUMAN 2-oxoglutarate dehydrogenase, mitochondrial OS=Homo sapiens OX=9606 GN=OGDH PE=1 SV=3	2	6	6	6	2	2	2	5	5	6	5	4	6	5	4	6	115.93	1023	1023;1010	0	22.494	matching	MS/MS	MS/MS	MS/MS	MS/MS	MS/MS	MS/MS	MS/MS	MS/MS	MS/MS	MS/MS	MS/MS		7.58691	7.80296	7.96241	8.10415	8.10884	8.04163	7.83394	7.70426
Q02543	Q02543	3	3	3	60S ribosomal protein L18a	RPL18A	RL18A_HUMAN 60S ribosomal protein L18a OS=Homo sapiens OX=9606 GN=RPL18A PE=1 SV=2	1	3	3	3	1	0	1	3	3	3	3	3	3	3	3	3	20.762	176	176	0	9.4543	MS/MS		MS/MS	MS/MS	MS/MS	MS/MS	MS/MS	MS/MS	MS/MS	MS/MS	MS/MS	MS/MS		7.54935	n. d.	7.07445	7.59239	7.62647	7.65055	7.72942	7.77406
Q02878	Q02878	3	3	3	60S ribosomal protein L6	RPL6	RL6_HUMAN 60S ribosomal protein L6 OS=Homo sapiens OX=9606 GN=RPL6 PE=1 SV=3	1	3	3	3	3	3	3	3	3	3	3	3	3	3	3	3	32.728	288	288	0	68.754	MS/MS	MS/MS	MS/MS	MS/MS	MS/MS	MS/MS	MS/MS	MS/MS	MS/MS	MS/MS	MS/MS	MS/MS		8.21423	8.18969	8.19036	8.02983	8.00467	8.03439	8.06058	8.09311
Q02978	Q02978	6	6	6	Mitochondrial 2-oxoglutarate/malate carrier protein	SLC25A11	M2OM_HUMAN Mitochondrial 2-oxoglutarate/malate carrier protein OS=Homo sapiens OX=9606 GN=SLC25A11 PE=1 SV=3	1	6	6	6	4	4	4	4	5	5	4	6	6	4	5	5	34.061	314	314	0	16.759	MS/MS	MS/MS	MS/MS	MS/MS	MS/MS	MS/MS	MS/MS	MS/MS	MS/MS	MS/MS	MS/MS	MS/MS		7.67339	7.63923	7.73476	7.68204	7.69623	7.68855	7.59395	7.68731
Q05682	Q05682	2	2	2	Caldesmon	CALD1	CALD1_HUMAN Caldesmon OS=Homo sapiens OX=9606 GN=CALD1 PE=1 SV=3	1	2	2	2	1	0	0	2	2	2	2	2	2	1	2	2	93.23	793	793	0	31.778	matching			MS/MS	MS/MS	MS/MS	MS/MS	MS/MS	MS/MS	MS/MS	MS/MS	MS/MS		6.8286	n. d.	n. d.	7.49379	7.5466	7.51865	7.31817	7.32586
Q06210	Q06210	4	4	4	Glutamine--fructose-6-phosphate aminotransferase [isomerizing] 1	GFPT1	GFPT1_HUMAN Glutamine--fructose-6-phosphate aminotransferase [isomerizing] 1 OS=Homo sapiens OX=9606 GN=GFPT1 PE=1 SV=3	1	4	4	4	0	1	1	0	0	2	4	4	4	2	0	2	78.806	699	699	0	16.666		matching	matching			matching	MS/MS	MS/MS	MS/MS	MS/MS		matching		n. d.	6.70478	6.81284	n. d.	n. d.	6.73074	7.37834	7.40276
Q06830	Q06830	7	7	4	Peroxiredoxin-1	PRDX1	PRDX1_HUMAN Peroxiredoxin-1 OS=Homo sapiens OX=9606 GN=PRDX1 PE=1 SV=1	1	7	7	4	2	1	1	3	3	3	4	3	3	2	3	3	22.11	199	199	0	48.525	MS/MS	MS/MS	MS/MS	MS/MS	MS/MS	MS/MS	MS/MS	MS/MS	MS/MS	MS/MS	MS/MS	MS/MS		8.24045	8.21296	8.14414	8.18761	8.15752	8.14186	8.18101	8.17574
Q07954	Q07954	3	3	3	Prolow-density lipoprotein receptor-related protein 1;Low-density lipoprotein receptor-related protein 1 85 kDa subunit;Low-density lipoprotein receptor-related protein 1 515 kDa subunit;Low-density lipoprotein receptor-related protein 1 intracellular domain	LRP1	LRP1_HUMAN Prolow-density lipoprotein receptor-related protein 1 OS=Homo sapiens OX=9606 GN=LRP1 PE=1 SV=2	1	3	3	3	0	0	0	0	0	2	1	1	1	1	1	0	504.6	4544	4544	0	6.615						MS/MS	matching	MS/MS	matching	matching	MS/MS			n. d.	n. d.	n. d.	n. d.	n. d.	6.67503	6.72813	6.93725
Q08J23	Q08J23	3	3	3	tRNA (cytosine(34)-C(5))-methyltransferase	NSUN2	NSUN2_HUMAN tRNA (cytosine(34)-C(5))-methyltransferase OS=Homo sapiens OX=9606 GN=NSUN2 PE=1 SV=2	1	3	3	3	1	0	0	3	3	1	3	2	3	2	2	2	86.47	767	767	0	7.2462	matching			matching	MS/MS	MS/MS	MS/MS	MS/MS	MS/MS	MS/MS	MS/MS	MS/MS		7.69886	n. d.	n. d.	7.21985	7.48962	7.23691	7.26564	7.25532
Q10567	Q10567	7	5	5	AP-1 complex subunit beta-1	AP1B1	AP1B1_HUMAN AP-1 complex subunit beta-1 OS=Homo sapiens OX=9606 GN=AP1B1 PE=1 SV=2	1	7	5	5	2	2	1	2	2	3	2	4	4	2	2	2	104.64	949	949	0	152.51	MS/MS	MS/MS	MS/MS	MS/MS	MS/MS	MS/MS	MS/MS	MS/MS	MS/MS	MS/MS	MS/MS	MS/MS		7.66876	7.66547	7.60188	7.71919	7.66872	7.71211	7.35096	7.39964
Q12931	Q12931	7	7	7	Heat shock protein 75 kDa, mitochondrial	TRAP1	TRAP1_HUMAN Heat shock protein 75 kDa, mitochondrial OS=Homo sapiens OX=9606 GN=TRAP1 PE=1 SV=3	1	7	7	7	2	3	3	5	6	6	7	7	7	7	6	4	80.109	704	704	0	42.281	MS/MS	MS/MS	MS/MS	MS/MS	MS/MS	MS/MS	MS/MS	MS/MS	MS/MS	MS/MS	MS/MS	MS/MS		7.49618	7.40729	7.69301	7.76087	7.76206	7.77509	7.7461	7.80569
Q13011	Q13011	5	5	5	Delta(3,5)-Delta(2,4)-dienoyl-CoA isomerase, mitochondrial	ECH1	ECH1_HUMAN Delta(3,5)-Delta(2,4)-dienoyl-CoA isomerase, mitochondrial OS=Homo sapiens OX=9606 GN=ECH1 PE=1 SV=2	1	5	5	5	4	4	4	2	2	3	3	3	3	2	2	4	35.816	328	328	0	40.784	MS/MS	MS/MS	MS/MS	MS/MS	MS/MS	MS/MS	MS/MS	MS/MS	MS/MS	MS/MS	MS/MS	MS/MS		7.76802	7.7784	7.82369	7.63171	7.68592	7.62907	7.81066	7.80891
Q13045	Q13045	2	2	2	Protein flightless-1 homolog	FLII	FLII_HUMAN Protein flightless-1 homolog OS=Homo sapiens OX=9606 GN=FLII PE=1 SV=2	1	2	2	2	0	0	0	1	1	1	0	1	1	0	1	1	144.75	1269	1269	0.0013605	2.7825				MS/MS	MS/MS	matching		matching	matching		MS/MS	matching		n. d.	n. d.	n. d.	6.99626	n. d.	6.91462	n. d.	6.83326
Q13057	Q13057	2	2	2	Bifunctional coenzyme A synthase;Phosphopantetheine adenylyltransferase;Dephospho-CoA kinase	COASY	COASY_HUMAN Bifunctional coenzyme A synthase OS=Homo sapiens OX=9606 GN=COASY PE=1 SV=4	1	2	2	2	1	1	1	1	0	1	2	1	1	1	1	0	62.328	564	564	0.0014025	3.0695	matching	matching	matching	MS/MS		MS/MS	MS/MS	matching	matching	matching	matching			6.92391	6.84683	6.8536	6.97528	n. d.	6.94904	6.72103	6.76575
Q13155	Q13155	2	2	2	Aminoacyl tRNA synthase complex-interacting multifunctional protein 2	AIMP2	AIMP2_HUMAN Aminoacyl tRNA synthase complex-interacting multifunctional protein 2 OS=Homo sapiens OX=9606 GN=AIMP2 PE=1 SV=2	1	2	2	2	0	0	0	1	2	0	0	1	1	2	1	1	35.348	320	320	0	11.412				MS/MS	MS/MS			MS/MS	MS/MS	MS/MS	MS/MS	MS/MS		n. d.	n. d.	n. d.	7.2847	7.02403	n. d.	n. d.	7.04864
Q13228	Q13228	11	11	11	Selenium-binding protein 1	SELENBP1	SBP1_HUMAN Methanethiol oxidase OS=Homo sapiens OX=9606 GN=SELENBP1 PE=1 SV=2	1	11	11	11	10	10	10	10	10	10	10	9	9	8	8	9	52.39	472	472	0	50.291	MS/MS	MS/MS	MS/MS	MS/MS	MS/MS	MS/MS	MS/MS	MS/MS	MS/MS	MS/MS	MS/MS	MS/MS		8.44517	8.42606	8.46442	8.3067	8.2816	8.28364	8.2675	8.28515
Q13492;O60641	Q13492	5;1	5;1	5;1	Phosphatidylinositol-binding clathrin assembly protein	PICALM	PICAL_HUMAN Phosphatidylinositol-binding clathrin assembly protein OS=Homo sapiens OX=9606 GN=PICALM PE=1 SV=2	2	5	5	5	1	0	1	5	5	4	2	4	3	3	3	4	70.754	652	652;907	0	41.782	MS/MS		matching	MS/MS	MS/MS	MS/MS	MS/MS	MS/MS	MS/MS	MS/MS	MS/MS	MS/MS		7.65932	n. d.	7.65398	7.62093	7.57072	7.66058	7.42195	7.4915
Q13586	Q13586	2	2	2	Stromal interaction molecule 1	STIM1	STIM1_HUMAN Stromal interaction molecule 1 OS=Homo sapiens OX=9606 GN=STIM1 PE=1 SV=3	1	2	2	2	0	0	1	1	1	1	2	1	2	1	1	1	77.422	685	685	0	3.6211			matching	matching	matching	matching	MS/MS	MS/MS	MS/MS	matching	matching	MS/MS		n. d.	n. d.	7.07203	6.99001	6.89397	6.91939	6.91727	6.94881
Q13724	Q13724	4	4	4	Mannosyl-oligosaccharide glucosidase	MOGS	MOGS_HUMAN Mannosyl-oligosaccharide glucosidase OS=Homo sapiens OX=9606 GN=MOGS PE=1 SV=5	1	4	4	4	1	2	2	3	3	3	4	2	2	2	3	2	91.916	837	837	0	41.443	MS/MS	MS/MS	MS/MS	MS/MS	MS/MS	MS/MS	MS/MS	MS/MS	MS/MS	MS/MS	MS/MS	MS/MS		7.54373	7.55151	7.36012	7.54129	7.48842	7.56222	7.55386	7.46867
Q13813	Q13813	32	32	32	Spectrin alpha chain, non-erythrocytic 1	SPTAN1	SPTN1_HUMAN Spectrin alpha chain, non-erythrocytic 1 OS=Homo sapiens OX=9606 GN=SPTAN1 PE=1 SV=3	1	32	32	32	12	10	9	24	23	26	28	24	25	28	28	27	284.54	2472	2472	0	323.31	MS/MS	MS/MS	MS/MS	MS/MS	MS/MS	MS/MS	MS/MS	MS/MS	MS/MS	MS/MS	MS/MS	MS/MS		8.49788	8.45565	8.49948	8.62166	8.57312	8.59451	8.56613	8.5912
Q13838;O00148	Q13838;O00148	6;3	6;3	6;3	Spliceosome RNA helicase DDX39B;ATP-dependent RNA helicase DDX39A	DDX39B;DDX39A	DX39B_HUMAN Spliceosome RNA helicase DDX39B OS=Homo sapiens OX=9606 GN=DDX39B PE=1 SV=1;DX39A_HUMAN ATP-dependent RNA helicase DDX39A OS=Homo sapiens OX=9606 GN=DDX39A PE=1 SV=2	2	6	6	6	1	0	0	5	5	5	4	4	5	4	4	4	48.991	428	428;427	0	45.1	MS/MS			MS/MS	MS/MS	MS/MS	MS/MS	MS/MS	MS/MS	MS/MS	MS/MS	MS/MS		7.00273	n. d.	n. d.	8.06281	8.02772	8.03036	7.74955	7.79905
Q14032	Q14032	3	3	3	Bile acid-CoA:amino acid N-acyltransferase	BAAT	BAAT_HUMAN Bile acid-CoA:amino acid N-acyltransferase OS=Homo sapiens OX=9606 GN=BAAT PE=1 SV=1	1	3	3	3	3	3	3	0	1	0	1	2	1	0	0	0	46.299	418	418	0	31.897	MS/MS	MS/MS	MS/MS		matching		MS/MS	MS/MS	MS/MS					8.17316	8.16411	8.26193	n. d.	7.1887	n. d.	7.22443	7.30952
Q14108	Q14108	3	3	3	Lysosome membrane protein 2	SCARB2	SCRB2_HUMAN Lysosome membrane protein 2 OS=Homo sapiens OX=9606 GN=SCARB2 PE=1 SV=2	1	3	3	3	1	0	0	2	2	1	3	3	3	2	2	3	54.29	478	478	0	8.6796	matching			MS/MS	MS/MS	MS/MS	MS/MS	MS/MS	MS/MS	MS/MS	matching	MS/MS		6.9996	n. d.	n. d.	7.07166	7.19265	7.15743	7.38645	7.29032
Q15424;Q14151	Q15424;Q14151	2;2	2;2	2;2	Scaffold attachment factor B1;Scaffold attachment factor B2	SAFB;SAFB2	SAFB1_HUMAN Scaffold attachment factor B1 OS=Homo sapiens OX=9606 GN=SAFB PE=1 SV=4;SAFB2_HUMAN Scaffold attachment factor B2 OS=Homo sapiens OX=9606 GN=SAFB2 PE=1 SV=1	2	2	2	2	0	0	0	1	1	0	1	1	1	0	0	0	102.64	915	915;953	0	14.102				MS/MS	MS/MS		MS/MS	MS/MS	MS/MS					n. d.	n. d.	n. d.	n. d.	6.87109	n. d.	6.97574	6.92732
Q14152	Q14152	3	3	3	Eukaryotic translation initiation factor 3 subunit A	EIF3A	EIF3A_HUMAN Eukaryotic translation initiation factor 3 subunit A OS=Homo sapiens OX=9606 GN=EIF3A PE=1 SV=1	1	3	3	3	0	1	0	2	2	2	2	2	2	3	3	3	166.57	1382	1382	0	12.963		matching		MS/MS	MS/MS	MS/MS	MS/MS	MS/MS	MS/MS	MS/MS	MS/MS	MS/MS		n. d.	7.17316	n. d.	7.34366	7.24185	7.33019	7.1547	7.27383
Q14165	Q14165	4	4	4	Malectin	MLEC	MLEC_HUMAN Malectin OS=Homo sapiens OX=9606 GN=MLEC PE=1 SV=1	1	4	4	4	1	2	0	2	4	2	2	3	3	3	2	2	32.233	292	292	0	5.7543	MS/MS	MS/MS		MS/MS	MS/MS	MS/MS	MS/MS	MS/MS	MS/MS	MS/MS	MS/MS	MS/MS		7.49247	7.23671	n. d.	7.29905	7.23772	7.36858	7.31886	7.32255
Q14254	Q14254	2	2	2	Flotillin-2	FLOT2	FLOT2_HUMAN Flotillin-2 OS=Homo sapiens OX=9606 GN=FLOT2 PE=1 SV=2	1	2	2	2	0	0	0	1	0	0	2	1	1	0	1	0	47.064	428	428	0	7.1333				MS/MS			MS/MS	MS/MS	matching		MS/MS			n. d.	n. d.	n. d.	n. d.	n. d.	n. d.	n. d.	6.76008
Q14257	Q14257	2	2	2	Reticulocalbin-2	RCN2	RCN2_HUMAN Reticulocalbin-2 OS=Homo sapiens OX=9606 GN=RCN2 PE=1 SV=1	1	2	2	2	0	0	0	0	2	2	0	0	0	0	0	0	36.876	317	317	0	43.073					MS/MS	MS/MS								n. d.	n. d.	n. d.	n. d.	7.12392	7.23618	n. d.	n. d.
Q14258	Q14258	3	3	3	E3 ubiquitin/ISG15 ligase TRIM25	TRIM25	TRI25_HUMAN E3 ubiquitin/ISG15 ligase TRIM25 OS=Homo sapiens OX=9606 GN=TRIM25 PE=1 SV=2	1	3	3	3	0	1	0	2	3	3	3	2	1	1	2	2	70.973	630	630	0	30.635		matching		MS/MS	MS/MS	MS/MS	MS/MS	MS/MS	MS/MS	MS/MS	MS/MS	MS/MS		n. d.	7.13194	n. d.	7.34317	7.36612	7.29811	7.07871	7.0381
Q14683	Q14683	4	4	4	Structural maintenance of chromosomes protein 1A	SMC1A	SMC1A_HUMAN Structural maintenance of chromosomes protein 1A OS=Homo sapiens OX=9606 GN=SMC1A PE=1 SV=2	1	4	4	4	0	0	0	0	2	1	3	3	3	1	1	3	143.23	1233	1233	0	3.8679					MS/MS	matching	MS/MS	MS/MS	MS/MS	matching	matching	MS/MS		n. d.	n. d.	n. d.	n. d.	7.40809	7.23985	7.16944	7.24662
Q14697	Q14697	13	13	13	Neutral alpha-glucosidase AB	GANAB	GANAB_HUMAN Neutral alpha-glucosidase AB OS=Homo sapiens OX=9606 GN=GANAB PE=1 SV=3	1	13	13	13	8	7	8	11	10	10	11	11	11	10	8	9	106.87	944	944	0	111.82	MS/MS	MS/MS	MS/MS	MS/MS	MS/MS	MS/MS	MS/MS	MS/MS	MS/MS	MS/MS	MS/MS	MS/MS		8.20863	8.28713	8.24996	8.37787	8.33076	8.34753	8.34151	8.36896
Q14739	Q14739	2	2	2	Lamin-B receptor	LBR	LBR_HUMAN Lamin-B receptor OS=Homo sapiens OX=9606 GN=LBR PE=1 SV=2	1	2	2	2	0	0	0	1	0	0	1	0	0	2	0	1	70.702	615	615	0	5.1459				MS/MS			matching			MS/MS		matching		n. d.	n. d.	n. d.	n. d.	n. d.	n. d.	6.76097	n. d.
Q14974	Q14974	10	10	10	Importin subunit beta-1	KPNB1	IMB1_HUMAN Importin subunit beta-1 OS=Homo sapiens OX=9606 GN=KPNB1 PE=1 SV=2	1	10	10	10	4	2	3	7	7	7	6	7	5	10	9	6	97.169	876	876	0	135.39	MS/MS	MS/MS	MS/MS	MS/MS	MS/MS	MS/MS	MS/MS	MS/MS	MS/MS	MS/MS	MS/MS	MS/MS		8.11234	8.07994	7.98373	7.987	8.00411	8.00881	7.7888	7.79842
Q14980	Q14980	10	10	10	Nuclear mitotic apparatus protein 1	NUMA1	NUMA1_HUMAN Nuclear mitotic apparatus protein 1 OS=Homo sapiens OX=9606 GN=NUMA1 PE=1 SV=2	1	10	10	10	0	0	2	8	9	9	7	5	6	5	5	5	238.26	2115	2115	0	77.844			matching	MS/MS	MS/MS	MS/MS	MS/MS	MS/MS	MS/MS	MS/MS	MS/MS	MS/MS		n. d.	n. d.	7.28959	7.84056	7.9321	7.77537	7.57897	7.55044
Q15084	Q15084	12	12	12	Protein disulfide-isomerase A6	PDIA6	PDIA6_HUMAN Protein disulfide-isomerase A6 OS=Homo sapiens OX=9606 GN=PDIA6 PE=1 SV=1	1	12	12	12	8	8	9	10	11	11	11	11	12	10	12	10	48.121	440	440	0	295.87	MS/MS	MS/MS	MS/MS	MS/MS	MS/MS	MS/MS	MS/MS	MS/MS	MS/MS	MS/MS	MS/MS	MS/MS		8.62963	8.55601	8.665	8.83341	8.81972	8.8318	8.81364	8.80267
Q15165	Q15165	2	2	2	Serum paraoxonase/arylesterase 2	PON2	PON2_HUMAN Serum paraoxonase/arylesterase 2 OS=Homo sapiens OX=9606 GN=PON2 PE=1 SV=4	1	2	2	2	0	0	0	1	0	0	0	0	1	0	1	1	39.38	354	354	0	4.7105				MS/MS					MS/MS		MS/MS	MS/MS		n. d.	n. d.	n. d.	n. d.	n. d.	n. d.	n. d.	n. d.
Q15166	Q15166	3	3	3	Serum paraoxonase/lactonase 3	PON3	PON3_HUMAN Serum paraoxonase/lactonase 3 OS=Homo sapiens OX=9606 GN=PON3 PE=1 SV=3	1	3	3	3	3	3	2	0	1	0	2	2	2	0	0	0	39.607	354	354	0	8.5851	MS/MS	MS/MS	MS/MS		matching		MS/MS	MS/MS	MS/MS					7.65505	7.61638	7.67515	n. d.	6.70675	n. d.	7.4176	7.38794
Q15436;Q15437	Q15436;Q15437	2;1	2;1	2;1	Protein transport protein Sec23A;Protein transport protein Sec23B	SEC23A;SEC23B	SC23A_HUMAN Protein transport protein Sec23A OS=Homo sapiens OX=9606 GN=SEC23A PE=1 SV=2;SC23B_HUMAN Protein transport protein Sec23B OS=Homo sapiens OX=9606 GN=SEC23B PE=1 SV=2	2	2	2	2	0	1	1	2	2	2	2	2	2	2	2	2	86.16	765	765;767	0	4.2764		matching	matching	matching	matching	MS/MS	matching	matching	matching	MS/MS	matching	MS/MS		n. d.	7.37958	7.37532	7.19248	7.25225	7.10356	7.16447	7.18438
Q15629	Q15629	2	2	2	Translocating chain-associated membrane protein 1	TRAM1	TRAM1_HUMAN Translocating chain-associated membrane protein 1 OS=Homo sapiens OX=9606 GN=TRAM1 PE=1 SV=3	1	2	2	2	0	1	1	1	1	1	2	1	2	1	1	1	43.071	374	374	0	34.711		matching	matching	MS/MS	MS/MS	MS/MS	MS/MS	MS/MS	MS/MS	MS/MS	MS/MS	MS/MS		n. d.	7.24893	7.23254	7.31975	7.27834	7.23376	7.07867	7.21659
Q15738	Q15738	2	2	2	Sterol-4-alpha-carboxylate 3-dehydrogenase, decarboxylating	NSDHL	NSDHL_HUMAN Sterol-4-alpha-carboxylate 3-dehydrogenase, decarboxylating OS=Homo sapiens OX=9606 GN=NSDHL PE=1 SV=2	1	2	2	2	1	0	0	2	0	1	1	1	2	1	1	2	41.9	373	373	0	4.4994	MS/MS			MS/MS		matching	matching	matching	MS/MS	matching	matching	matching		7.29861	n. d.	n. d.	6.9507	n. d.	6.92953	6.91207	6.84635
Q15907;P62491	Q15907;P62491	4;3	4;3	4;3	Ras-related protein Rab-11B;Ras-related protein Rab-11A	RAB11B;RAB11A	RB11B_HUMAN Ras-related protein Rab-11B OS=Homo sapiens OX=9606 GN=RAB11B PE=1 SV=4;RB11A_HUMAN Ras-related protein Rab-11A OS=Homo sapiens OX=9606 GN=RAB11A PE=1 SV=3	2	4	4	4	0	0	0	1	1	2	1	0	1	2	2	0	24.488	218	218;216	0	10.445				MS/MS	MS/MS	MS/MS	matching		matching	MS/MS	matching			n. d.	n. d.	n. d.	n. d.	n. d.	n. d.	6.8269	n. d.
Q16181	Q16181	5	5	5	Septin-7	SEPT7	SEPT7_HUMAN Septin-7 OS=Homo sapiens OX=9606 GN=SEPT7 PE=1 SV=2	1	5	5	5	0	1	0	5	4	4	5	4	5	5	5	5	50.679	437	437	0	74.368		matching		MS/MS	MS/MS	MS/MS	MS/MS	MS/MS	MS/MS	MS/MS	MS/MS	MS/MS		n. d.	6.83895	n. d.	7.67311	7.77245	7.79689	7.61588	7.66013
Q16186	Q16186	2	2	2	Proteasomal ubiquitin receptor ADRM1	ADRM1	ADRM1_HUMAN Proteasomal ubiquitin receptor ADRM1 OS=Homo sapiens OX=9606 GN=ADRM1 PE=1 SV=2	1	2	2	2	1	0	0	2	2	2	2	1	1	1	1	1	42.153	407	407	0	8.4547	matching			MS/MS	MS/MS	MS/MS	MS/MS	MS/MS	matching	MS/MS	MS/MS	MS/MS		7.31919	n. d.	n. d.	7.33304	7.32172	7.29842	7.09128	7.20943
Q16401	Q16401	3	3	3	26S proteasome non-ATPase regulatory subunit 5	PSMD5	PSMD5_HUMAN 26S proteasome non-ATPase regulatory subunit 5 OS=Homo sapiens OX=9606 GN=PSMD5 PE=1 SV=3	1	3	3	3	2	2	2	3	2	3	3	2	2	1	1	1	56.195	504	504	0	29.064	MS/MS	MS/MS	MS/MS	MS/MS	MS/MS	MS/MS	MS/MS	MS/MS	MS/MS	MS/MS	MS/MS	MS/MS		6.94668	7.12041	6.95145	7.25854	7.20407	7.35511	7.341	7.45163
Q16540	Q16540	2	2	2	39S ribosomal protein L23, mitochondrial	MRPL23	RM23_HUMAN 39S ribosomal protein L23, mitochondrial OS=Homo sapiens OX=9606 GN=MRPL23 PE=1 SV=1	1	2	2	2	0	0	0	1	0	1	1	1	1	2	1	1	17.781	153	153	0.00071839	3.3105				MS/MS		MS/MS	MS/MS	MS/MS	MS/MS	MS/MS	MS/MS	MS/MS		n. d.	n. d.	n. d.	7.07262	n. d.	7.04474	6.83032	6.79202
Q16718	Q16718	5	5	5	NADH dehydrogenase [ubiquinone] 1 alpha subcomplex subunit 5	NDUFA5	NDUA5_HUMAN NADH dehydrogenase [ubiquinone] 1 alpha subcomplex subunit 5 OS=Homo sapiens OX=9606 GN=NDUFA5 PE=1 SV=3	1	5	5	5	1	1	1	2	3	3	3	4	5	4	3	3	13.459	116	116	0	56.064	matching	matching	MS/MS	MS/MS	MS/MS	MS/MS	MS/MS	MS/MS	MS/MS	MS/MS	MS/MS	MS/MS		6.90212	7.61377	7.449	7.4837	7.58192	7.45286	7.43639	7.48938
Q16795	Q16795	4	4	4	NADH dehydrogenase [ubiquinone] 1 alpha subcomplex subunit 9, mitochondrial	NDUFA9	NDUA9_HUMAN NADH dehydrogenase [ubiquinone] 1 alpha subcomplex subunit 9, mitochondrial OS=Homo sapiens OX=9606 GN=NDUFA9 PE=1 SV=2	1	4	4	4	2	3	3	4	4	4	3	3	3	2	4	4	42.509	377	377	0	27.735	MS/MS	MS/MS	MS/MS	MS/MS	MS/MS	MS/MS	MS/MS	MS/MS	MS/MS	MS/MS	MS/MS	MS/MS		7.74836	7.81413	7.74166	7.64659	7.63275	7.63505	7.57804	7.63002
Q1KMD3	Q1KMD3	7	7	7	Heterogeneous nuclear ribonucleoprotein U-like protein 2	HNRNPUL2	HNRL2_HUMAN Heterogeneous nuclear ribonucleoprotein U-like protein 2 OS=Homo sapiens OX=9606 GN=HNRNPUL2 PE=1 SV=1	1	7	7	7	1	0	0	5	6	4	5	4	5	5	4	5	85.104	747	747	0	30.497	matching			MS/MS	MS/MS	MS/MS	MS/MS	MS/MS	MS/MS	MS/MS	MS/MS	MS/MS		7.34311	n. d.	n. d.	7.65613	7.72765	7.75421	7.652	7.66558
Q4G0N4	Q4G0N4	6	6	6	NAD kinase 2, mitochondrial	NADK2	NAKD2_HUMAN NAD kinase 2, mitochondrial OS=Homo sapiens OX=9606 GN=NADK2 PE=1 SV=2	1	6	6	6	4	3	4	1	2	2	3	3	1	0	1	0	49.432	442	442	0	12.081	MS/MS	MS/MS	MS/MS	MS/MS	MS/MS	MS/MS	MS/MS	MS/MS	MS/MS		matching			7.54833	7.3527	7.32331	7.20238	7.15655	7.19271	7.067	7.36894
Q53GQ0	Q53GQ0	3	3	3	Very-long-chain 3-oxoacyl-CoA reductase	HSD17B12	DHB12_HUMAN Very-long-chain 3-oxoacyl-CoA reductase OS=Homo sapiens OX=9606 GN=HSD17B12 PE=1 SV=2	1	3	3	3	1	2	1	3	3	3	3	3	3	3	3	3	34.324	312	312	0	26.52	MS/MS	matching	MS/MS	MS/MS	MS/MS	MS/MS	MS/MS	MS/MS	MS/MS	MS/MS	MS/MS	MS/MS		8.00689	7.86376	7.99918	7.83348	7.81263	7.8216	7.83703	7.75295
Q53T59	Q53T59	2	2	2	HCLS1-binding protein 3	HS1BP3	H1BP3_HUMAN HCLS1-binding protein 3 OS=Homo sapiens OX=9606 GN=HS1BP3 PE=1 SV=1	1	2	2	2	0	0	0	0	0	1	0	0	0	0	1	0	42.78	392	392	0.0068536	2.1485						MS/MS					MS/MS			n. d.	n. d.	n. d.	n. d.	n. d.	n. d.	n. d.	n. d.
Q5R3I4	Q5R3I4	2	2	2	Tetratricopeptide repeat protein 38	TTC38	TTC38_HUMAN Tetratricopeptide repeat protein 38 OS=Homo sapiens OX=9606 GN=TTC38 PE=1 SV=1	1	2	2	2	0	0	1	1	2	0	2	2	2	1	1	1	52.787	469	469	0	23.799			matching	MS/MS	MS/MS		MS/MS	MS/MS	MS/MS	MS/MS	MS/MS	MS/MS		n. d.	n. d.	7.13062	6.95895	6.89833	n. d.	6.90279	6.90874
Q5VIR6	Q5VIR6	2	2	2	Vacuolar protein sorting-associated protein 53 homolog	VPS53	VPS53_HUMAN Vacuolar protein sorting-associated protein 53 homolog OS=Homo sapiens OX=9606 GN=VPS53 PE=1 SV=1	1	2	2	2	0	0	0	1	0	1	0	1	1	1	0	0	79.652	699	699	0	4.1652				MS/MS		matching		MS/MS	MS/MS	MS/MS				n. d.	n. d.	n. d.	7.05511	n. d.	6.64895	n. d.	6.92839
Q5VYK3	Q5VYK3	2	2	2	Proteasome-associated protein ECM29 homolog	ECM29	ECM29_HUMAN Proteasome adapter and scaffold protein ECM29 OS=Homo sapiens OX=9606 GN=ECPAS PE=1 SV=2	1	2	2	2	0	0	0	0	1	1	1	1	1	1	1	0	204.29	1845	1845	0	4.3913					MS/MS	matching	MS/MS	MS/MS	MS/MS	matching	MS/MS			n. d.	n. d.	n. d.	n. d.	6.93409	6.83156	6.70261	6.77752
Q6DD88	Q6DD88	3	3	3	Atlastin-3	ATL3	ATLA3_HUMAN Atlastin-3 OS=Homo sapiens OX=9606 GN=ATL3 PE=1 SV=1	1	3	3	3	0	0	2	3	3	2	2	2	2	1	1	2	60.541	541	541	0	20.219			matching	MS/MS	MS/MS	MS/MS	MS/MS	MS/MS	MS/MS	matching	matching	MS/MS		n. d.	n. d.	6.88936	7.2101	7.15357	7.19137	7.14922	7.13928
Q6IB77	Q6IB77	2	2	2	Glycine N-acyltransferase	GLYAT	GLYAT_HUMAN Glycine N-acyltransferase OS=Homo sapiens OX=9606 GN=GLYAT PE=1 SV=3	1	2	2	2	2	2	2	0	1	0	2	2	2	0	0	0	33.924	296	296	0	96.043	MS/MS	MS/MS	MS/MS		matching		MS/MS	MS/MS	MS/MS					7.82743	7.80393	7.83766	n. d.	7.36642	n. d.	7.79224	7.8121
Q709F0	Q709F0	3	3	3	Acyl-CoA dehydrogenase family member 11	ACAD11	ACD11_HUMAN Acyl-CoA dehydrogenase family member 11 OS=Homo sapiens OX=9606 GN=ACAD11 PE=1 SV=2	1	3	3	3	3	2	2	1	0	0	2	2	2	0	0	0	87.282	780	780	0	4.4178	MS/MS	MS/MS	MS/MS	matching			MS/MS	MS/MS	MS/MS					7.24731	7.26776	7.33842	7.16131	n. d.	n. d.	6.97488	7.10789
Q7KZF4	Q7KZF4	11	11	11	Staphylococcal nuclease domain-containing protein 1	SND1	SND1_HUMAN Staphylococcal nuclease domain-containing protein 1 OS=Homo sapiens OX=9606 GN=SND1 PE=1 SV=1	1	11	11	11	7	6	5	6	9	5	11	11	11	10	10	9	102	910	910	0	88.558	MS/MS	MS/MS	MS/MS	MS/MS	MS/MS	MS/MS	MS/MS	MS/MS	MS/MS	MS/MS	MS/MS	MS/MS		7.98437	8.0308	8.05396	7.82303	7.78559	7.78855	8.01515	8.04009
Q7L2H7	Q7L2H7	5	5	5	Eukaryotic translation initiation factor 3 subunit M	EIF3M	EIF3M_HUMAN Eukaryotic translation initiation factor 3 subunit M OS=Homo sapiens OX=9606 GN=EIF3M PE=1 SV=1	1	5	5	5	0	1	0	4	4	3	3	3	3	3	4	3	42.502	374	374	0	106.81		matching		MS/MS	MS/MS	MS/MS	MS/MS	MS/MS	MS/MS	MS/MS	MS/MS	MS/MS		n. d.	7.61345	n. d.	7.64213	7.55928	7.5866	7.47066	7.51218
Q86UE4	Q86UE4	3	3	3	Protein LYRIC	MTDH	LYRIC_HUMAN Protein LYRIC OS=Homo sapiens OX=9606 GN=MTDH PE=1 SV=2	1	3	3	3	2	1	1	3	3	3	3	2	3	0	2	0	63.836	582	582	0	11.175	matching	MS/MS	MS/MS	MS/MS	MS/MS	MS/MS	MS/MS	MS/MS	MS/MS		MS/MS			7.24087	7.28475	7.2445	7.32389	7.42293	7.39599	7.27795	7.33554
Q86UP2;Q9Y4F3	Q86UP2;Q9Y4F3	2;1	2;1	2;1	Kinectin;Meiosis arrest female protein 1	KTN1;KIAA0430	KTN1_HUMAN Kinectin OS=Homo sapiens OX=9606 GN=KTN1 PE=1 SV=1;MARF1_HUMAN Meiosis regulator and mRNA stability factor 1 OS=Homo sapiens OX=9606 GN=MARF1 PE=1 SV=6	2	2	2	2	0	0	0	1	1	0	1	0	1	1	0	1	156.27	1357	1357;1742	0	11.479				MS/MS	MS/MS		MS/MS		MS/MS	MS/MS		MS/MS		n. d.	n. d.	n. d.	n. d.	7.10823	n. d.	n. d.	n. d.
Q86VP6	Q86VP6	11	11	11	Cullin-associated NEDD8-dissociated protein 1	CAND1	CAND1_HUMAN Cullin-associated NEDD8-dissociated protein 1 OS=Homo sapiens OX=9606 GN=CAND1 PE=1 SV=2	1	11	11	11	3	4	4	10	9	9	10	8	8	8	9	9	136.37	1230	1230	0	208.5	MS/MS	MS/MS	MS/MS	MS/MS	MS/MS	MS/MS	MS/MS	MS/MS	MS/MS	MS/MS	MS/MS	MS/MS		8.02865	7.93581	7.95405	8.1788	8.18472	8.19173	7.98373	7.96437
Q86Y39	Q86Y39	3	3	3	NADH dehydrogenase [ubiquinone] 1 alpha subcomplex subunit 11	NDUFA11	NDUAB_HUMAN NADH dehydrogenase [ubiquinone] 1 alpha subcomplex subunit 11 OS=Homo sapiens OX=9606 GN=NDUFA11 PE=1 SV=3	1	3	3	3	1	2	2	2	3	2	2	3	2	2	2	2	14.852	141	141	0	7.5354	matching	matching	MS/MS	MS/MS	MS/MS	MS/MS	MS/MS	MS/MS	MS/MS	MS/MS	MS/MS	MS/MS		7.59934	7.4657	7.44688	7.57183	7.51415	7.39257	7.433	7.37751
Q8IVT2	Q8IVT2	3	3	3	Mitotic interactor and substrate of PLK1	MISP	MISP_HUMAN Mitotic interactor and substrate of PLK1 OS=Homo sapiens OX=9606 GN=MISP PE=1 SV=1	1	3	3	3	0	0	0	0	1	1	1	2	2	3	2	3	75.356	679	679	0	12.834					matching	matching	MS/MS	MS/MS	MS/MS	MS/MS	MS/MS	MS/MS		n. d.	n. d.	n. d.	n. d.	6.88237	7.07496	7.14	6.97173
Q8IXI1	Q8IXI1	2	2	2	Mitochondrial Rho GTPase 2	RHOT2	MIRO2_HUMAN Mitochondrial Rho GTPase 2 OS=Homo sapiens OX=9606 GN=RHOT2 PE=1 SV=2	1	2	2	2	0	0	0	0	0	1	1	0	0	0	0	0	68.117	618	618	0.0094007	1.812						MS/MS	MS/MS							n. d.	n. d.	n. d.	n. d.	n. d.	n. d.	6.47016	n. d.
Q8N1F7	Q8N1F7	2	2	2	Nuclear pore complex protein Nup93	NUP93	NUP93_HUMAN Nuclear pore complex protein Nup93 OS=Homo sapiens OX=9606 GN=NUP93 PE=1 SV=2	1	2	2	2	0	1	0	1	2	1	1	1	1	1	0	1	93.487	819	819	0.0007148	3.2557		matching		matching	MS/MS	matching	matching	matching	matching	MS/MS		matching		n. d.	6.45679	n. d.	6.47477	6.44694	6.55877	6.47998	6.48539
Q8N1G4	Q8N1G4	2	2	2	Leucine-rich repeat-containing protein 47	LRRC47	LRC47_HUMAN Leucine-rich repeat-containing protein 47 OS=Homo sapiens OX=9606 GN=LRRC47 PE=1 SV=1	1	2	2	2	1	2	2	2	2	2	2	2	2	1	2	2	63.472	583	583	0	5.6125	MS/MS	MS/MS	MS/MS	MS/MS	MS/MS	MS/MS	MS/MS	MS/MS	MS/MS	MS/MS	MS/MS	MS/MS		7.34126	7.3499	7.45036	7.35349	7.31679	7.28019	7.24991	7.23401
Q8NBS9	Q8NBS9	5	5	5	Thioredoxin domain-containing protein 5	TXNDC5	TXND5_HUMAN Thioredoxin domain-containing protein 5 OS=Homo sapiens OX=9606 GN=TXNDC5 PE=1 SV=2	1	5	5	5	2	2	2	5	5	3	5	5	5	4	3	3	47.628	432	432	0	35.037	MS/MS	MS/MS	MS/MS	MS/MS	MS/MS	MS/MS	MS/MS	MS/MS	MS/MS	MS/MS	MS/MS	MS/MS		7.86019	7.84568	7.84247	7.88451	7.78653	7.86911	7.73325	7.79358
Q8NC56	Q8NC56	2	2	2	LEM domain-containing protein 2	LEMD2	LEMD2_HUMAN LEM domain-containing protein 2 OS=Homo sapiens OX=9606 GN=LEMD2 PE=1 SV=1	1	2	2	2	0	0	0	0	1	1	0	1	0	0	0	0	56.974	503	503	0.00073046	3.432					MS/MS	MS/MS		MS/MS						n. d.	n. d.	n. d.	n. d.	6.96475	6.9009	n. d.	n. d.
Q8NFF5	Q8NFF5	2	2	2	FAD synthase;Molybdenum cofactor biosynthesis protein-like region;FAD synthase region	FLAD1	FAD1_HUMAN FAD synthase OS=Homo sapiens OX=9606 GN=FLAD1 PE=1 SV=1	1	2	2	2	1	1	0	2	2	2	1	1	0	1	1	1	65.265	587	587	0	4.3297	matching	matching		MS/MS	MS/MS	MS/MS	matching	matching		matching	MS/MS	MS/MS		6.99916	7.20022	n. d.	6.8683	6.90842	6.92969	6.76999	6.82787
Q8TAT6	Q8TAT6	2	2	2	Nuclear protein localization protein 4 homolog	NPLOC4	NPL4_HUMAN Nuclear protein localization protein 4 homolog OS=Homo sapiens OX=9606 GN=NPLOC4 PE=1 SV=3	1	2	2	2	1	0	0	0	2	0	1	2	2	2	0	1	68.119	608	608	0.0014124	3.1245	matching				MS/MS		matching	MS/MS	MS/MS	matching		matching		7.18515	n. d.	n. d.	n. d.	7.01636	n. d.	6.63738	6.94694
Q8WUK0	Q8WUK0	2	2	2	Phosphatidylglycerophosphatase and protein-tyrosine phosphatase 1	PTPMT1	PTPM1_HUMAN Phosphatidylglycerophosphatase and protein-tyrosine phosphatase 1 OS=Homo sapiens OX=9606 GN=PTPMT1 PE=1 SV=1	1	2	2	2	0	0	0	1	1	1	0	1	0	2	2	1	22.843	201	201	0	6.1602				MS/MS	MS/MS	MS/MS		matching		MS/MS	MS/MS	MS/MS		n. d.	n. d.	n. d.	6.51989	6.54803	n. d.	n. d.	6.39651
Q8WUM4	Q8WUM4	10	10	10	Programmed cell death 6-interacting protein	PDCD6IP	PDC6I_HUMAN Programmed cell death 6-interacting protein OS=Homo sapiens OX=9606 GN=PDCD6IP PE=1 SV=1	1	10	10	10	1	0	2	7	9	9	9	10	9	8	8	8	96.022	868	868	0	85.529	matching		MS/MS	MS/MS	MS/MS	MS/MS	MS/MS	MS/MS	MS/MS	MS/MS	MS/MS	MS/MS		7.89971	n. d.	7.27841	7.91174	7.85488	7.95649	7.83322	7.7955
Q8WVM8	Q8WVM8	2	2	2	Sec1 family domain-containing protein 1	SCFD1	SCFD1_HUMAN Sec1 family domain-containing protein 1 OS=Homo sapiens OX=9606 GN=SCFD1 PE=1 SV=4	1	2	2	2	0	1	1	2	2	2	2	2	2	1	1	1	72.379	642	642	0	13.454		MS/MS	MS/MS	matching	MS/MS	MS/MS	MS/MS	matching	MS/MS	MS/MS	matching	MS/MS		n. d.	7.54856	7.4367	7.35966	7.32785	7.28502	7.16551	7.16557
Q92544	Q92544	2	2	2	Transmembrane 9 superfamily member 4	TM9SF4	TM9S4_HUMAN Transmembrane 9 superfamily member 4 OS=Homo sapiens OX=9606 GN=TM9SF4 PE=1 SV=2	1	2	2	2	0	0	0	0	1	1	1	2	2	1	1	1	74.518	642	642	0	11.129					matching	matching	MS/MS	MS/MS	MS/MS	MS/MS	matching	matching		n. d.	n. d.	n. d.	n. d.	6.93945	6.96757	7.05385	6.95429
Q92575	Q92575	2	2	2	UBX domain-containing protein 4	UBXN4	UBXN4_HUMAN UBX domain-containing protein 4 OS=Homo sapiens OX=9606 GN=UBXN4 PE=1 SV=2	1	2	2	2	0	0	1	2	1	1	1	2	2	1	1	1	56.777	508	508	0	24.468			matching	MS/MS	MS/MS	MS/MS	MS/MS	MS/MS	MS/MS	MS/MS	MS/MS	MS/MS		n. d.	n. d.	6.99842	6.99507	7.07078	7.08657	7.03695	7.07518
Q92598;O95757	Q92598	8;2	7;1	7;1	Heat shock protein 105 kDa	HSPH1	HS105_HUMAN Heat shock protein 105 kDa OS=Homo sapiens OX=9606 GN=HSPH1 PE=1 SV=1	2	8	7	7	1	1	1	5	4	5	5	6	4	4	4	4	96.864	858	858;839	0	23.967	matching	matching	matching	MS/MS	MS/MS	MS/MS	MS/MS	MS/MS	MS/MS	MS/MS	MS/MS	MS/MS		7.78723	7.35811	7.77624	7.56253	7.56893	7.53945	7.37341	7.40279
Q92616	Q92616	9	9	9	Translational activator GCN1	GCN1L1	GCN1_HUMAN eIF-2-alpha kinase activator GCN1 OS=Homo sapiens OX=9606 GN=GCN1 PE=1 SV=6	1	9	9	9	4	2	1	4	3	4	5	6	7	6	3	3	292.75	2671	2671	0	21.545	MS/MS	matching	MS/MS	MS/MS	MS/MS	MS/MS	MS/MS	MS/MS	MS/MS	MS/MS	MS/MS	MS/MS		7.45644	7.36416	7.22212	7.27878	7.06848	7.24638	7.15981	7.22796
Q92626	Q92626	4	4	4	Peroxidasin homolog	PXDN	PXDN_HUMAN Peroxidasin homolog OS=Homo sapiens OX=9606 GN=PXDN PE=1 SV=2	1	4	4	4	0	0	0	0	1	0	0	0	1	3	4	3	165.27	1479	1479	0	13.07					matching				matching	MS/MS	MS/MS	MS/MS		n. d.	n. d.	n. d.	n. d.	6.69896	n. d.	n. d.	n. d.
Q92820	Q92820	3	3	3	Gamma-glutamyl hydrolase	GGH	GGH_HUMAN Gamma-glutamyl hydrolase OS=Homo sapiens OX=9606 GN=GGH PE=1 SV=2	1	3	3	3	2	1	0	2	2	1	3	1	2	3	3	1	35.964	318	318	0	7.3196	MS/MS	matching		matching	matching	matching	MS/MS	matching	MS/MS	MS/MS	MS/MS	matching		7.13859	7.16524	n. d.	7.12772	6.98962	7.20011	7.45682	7.22909
Q92945	Q92945	3	3	3	Far upstream element-binding protein 2	KHSRP	FUBP2_HUMAN Far upstream element-binding protein 2 OS=Homo sapiens OX=9606 GN=KHSRP PE=1 SV=4	1	3	3	3	0	0	1	2	2	1	2	2	3	2	1	1	73.114	711	711	0	6.0216			matching	MS/MS	MS/MS	MS/MS	MS/MS	MS/MS	MS/MS	MS/MS	MS/MS	MS/MS		n. d.	n. d.	6.26802	7.01182	7.03346	6.85287	6.84474	6.89328
Q93008;O00507	Q93008;O00507	3;2	3;2	3;2	Probable ubiquitin carboxyl-terminal hydrolase FAF-X;Probable ubiquitin carboxyl-terminal hydrolase FAF-Y	USP9X;USP9Y	USP9X_HUMAN Probable ubiquitin carboxyl-terminal hydrolase FAF-X OS=Homo sapiens OX=9606 GN=USP9X PE=1 SV=3;USP9Y_HUMAN Probable ubiquitin carboxyl-terminal hydrolase FAF-Y OS=Homo sapiens OX=9606 GN=USP9Y PE=2 SV=2	2	3	3	3	2	1	1	1	1	1	3	2	3	1	2	2	292.28	2570	2570;2555	0	7.7451	matching	MS/MS	matching	MS/MS	matching	MS/MS	MS/MS	matching	matching	matching	MS/MS	matching		7.4103	7.57205	7.41177	7.42233	7.4298	7.32127	7.14737	7.15839
Q969Z3	Q969Z3	3	3	3	Mitochondrial amidoxime reducing component 2	MARC2	MARC2_HUMAN Mitochondrial amidoxime reducing component 2 OS=Homo sapiens OX=9606 GN=MARC2 PE=1 SV=1	1	3	3	3	2	2	2	1	1	1	3	2	3	3	2	0	38.023	335	335	0	7.2295	MS/MS	MS/MS	MS/MS	MS/MS	MS/MS	MS/MS	MS/MS	MS/MS	MS/MS	MS/MS	matching			7.45623	7.07015	7.13168	n. d.	n. d.	6.8687	7.32172	7.41095
Q96AG4	Q96AG4	5	5	5	Leucine-rich repeat-containing protein 59	LRRC59	LRC59_HUMAN Leucine-rich repeat-containing protein 59 OS=Homo sapiens OX=9606 GN=LRRC59 PE=1 SV=1	1	5	5	5	0	1	0	4	4	4	5	5	5	4	5	4	34.93	307	307	0	57.438		MS/MS		MS/MS	MS/MS	MS/MS	MS/MS	MS/MS	MS/MS	MS/MS	MS/MS	MS/MS		n. d.	7.2051	n. d.	7.79456	7.69871	7.63143	7.85713	7.84172
Q96C23	Q96C23	3	3	3	Aldose 1-epimerase	GALM	GALM_HUMAN Aldose 1-epimerase OS=Homo sapiens OX=9606 GN=GALM PE=1 SV=1	1	3	3	3	1	2	1	2	2	2	3	3	3	0	1	1	37.765	342	342	0	7.4175	MS/MS	matching	MS/MS	matching	matching	matching	MS/MS	MS/MS	MS/MS		MS/MS	matching		7.18478	7.11008	7.16891	6.97051	7.03535	7.02922	7.21386	7.26818
Q96HY6	Q96HY6	2	2	2	DDRGK domain-containing protein 1	DDRGK1	DDRGK_HUMAN DDRGK domain-containing protein 1 OS=Homo sapiens OX=9606 GN=DDRGK1 PE=1 SV=2	1	2	2	2	0	0	0	0	2	1	2	1	1	1	0	0	35.61	314	314	0	4.2259					MS/MS	matching	MS/MS	matching	matching	matching				n. d.	n. d.	n. d.	n. d.	6.22357	6.15336	6.80505	6.16973
Q96I99	Q96I99	7	7	7	Succinyl-CoA ligase [GDP-forming] subunit beta, mitochondrial	SUCLG2	SUCB2_HUMAN Succinate--CoA ligase [GDP-forming] subunit beta, mitochondrial OS=Homo sapiens OX=9606 GN=SUCLG2 PE=1 SV=2	1	7	7	7	4	4	5	5	6	5	6	5	5	5	4	5	46.51	432	432	0	35.61	MS/MS	MS/MS	MS/MS	MS/MS	MS/MS	MS/MS	MS/MS	MS/MS	MS/MS	MS/MS	MS/MS	MS/MS		7.95768	7.98061	7.93009	8.18777	8.2029	8.17324	8.02268	7.99201
Q96IJ6	Q96IJ6	2	2	2	Mannose-1-phosphate guanyltransferase alpha	GMPPA	GMPPA_HUMAN Mannose-1-phosphate guanyltransferase alpha OS=Homo sapiens OX=9606 GN=GMPPA PE=1 SV=1	1	2	2	2	0	0	0	1	1	2	1	0	2	1	0	1	46.291	420	420	0	5.4922				MS/MS	MS/MS	MS/MS	MS/MS		MS/MS	matching		MS/MS		n. d.	n. d.	n. d.	6.87189	n. d.	6.99499	6.85811	n. d.
Q96KP4	Q96KP4	10	10	10	Cytosolic non-specific dipeptidase	CNDP2	CNDP2_HUMAN Cytosolic non-specific dipeptidase OS=Homo sapiens OX=9606 GN=CNDP2 PE=1 SV=2	1	10	10	10	8	7	8	8	6	7	6	6	6	4	5	5	52.878	475	475	0	83.938	MS/MS	MS/MS	MS/MS	MS/MS	MS/MS	MS/MS	MS/MS	MS/MS	MS/MS	MS/MS	MS/MS	MS/MS		8.19499	8.1797	8.19106	7.95204	8.00612	8.00312	7.99786	7.86913
Q9BZ76;Q96NU0	Q9BZ76;Q96NU0	2;2	2;2	2;2	Contactin-associated protein-like 3;Contactin-associated protein-like 3B	CNTNAP3;CNTNAP3B	CNTP3_HUMAN Contactin-associated protein-like 3 OS=Homo sapiens OX=9606 GN=CNTNAP3 PE=2 SV=3;CNT3B_HUMAN Contactin-associated protein-like 3B OS=Homo sapiens OX=9606 GN=CNTNAP3B PE=2 SV=3	2	2	2	2	2	2	2	2	1	2	2	2	2	1	1	1	140.69	1288	1288;1288	0.0068111	2.1089	MS/MS	MS/MS	MS/MS	MS/MS	MS/MS	MS/MS	MS/MS	MS/MS	MS/MS	MS/MS	MS/MS	MS/MS		8.16988	8.02053	8.0128	8.27667	8.336	8.28387	8.04801	8.03806
Q96RP9	Q96RP9	3	3	3	Elongation factor G, mitochondrial	GFM1	EFGM_HUMAN Elongation factor G, mitochondrial OS=Homo sapiens OX=9606 GN=GFM1 PE=1 SV=2	1	3	3	3	0	0	0	0	1	1	3	2	3	0	1	1	83.471	751	751	0	5.8859					matching	matching	MS/MS	MS/MS	matching		MS/MS	MS/MS		n. d.	n. d.	n. d.	n. d.	7.01208	7.08077	7.14117	7.07646
Q96TA1	Q96TA1	2	2	2	Niban-like protein 1	FAM129B	NIBL1_HUMAN Niban-like protein 1 OS=Homo sapiens OX=9606 GN=FAM129B PE=1 SV=3	1	2	2	2	0	1	0	2	2	1	1	1	1	2	1	2	84.137	746	746	0	9.2956		matching		MS/MS	MS/MS	MS/MS	MS/MS	MS/MS	MS/MS	MS/MS	MS/MS	MS/MS		n. d.	6.34082	n. d.	6.9568	7.03338	6.96971	6.99585	7.05896
Q99447	Q99447	2	2	2	Ethanolamine-phosphate cytidylyltransferase	PCYT2	PCY2_HUMAN Ethanolamine-phosphate cytidylyltransferase OS=Homo sapiens OX=9606 GN=PCYT2 PE=1 SV=1	1	2	2	2	0	1	1	0	0	0	0	1	0	0	0	0	43.835	389	389	0	5.5727		MS/MS	MS/MS					MS/MS						n. d.	6.8578	6.97492	n. d.	n. d.	n. d.	n. d.	n. d.
Q99497	Q99497	4	4	4	Protein deglycase DJ-1	PARK7	PARK7_HUMAN Protein/nucleic acid deglycase DJ-1 OS=Homo sapiens OX=9606 GN=PARK7 PE=1 SV=2	1	4	4	4	3	4	4	4	4	3	4	3	4	3	4	4	19.891	189	189	0	63.901	MS/MS	MS/MS	MS/MS	MS/MS	MS/MS	MS/MS	MS/MS	MS/MS	MS/MS	MS/MS	MS/MS	MS/MS		8.01402	8.12238	8.06815	8.17519	8.19819	8.20817	7.96663	8.04017
Q99623	Q99623	7	7	7	Prohibitin-2	PHB2	PHB2_HUMAN Prohibitin-2 OS=Homo sapiens OX=9606 GN=PHB2 PE=1 SV=2	1	7	7	7	6	7	7	7	7	7	7	7	7	7	7	7	33.296	299	299	0	209.54	MS/MS	MS/MS	MS/MS	MS/MS	MS/MS	MS/MS	MS/MS	MS/MS	MS/MS	MS/MS	MS/MS	MS/MS		8.28244	8.21603	8.2351	8.39429	8.37234	8.41662	8.42284	8.41177
Q99714	Q99714	7	7	7	3-hydroxyacyl-CoA dehydrogenase type-2	HSD17B10	HCD2_HUMAN 3-hydroxyacyl-CoA dehydrogenase type-2 OS=Homo sapiens OX=9606 GN=HSD17B10 PE=1 SV=3	1	7	7	7	7	5	6	7	7	7	7	6	6	7	5	7	26.923	261	261	0	151.57	MS/MS	MS/MS	MS/MS	MS/MS	MS/MS	MS/MS	MS/MS	MS/MS	MS/MS	MS/MS	MS/MS	MS/MS		8.30387	8.28187	8.19248	8.41682	8.32775	8.32564	8.14023	8.19209
Q99805	Q99805	2	2	2	Transmembrane 9 superfamily member 2	TM9SF2	TM9S2_HUMAN Transmembrane 9 superfamily member 2 OS=Homo sapiens OX=9606 GN=TM9SF2 PE=1 SV=1	1	2	2	2	0	0	0	0	0	1	1	2	2	2	1	2	75.775	663	663	0.0044929	2.3352						matching	matching	MS/MS	MS/MS	MS/MS	matching	matching		n. d.	n. d.	n. d.	n. d.	n. d.	7.14585	7.19137	7.21035
Q99832	Q99832	8	8	8	T-complex protein 1 subunit eta	CCT7	TCPH_HUMAN T-complex protein 1 subunit eta OS=Homo sapiens OX=9606 GN=CCT7 PE=1 SV=2	1	8	8	8	3	3	3	6	6	8	7	7	5	5	5	4	59.366	543	543	0	26.876	MS/MS	MS/MS	MS/MS	MS/MS	MS/MS	MS/MS	MS/MS	MS/MS	MS/MS	MS/MS	MS/MS	MS/MS		7.86921	7.67047	7.90791	7.75046	7.72446	7.76436	7.73851	7.73955
Q9BPW8	Q9BPW8	2	2	2	Protein NipSnap homolog 1	NIPSNAP1	NIPS1_HUMAN Protein NipSnap homolog 1 OS=Homo sapiens OX=9606 GN=NIPSNAP1 PE=1 SV=1	1	2	2	2	1	1	2	1	0	1	1	1	1	0	0	0	33.31	284	284	0	6.5007	matching	MS/MS	MS/MS	MS/MS		MS/MS	MS/MS	MS/MS	MS/MS					7.15116	7.27515	7.27552	7.16358	n. d.	7.24145	7.2158	7.33574
Q9BR76	Q9BR76	4	4	4	Coronin-1B	CORO1B	COR1B_HUMAN Coronin-1B OS=Homo sapiens OX=9606 GN=CORO1B PE=1 SV=1	1	4	4	4	0	0	1	2	4	4	3	4	3	1	2	3	54.234	489	489	0	10.199			matching	MS/MS	MS/MS	MS/MS	MS/MS	MS/MS	MS/MS	matching	matching	MS/MS		n. d.	n. d.	6.81604	7.30415	7.15731	7.16092	7.46506	7.47497
Q9BRX8	Q9BRX8	3	3	3	Redox-regulatory protein FAM213A	FAM213A	F213A_HUMAN Redox-regulatory protein FAM213A OS=Homo sapiens OX=9606 GN=FAM213A PE=1 SV=3	1	3	3	3	3	3	3	2	1	2	2	2	2	1	2	2	25.764	229	229	0	10.975	MS/MS	MS/MS	MS/MS	MS/MS	MS/MS	MS/MS	MS/MS	MS/MS	MS/MS	MS/MS	MS/MS	MS/MS		7.53427	7.47748	7.478	7.38308	7.30466	7.404	7.64381	7.59576
Q9BS26	Q9BS26	2	2	2	Endoplasmic reticulum resident protein 44	ERP44	ERP44_HUMAN Endoplasmic reticulum resident protein 44 OS=Homo sapiens OX=9606 GN=ERP44 PE=1 SV=1	1	2	2	2	1	1	2	2	2	2	2	2	2	2	2	2	46.971	406	406	0	72.948	MS/MS	MS/MS	MS/MS	MS/MS	MS/MS	MS/MS	MS/MS	MS/MS	MS/MS	MS/MS	MS/MS	MS/MS		7.45741	7.40576	7.31603	7.5718	7.67391	7.63016	7.68627	7.65945
Q9BSJ8	Q9BSJ8	14	14	14	Extended synaptotagmin-1	ESYT1	ESYT1_HUMAN Extended synaptotagmin-1 OS=Homo sapiens OX=9606 GN=ESYT1 PE=1 SV=1	1	14	14	14	2	3	7	10	13	11	10	12	11	7	10	9	122.85	1104	1104	0	74.03	MS/MS	MS/MS	MS/MS	MS/MS	MS/MS	MS/MS	MS/MS	MS/MS	MS/MS	MS/MS	MS/MS	MS/MS		7.66149	7.7758	7.84237	8.07383	8.00186	8.01136	7.97009	7.96182
Q9BTZ2;Q6PKH6;P0CG22	Q9BTZ2;Q6PKH6;P0CG22	2;1;1	2;1;1	2;1;1	Dehydrogenase/reductase SDR family member 4;Dehydrogenase/reductase SDR family member 4-like 2;Putative dehydrogenase/reductase SDR family member 4-like 1	DHRS4;DHRS4L2;DHRS4L1	DHRS4_HUMAN Dehydrogenase/reductase SDR family member 4 OS=Homo sapiens OX=9606 GN=DHRS4 PE=1 SV=3;DR4L2_HUMAN Dehydrogenase/reductase SDR family member 4-like 2 OS=Homo sapiens OX=9606 GN=DHRS4L2 PE=2 SV=1;DR4L1_HUMAN Putative dehydrogenase/reductase SDR	3	2	2	2	2	2	1	1	1	1	0	1	1	0	0	1	29.537	278	278;230;281	0.0019672	2.5016	MS/MS	matching	matching	matching	matching	matching		matching	matching			matching		7.24581	6.95069	7.02999	6.80219	6.88383	6.89346	n. d.	6.87269
Q9BXN1	Q9BXN1	5	5	5	Asporin	ASPN	ASPN_HUMAN Asporin OS=Homo sapiens OX=9606 GN=ASPN PE=1 SV=2	1	5	5	5	1	0	1	2	2	2	4	2	2	5	4	4	43.417	380	380	0	15.907	matching		matching	matching	MS/MS	matching	MS/MS	MS/MS	MS/MS	MS/MS	MS/MS	MS/MS		7.18187	n. d.	7.0515	7.35428	7.41855	7.40269	7.62229	7.58925
Q9BY49	Q9BY49	4	4	4	Peroxisomal trans-2-enoyl-CoA reductase	PECR	PECR_HUMAN Peroxisomal trans-2-enoyl-CoA reductase OS=Homo sapiens OX=9606 GN=PECR PE=1 SV=2	1	4	4	4	4	4	3	1	0	0	2	2	2	0	0	0	32.544	303	303	0	22.044	MS/MS	MS/MS	MS/MS	matching			MS/MS	MS/MS	MS/MS					7.83124	7.83464	7.90577	7.43385	n. d.	n. d.	7.59682	7.74901
Q9BYD3	Q9BYD3	2	2	2	39S ribosomal protein L4, mitochondrial	MRPL4	RM04_HUMAN 39S ribosomal protein L4, mitochondrial OS=Homo sapiens OX=9606 GN=MRPL4 PE=1 SV=1	1	2	2	2	0	0	0	1	0	1	1	1	1	0	0	1	34.919	311	311	0.0084439	1.9622				MS/MS		matching	matching	MS/MS	matching			matching		n. d.	n. d.	n. d.	n. d.	n. d.	7.13802	7.20404	6.93716
Q9BZZ5	Q9BZZ5	5	5	5	Apoptosis inhibitor 5	API5	API5_HUMAN Apoptosis inhibitor 5 OS=Homo sapiens OX=9606 GN=API5 PE=1 SV=3	1	5	5	5	0	0	1	3	3	4	4	4	4	3	4	2	59.004	524	524	0	41.519			matching	MS/MS	MS/MS	MS/MS	MS/MS	MS/MS	MS/MS	MS/MS	MS/MS	MS/MS		n. d.	n. d.	7.17791	7.44834	7.56999	7.5697	7.56928	7.45936
Q9H0W9	Q9H0W9	2	2	2	Ester hydrolase C11orf54	C11orf54	CK054_HUMAN Ester hydrolase C11orf54 OS=Homo sapiens OX=9606 GN=C11orf54 PE=1 SV=1	1	2	2	2	1	1	2	0	1	0	1	0	0	0	1	0	35.117	315	315	0	18.793	matching	matching	MS/MS		matching		matching				matching			7.05026	7.06085	7.4757	n. d.	6.79405	n. d.	6.97332	n. d.
Q9H3R2	Q9H3R2	2	2	2	Mucin-13	MUC13	MUC13_HUMAN Mucin-13 OS=Homo sapiens OX=9606 GN=MUC13 PE=1 SV=3	1	2	2	2	0	0	0	2	0	0	2	2	2	1	2	2	54.603	512	512	0.0014035	3.0725				matching			matching	matching	MS/MS	MS/MS	MS/MS	MS/MS		n. d.	n. d.	n. d.	7.07162	n. d.	n. d.	7.03246	7.08397
Q9H4G0	Q9H4G0	2	2	2	Band 4.1-like protein 1	EPB41L1	E41L1_HUMAN Band 4.1-like protein 1 OS=Homo sapiens OX=9606 GN=EPB41L1 PE=1 SV=2	1	2	2	2	0	0	0	0	1	0	1	1	1	1	0	0	98.502	881	881	0.0090036	1.9323					matching		MS/MS	MS/MS	matching	MS/MS				n. d.	n. d.	n. d.	n. d.	6.92353	n. d.	7.01452	6.8785
Q9H6R3	Q9H6R3	2	2	2	Acyl-CoA synthetase short-chain family member 3, mitochondrial	ACSS3	ACSS3_HUMAN Acyl-CoA synthetase short-chain family member 3, mitochondrial OS=Homo sapiens OX=9606 GN=ACSS3 PE=1 SV=1	1	2	2	2	1	1	1	2	1	0	2	2	2	0	0	0	74.777	686	686	0	5.8921	MS/MS	MS/MS	MS/MS	matching	MS/MS		matching	MS/MS	MS/MS					7.09121	7.0936	7.19388	6.94339	6.9171	n. d.	7.09601	6.93717
Q9H936;Q9H1K4	Q9H936;Q9H1K4	3;2	3;2	3;2	Mitochondrial glutamate carrier 1;Mitochondrial glutamate carrier 2	SLC25A22;SLC25A18	GHC1_HUMAN Mitochondrial glutamate carrier 1 OS=Homo sapiens OX=9606 GN=SLC25A22 PE=1 SV=1;GHC2_HUMAN Mitochondrial glutamate carrier 2 OS=Homo sapiens OX=9606 GN=SLC25A18 PE=1 SV=1	2	3	3	3	2	1	1	2	0	0	2	2	2	1	0	0	34.47	323	323;315	0.0013596	2.7814	MS/MS	matching	matching	matching			MS/MS	MS/MS	MS/MS	matching				6.83577	6.91583	6.97964	6.70809	n. d.	n. d.	7.01119	6.95044
Q9H9B4	Q9H9B4	5	5	5	Sideroflexin-1	SFXN1	SFXN1_HUMAN Sideroflexin-1 OS=Homo sapiens OX=9606 GN=SFXN1 PE=1 SV=4	1	5	5	5	2	3	2	3	3	3	5	5	4	3	3	2	35.619	322	322	0	55.773	MS/MS	MS/MS	MS/MS	MS/MS	MS/MS	MS/MS	MS/MS	MS/MS	MS/MS	MS/MS	MS/MS	MS/MS		7.64656	7.65828	7.66099	7.59137	7.55377	7.64252	7.8545	7.87601
Q9HBL0	Q9HBL0	2	2	2	Tensin-1	TNS1	TENS1_HUMAN Tensin-1 OS=Homo sapiens OX=9606 GN=TNS1 PE=1 SV=2	1	2	2	2	0	0	0	1	0	2	1	1	1	1	0	1	185.7	1735	1735	0	6.8167				MS/MS		MS/MS	MS/MS	matching	MS/MS	MS/MS		matching		n. d.	n. d.	n. d.	7.03145	n. d.	7.06882	6.97755	6.91414
Q9HC35	Q9HC35	3	3	3	Echinoderm microtubule-associated protein-like 4	EML4	EMAL4_HUMAN Echinoderm microtubule-associated protein-like 4 OS=Homo sapiens OX=9606 GN=EML4 PE=1 SV=3	1	3	3	3	1	1	2	3	3	2	2	2	2	2	1	2	108.91	981	981	0	5.0191	MS/MS	MS/MS	MS/MS	MS/MS	MS/MS	MS/MS	MS/MS	MS/MS	MS/MS	MS/MS	MS/MS	MS/MS		7.69132	7.63028	7.69036	7.54835	7.5293	7.57867	7.48153	7.5366
Q9NNW7;Q16881	Q9NNW7;Q16881	2;1	2;1	2;1	Thioredoxin reductase 2, mitochondrial;Thioredoxin reductase 1, cytoplasmic	TXNRD2;TXNRD1	TRXR2_HUMAN Thioredoxin reductase 2, mitochondrial OS=Homo sapiens OX=9606 GN=TXNRD2 PE=1 SV=3;TRXR1_HUMAN Thioredoxin reductase 1, cytoplasmic OS=Homo sapiens OX=9606 GN=TXNRD1 PE=1 SV=3	2	2	2	2	1	1	1	1	1	1	0	2	1	1	1	1	56.506	524	524;649	0.00071023	3.1928	MS/MS	matching	matching	MS/MS	MS/MS	MS/MS		MS/MS	MS/MS	matching	MS/MS	matching		7.0683	7.06126	7.04029	7.23782	6.99348	7.19363	n. d.	7.16319
Q9NQ94	Q9NQ94	4	4	4	APOBEC1 complementation factor	A1CF	A1CF_HUMAN APOBEC1 complementation factor OS=Homo sapiens OX=9606 GN=A1CF PE=1 SV=1	1	4	4	4	1	3	1	0	1	0	2	2	2	0	1	1	65.202	594	594	0	5.2704	MS/MS	MS/MS	MS/MS		matching		MS/MS	MS/MS	MS/MS		matching	matching		6.97886	6.92637	6.97009	n. d.	6.89546	n. d.	7.17011	7.11711
Q9NQC3	Q9NQC3	3	3	3	Reticulon-4	RTN4	RTN4_HUMAN Reticulon-4 OS=Homo sapiens OX=9606 GN=RTN4 PE=1 SV=2	1	3	3	3	1	3	1	2	2	3	3	2	2	3	2	3	129.93	1192	1192	0	23.475	MS/MS	MS/MS	MS/MS	MS/MS	MS/MS	MS/MS	MS/MS	MS/MS	MS/MS	MS/MS	MS/MS	MS/MS		7.18079	6.87926	7.48844	7.47674	7.39375	7.31656	7.52002	7.59429
Q9NR19	Q9NR19	3	3	3	Acetyl-coenzyme A synthetase, cytoplasmic	ACSS2	ACSA_HUMAN Acetyl-coenzyme A synthetase, cytoplasmic OS=Homo sapiens OX=9606 GN=ACSS2 PE=1 SV=1	1	3	3	3	3	2	3	3	2	2	3	3	3	2	3	2	78.579	701	701	0.0014104	3.0982	MS/MS	matching	MS/MS	MS/MS	MS/MS	MS/MS	MS/MS	MS/MS	MS/MS	MS/MS	MS/MS	MS/MS		8.16319	8.07441	8.80476	8.8619	8.63781	8.9667	8.94323	9.2149
Q9NS69	Q9NS69	2	2	2	Mitochondrial import receptor subunit TOM22 homolog	TOMM22	TOM22_HUMAN Mitochondrial import receptor subunit TOM22 homolog OS=Homo sapiens OX=9606 GN=TOMM22 PE=1 SV=3	1	2	2	2	1	0	0	2	1	2	1	2	2	1	1	1	15.521	142	142	0	28.449	matching			MS/MS	MS/MS	MS/MS	MS/MS	MS/MS	MS/MS	MS/MS	MS/MS	MS/MS		7.15509	n. d.	n. d.	7.48001	7.48758	7.52558	7.13082	7.44739
Q9NSD9	Q9NSD9	4	4	4	Phenylalanine--tRNA ligase beta subunit	FARSB	SYFB_HUMAN Phenylalanine--tRNA ligase beta subunit OS=Homo sapiens OX=9606 GN=FARSB PE=1 SV=3	1	4	4	4	0	0	1	3	2	3	4	3	4	3	3	4	66.115	589	589	0	7.0976			matching	MS/MS	MS/MS	MS/MS	MS/MS	MS/MS	MS/MS	MS/MS	MS/MS	MS/MS		n. d.	n. d.	6.8766	7.15226	7.252	7.27247	7.25232	7.18084
Q9NSE4	Q9NSE4	8	8	8	Isoleucine--tRNA ligase, mitochondrial	IARS2	SYIM_HUMAN Isoleucine--tRNA ligase, mitochondrial OS=Homo sapiens OX=9606 GN=IARS2 PE=1 SV=2	1	8	8	8	3	1	3	4	2	4	6	6	6	5	6	6	113.79	1012	1012	0	38.542	MS/MS	MS/MS	matching	MS/MS	MS/MS	MS/MS	MS/MS	MS/MS	MS/MS	MS/MS	MS/MS	MS/MS		7.45778	6.82161	7.36745	7.60713	7.38493	7.44988	7.46034	7.56901
Q9NTJ5	Q9NTJ5	2	2	2	Phosphatidylinositide phosphatase SAC1	SACM1L	SAC1_HUMAN Phosphatidylinositide phosphatase SAC1 OS=Homo sapiens OX=9606 GN=SACM1L PE=1 SV=2	1	2	2	2	1	2	1	1	1	1	2	2	2	1	1	1	66.966	587	587	0	3.7241	matching	matching	matching	MS/MS	matching	matching	MS/MS	MS/MS	matching	matching	matching	matching		6.96801	6.86533	7.03419	6.85731	6.97138	6.89402	6.83637	6.84949
Q9NTX5	Q9NTX5	2	2	2	Ethylmalonyl-CoA decarboxylase	ECHDC1	ECHD1_HUMAN Ethylmalonyl-CoA decarboxylase OS=Homo sapiens OX=9606 GN=ECHDC1 PE=1 SV=2	1	2	2	2	1	0	1	0	2	0	1	0	0	0	1	1	33.698	307	307	0.0095637	1.9113	matching		matching		MS/MS		MS/MS				MS/MS	matching		6.90517	n. d.	6.73559	n. d.	7.21725	n. d.	n. d.	n. d.
Q9NUJ1	Q9NUJ1	2	2	2	Mycophenolic acid acyl-glucuronide esterase, mitochondrial	ABHD10	ABHDA_HUMAN Mycophenolic acid acyl-glucuronide esterase, mitochondrial OS=Homo sapiens OX=9606 GN=ABHD10 PE=1 SV=1	1	2	2	2	1	1	1	1	1	1	2	1	2	0	1	0	33.932	306	306	0	8.0123	MS/MS	matching	MS/MS	matching	matching	matching	MS/MS	matching	MS/MS		matching			6.94547	6.93077	6.94448	6.92551	6.81261	6.95413	6.85916	6.94144
Q9NVD7	Q9NVD7	2	2	2	Alpha-parvin	PARVA	PARVA_HUMAN Alpha-parvin OS=Homo sapiens OX=9606 GN=PARVA PE=1 SV=1	1	2	2	2	1	1	2	2	2	2	2	2	2	1	2	1	42.243	372	372	0	22.98	MS/MS	MS/MS	MS/MS	MS/MS	MS/MS	MS/MS	MS/MS	MS/MS	MS/MS	MS/MS	MS/MS	MS/MS		7.31942	7.2559	7.18543	7.28789	7.2249	7.21838	7.06115	7.1118
Q9NVI7;Q5T9A4;Q5T2N8	Q9NVI7;Q5T9A4	4;2;1	4;2;1	4;2;1	ATPase family AAA domain-containing protein 3A;ATPase family AAA domain-containing protein 3B	ATAD3A;ATAD3B	ATD3A_HUMAN ATPase family AAA domain-containing protein 3A OS=Homo sapiens OX=9606 GN=ATAD3A PE=1 SV=2;ATD3B_HUMAN ATPase family AAA domain-containing protein 3B OS=Homo sapiens OX=9606 GN=ATAD3B PE=1 SV=1	3	4	4	4	0	1	1	1	1	1	3	3	3	3	1	2	71.368	634	634;648;411	0	4.9439		matching	matching	matching	matching	matching	MS/MS	MS/MS	MS/MS	MS/MS	MS/MS	MS/MS		n. d.	7.04603	7.10992	7.01582	6.96832	6.96729	6.91289	6.78543
Q9NX40	Q9NX40	2	2	2	OCIA domain-containing protein 1	OCIAD1	OCAD1_HUMAN OCIA domain-containing protein 1 OS=Homo sapiens OX=9606 GN=OCIAD1 PE=1 SV=1	1	2	2	2	1	1	1	2	0	2	2	2	2	2	1	1	27.626	245	245	0	8.2258	MS/MS	matching	matching	MS/MS		MS/MS	matching	matching	MS/MS	MS/MS	MS/MS	MS/MS		7.03519	6.9991	6.90922	6.82695	n. d.	6.93608	6.95977	6.91863
Q9NY33	Q9NY33	7	7	7	Dipeptidyl peptidase 3	DPP3	DPP3_HUMAN Dipeptidyl peptidase 3 OS=Homo sapiens OX=9606 GN=DPP3 PE=1 SV=2	1	7	7	7	0	0	1	7	7	7	5	5	6	4	5	3	82.588	737	737	0	116.14			matching	MS/MS	MS/MS	MS/MS	MS/MS	MS/MS	MS/MS	MS/MS	MS/MS	MS/MS		n. d.	n. d.	7.50074	7.86488	7.8026	7.76495	7.54686	7.6131
Q9NYK5	Q9NYK5	2	2	2	39S ribosomal protein L39, mitochondrial	MRPL39	RM39_HUMAN 39S ribosomal protein L39, mitochondrial OS=Homo sapiens OX=9606 GN=MRPL39 PE=1 SV=3	1	2	2	2	0	0	0	1	1	0	1	1	2	1	1	1	38.711	338	338	0.0095352	1.8988				matching	matching		matching	matching	MS/MS	MS/MS	matching	matching		n. d.	n. d.	n. d.	7.00522	6.96179	n. d.	6.86787	6.78524
Q9NYU2	Q9NYU2	12	12	12	UDP-glucose:glycoprotein glucosyltransferase 1	UGGT1	UGGG1_HUMAN UDP-glucose:glycoprotein glucosyltransferase 1 OS=Homo sapiens OX=9606 GN=UGGT1 PE=1 SV=3	1	12	12	12	2	3	1	9	10	9	10	9	8	9	9	6	177.19	1555	1555	0	59.857	MS/MS	MS/MS	MS/MS	MS/MS	MS/MS	MS/MS	MS/MS	MS/MS	MS/MS	MS/MS	MS/MS	MS/MS		7.86425	7.95247	7.60785	7.89619	7.84923	7.89659	7.86305	7.80526
Q9P035	Q9P035	5	5	5	Very-long-chain (3R)-3-hydroxyacyl-CoA dehydratase 3	HACD3	HACD3_HUMAN Very-long-chain (3R)-3-hydroxyacyl-CoA dehydratase 3 OS=Homo sapiens OX=9606 GN=HACD3 PE=1 SV=2	1	5	5	5	3	3	3	4	5	5	4	4	3	2	4	4	43.159	362	362	0	16.411	MS/MS	MS/MS	MS/MS	MS/MS	MS/MS	MS/MS	MS/MS	MS/MS	MS/MS	MS/MS	MS/MS	MS/MS		7.60675	7.59233	7.63007	7.54602	7.54523	7.50848	7.62098	7.64082
Q9P0J0	Q9P0J0	3	3	3	NADH dehydrogenase [ubiquinone] 1 alpha subcomplex subunit 13	NDUFA13	NDUAD_HUMAN NADH dehydrogenase [ubiquinone] 1 alpha subcomplex subunit 13 OS=Homo sapiens OX=9606 GN=NDUFA13 PE=1 SV=3	1	3	3	3	2	0	2	3	3	3	2	3	3	2	2	3	16.698	144	144	0	6.4203	matching		MS/MS	MS/MS	MS/MS	MS/MS	MS/MS	MS/MS	MS/MS	MS/MS	MS/MS	MS/MS		7.49776	n. d.	7.02967	7.54848	7.57735	7.50868	7.32881	7.33722
Q9P258	Q9P258	3	3	3	Protein RCC2	RCC2	RCC2_HUMAN Protein RCC2 OS=Homo sapiens OX=9606 GN=RCC2 PE=1 SV=2	1	3	3	3	1	0	1	2	2	2	3	2	1	2	3	3	56.084	522	522	0	9.5294	matching		matching	MS/MS	MS/MS	MS/MS	MS/MS	MS/MS	MS/MS	matching	MS/MS	MS/MS		6.97496	n. d.	6.97052	7.22389	7.18817	7.16965	6.97131	6.89091
Q9P2E9	Q9P2E9	11	11	11	Ribosome-binding protein 1	RRBP1	RRBP1_HUMAN Ribosome-binding protein 1 OS=Homo sapiens OX=9606 GN=RRBP1 PE=1 SV=4	1	11	11	11	4	4	5	7	8	7	8	8	8	6	5	5	152.47	1410	1410	0	323.31	MS/MS	MS/MS	MS/MS	MS/MS	MS/MS	MS/MS	MS/MS	MS/MS	MS/MS	MS/MS	MS/MS	MS/MS		7.5849	7.60221	7.61727	7.7598	7.77818	7.72282	7.93684	7.92622
Q9P2J5	Q9P2J5	4	4	4	Leucine--tRNA ligase, cytoplasmic	LARS	SYLC_HUMAN Leucine--tRNA ligase, cytoplasmic OS=Homo sapiens OX=9606 GN=LARS PE=1 SV=2	1	4	4	4	0	1	0	4	2	1	3	2	2	2	2	4	134.46	1176	1176	0	22.217		matching		MS/MS	MS/MS	matching	MS/MS	matching	MS/MS	MS/MS	matching	MS/MS		n. d.	7.24751	n. d.	7.15155	7.09103	6.99057	6.95528	7.01013
Q9P2R3	Q9P2R3	2	2	2	Rabankyrin-5	ANKFY1	ANFY1_HUMAN Rabankyrin-5 OS=Homo sapiens OX=9606 GN=ANKFY1 PE=1 SV=2	1	2	2	2	1	1	0	1	1	0	1	2	2	1	1	0	128.4	1169	1169	0.00071736	3.3042	matching	MS/MS		matching	matching		matching	matching	MS/MS	matching	matching			6.69664	7.57159	n. d.	6.30302	6.79054	n. d.	6.22389	6.36254
Q9P2R7	Q9P2R7	3	3	3	Succinyl-CoA ligase [ADP-forming] subunit beta, mitochondrial	SUCLA2	SUCB1_HUMAN Succinate--CoA ligase [ADP-forming] subunit beta, mitochondrial OS=Homo sapiens OX=9606 GN=SUCLA2 PE=1 SV=3	1	3	3	3	1	0	0	2	3	2	1	2	2	2	2	2	50.317	463	463	0	9.0296	matching			MS/MS	MS/MS	MS/MS	matching	MS/MS	MS/MS	MS/MS	matching	MS/MS		6.82952	n. d.	n. d.	7.34153	7.31458	7.3088	7.12613	7.37299
Q9UJS0	Q9UJS0	12	12	9	Calcium-binding mitochondrial carrier protein Aralar2	SLC25A13	CMC2_HUMAN Calcium-binding mitochondrial carrier protein Aralar2 OS=Homo sapiens OX=9606 GN=SLC25A13 PE=1 SV=2	1	12	12	9	6	7	8	7	8	9	9	9	8	8	9	8	74.175	675	675	0	104.99	MS/MS	MS/MS	MS/MS	MS/MS	MS/MS	MS/MS	MS/MS	MS/MS	MS/MS	MS/MS	MS/MS	MS/MS		8.54025	8.50546	8.55359	8.24259	8.2447	8.27788	8.46409	8.47515
Q9UJZ1	Q9UJZ1	4	4	4	Stomatin-like protein 2, mitochondrial	STOML2	STML2_HUMAN Stomatin-like protein 2, mitochondrial OS=Homo sapiens OX=9606 GN=STOML2 PE=1 SV=1	1	4	4	4	3	3	2	3	3	3	4	4	4	3	3	4	38.534	356	356	0	100.87	MS/MS	MS/MS	MS/MS	MS/MS	MS/MS	MS/MS	MS/MS	MS/MS	MS/MS	MS/MS	MS/MS	MS/MS		7.87575	7.96307	7.90747	7.73433	7.78912	7.69854	7.66988	7.68224
Q9ULA0	Q9ULA0	4	4	4	Aspartyl aminopeptidase	DNPEP	DNPEP_HUMAN Aspartyl aminopeptidase OS=Homo sapiens OX=9606 GN=DNPEP PE=1 SV=1	1	4	4	4	3	3	3	3	4	3	3	4	4	3	2	3	52.428	475	475	0	9.369	matching	matching	matching	MS/MS	MS/MS	MS/MS	MS/MS	MS/MS	MS/MS	MS/MS	MS/MS	MS/MS		7.21165	7.21982	7.2405	7.49682	7.45974	7.48907	7.33317	7.25317
Q9ULC5;Q9UKU0	Q9ULC5	10;1	10;1	10;1	Long-chain-fatty-acid--CoA ligase 5	ACSL5	ACSL5_HUMAN Long-chain-fatty-acid--CoA ligase 5 OS=Homo sapiens OX=9606 GN=ACSL5 PE=1 SV=1	2	10	10	10	4	5	4	6	7	7	9	9	9	8	9	10	75.99	683	683;697	0	59.119	MS/MS	MS/MS	MS/MS	MS/MS	MS/MS	MS/MS	MS/MS	MS/MS	MS/MS	MS/MS	MS/MS	MS/MS		7.94283	7.9126	7.95837	8.11793	8.10721	8.11391	8.19036	8.21064
Q9UN36	Q9UN36	3	3	3	Protein NDRG2	NDRG2	NDRG2_HUMAN Protein NDRG2 OS=Homo sapiens OX=9606 GN=NDRG2 PE=1 SV=2	1	3	3	3	1	3	2	2	2	2	1	2	2	1	2	0	40.798	371	371	0	18.047	MS/MS	MS/MS	MS/MS	MS/MS	MS/MS	MS/MS	MS/MS	MS/MS	MS/MS	matching	matching			7.4736	7.66555	7.61997	7.34639	7.40477	7.32521	7.44202	7.38798
Q9UQ80	Q9UQ80	7	7	7	Proliferation-associated protein 2G4	PA2G4	PA2G4_HUMAN Proliferation-associated protein 2G4 OS=Homo sapiens OX=9606 GN=PA2G4 PE=1 SV=3	1	7	7	7	0	1	0	6	5	5	6	5	7	6	7	5	43.786	394	394	0	34.23		matching		MS/MS	MS/MS	MS/MS	MS/MS	MS/MS	MS/MS	MS/MS	MS/MS	MS/MS		n. d.	7.01322	n. d.	7.72699	7.799	7.72592	7.7316	7.70351
Q9Y265	Q9Y265	3	3	3	RuvB-like 1	RUVBL1	RUVB1_HUMAN RuvB-like 1 OS=Homo sapiens OX=9606 GN=RUVBL1 PE=1 SV=1	1	3	3	3	1	0	0	2	2	1	2	2	1	2	2	2	50.227	456	456	0	5.105	matching			matching	matching	matching	matching	MS/MS	matching	MS/MS	matching	matching		6.67552	n. d.	n. d.	7.03294	7.01498	7.08952	7.07529	7.07273
Q9Y281	Q9Y281	5	2	2	Cofilin-2	CFL2	COF2_HUMAN Cofilin-2 OS=Homo sapiens OX=9606 GN=CFL2 PE=1 SV=1	1	5	2	2	2	2	2	1	1	1	2	2	2	0	0	0	18.736	166	166	0	11.884	MS/MS	MS/MS	MS/MS	MS/MS	matching	MS/MS	MS/MS	MS/MS	MS/MS	matching	matching	matching		7.65469	7.63277	7.73511	n. d.	6.94812	n. d.	7.2332	7.23218
Q9Y2A7	Q9Y2A7	3	3	3	Nck-associated protein 1	NCKAP1	NCKP1_HUMAN Nck-associated protein 1 OS=Homo sapiens OX=9606 GN=NCKAP1 PE=1 SV=1	1	3	3	3	0	0	0	2	0	1	0	1	1	1	2	1	128.79	1128	1128	0	10.47				MS/MS		MS/MS		MS/MS	MS/MS	MS/MS	MS/MS	MS/MS		n. d.	n. d.	n. d.	n. d.	n. d.	6.92878	n. d.	n. d.
Q9Y2Q3	Q9Y2Q3	2	2	2	Glutathione S-transferase kappa 1	GSTK1	GSTK1_HUMAN Glutathione S-transferase kappa 1 OS=Homo sapiens OX=9606 GN=GSTK1 PE=1 SV=3	1	2	2	2	2	2	1	2	2	2	2	2	2	2	2	1	25.497	226	226	0	17.487	MS/MS	MS/MS	MS/MS	MS/MS	MS/MS	MS/MS	MS/MS	MS/MS	MS/MS	MS/MS	MS/MS	MS/MS		7.59217	7.51183	7.38846	7.7299	7.73491	7.68664	7.6349	7.67165
Q9Y3D6	Q9Y3D6	2	2	2	Mitochondrial fission 1 protein	FIS1	FIS1_HUMAN Mitochondrial fission 1 protein OS=Homo sapiens OX=9606 GN=FIS1 PE=1 SV=2	1	2	2	2	0	0	0	0	1	1	1	1	1	2	2	2	16.937	152	152	0	3.8728					MS/MS	MS/MS	matching	matching	matching	MS/MS	MS/MS	MS/MS		n. d.	n. d.	n. d.	n. d.	7.10411	7.08264	6.89879	6.92472
Q9Y3I0	Q9Y3I0	4	4	4	tRNA-splicing ligase RtcB homolog	RTCB	RTCB_HUMAN tRNA-splicing ligase RtcB homolog OS=Homo sapiens OX=9606 GN=RTCB PE=1 SV=1	1	4	4	4	0	1	0	3	3	2	3	4	3	1	1	3	55.21	505	505	0	10.989		matching		MS/MS	MS/MS	MS/MS	MS/MS	MS/MS	MS/MS	MS/MS	matching	MS/MS		n. d.	6.77967	n. d.	7.2395	7.32222	7.04692	7.13701	7.21667
Q9Y446	Q9Y446	3	3	3	Plakophilin-3	PKP3	PKP3_HUMAN Plakophilin-3 OS=Homo sapiens OX=9606 GN=PKP3 PE=1 SV=1	1	3	3	3	0	0	0	0	1	1	1	1	1	3	2	2	87.081	797	797	0	27.776					matching	matching	matching	matching	matching	MS/MS	MS/MS	MS/MS		n. d.	n. d.	n. d.	n. d.	6.70193	6.80473	6.43654	6.43164
Q9Y4L1	Q9Y4L1	12	12	12	Hypoxia up-regulated protein 1	HYOU1	HYOU1_HUMAN Hypoxia up-regulated protein 1 OS=Homo sapiens OX=9606 GN=HYOU1 PE=1 SV=1	1	12	12	12	4	8	7	8	8	10	11	9	11	6	5	7	111.33	999	999	0	104.44	MS/MS	MS/MS	MS/MS	MS/MS	MS/MS	MS/MS	MS/MS	MS/MS	MS/MS	MS/MS	MS/MS	MS/MS		8.1905	8.13561	8.11694	8.11508	8.05404	8.02816	8.07965	8.05801
Q9Y4W6	Q9Y4W6	3	3	3	AFG3-like protein 2	AFG3L2	AFG32_HUMAN AFG3-like protein 2 OS=Homo sapiens OX=9606 GN=AFG3L2 PE=1 SV=2	1	3	3	3	1	0	1	2	2	3	2	2	2	1	1	1	88.583	797	797	0	5.8236	matching		matching	MS/MS	matching	matching	matching	MS/MS	MS/MS	matching	matching	matching		6.83601	n. d.	7.15806	7.0331	7.09996	7.026	6.99074	6.9814
Q9Y512	Q9Y512	3	3	3	Sorting and assembly machinery component 50 homolog	SAMM50	SAM50_HUMAN Sorting and assembly machinery component 50 homolog OS=Homo sapiens OX=9606 GN=SAMM50 PE=1 SV=3	1	3	3	3	0	1	0	2	1	3	2	2	2	2	2	3	51.976	469	469	0	3.719		matching		MS/MS	matching	MS/MS	matching	matching	MS/MS	matching	MS/MS	MS/MS		n. d.	7.04474	n. d.	7.3312	7.15272	7.31456	7.15109	7.15014
Q9Y5B9	Q9Y5B9	2	2	2	FACT complex subunit SPT16	SUPT16H	SP16H_HUMAN FACT complex subunit SPT16 OS=Homo sapiens OX=9606 GN=SUPT16H PE=1 SV=1	1	2	2	2	0	0	0	0	1	1	1	2	2	1	2	0	119.91	1047	1047	0	14.009					matching	MS/MS	MS/MS	MS/MS	MS/MS	matching	matching			n. d.	n. d.	n. d.	n. d.	7.12192	7.07744	6.88388	6.91597
Q9Y617	Q9Y617	3	3	3	Phosphoserine aminotransferase	PSAT1	SERC_HUMAN Phosphoserine aminotransferase OS=Homo sapiens OX=9606 GN=PSAT1 PE=1 SV=2	1	3	3	3	2	1	2	1	0	0	1	2	2	0	0	0	40.422	370	370	0	6.1356	MS/MS	MS/MS	MS/MS	matching			MS/MS	matching	MS/MS					7.37269	7.36093	7.31909	6.63095	n. d.	n. d.	7.12136	6.86979
Q9Y678	Q9Y678	13	13	12	Coatomer subunit gamma-1	COPG1	COPG1_HUMAN Coatomer subunit gamma-1 OS=Homo sapiens OX=9606 GN=COPG1 PE=1 SV=1	1	13	13	12	2	3	3	8	10	8	12	9	10	6	5	7	97.717	874	874	0	90.492	MS/MS	MS/MS	MS/MS	MS/MS	MS/MS	MS/MS	MS/MS	MS/MS	MS/MS	MS/MS	MS/MS	MS/MS		8.27448	8.22791	8.18224	8.05158	8.06006	8.02202	8.07867	8.06491
O60610	O60610	2	2	2	Protein diaphanous homolog 1	DIAPH1	DIAP1_HUMAN Protein diaphanous homolog 1 OS=Homo sapiens OX=9606 GN=DIAPH1 PE=1 SV=2	1	2	2	2	1	1	1	1	1	0	0	0	1	1	0	0	141.35	1272	1272	0	4.1972	matching	MS/MS	MS/MS	matching	MS/MS				matching	matching				6.49901	7.10548	6.87996	n. d.	n. d.	n. d.	n. d.	n. d.
O75251	O75251	2	2	2	NADH dehydrogenase [ubiquinone] iron-sulfur protein 7, mitochondrial	NDUFS7	NDUS7_HUMAN NADH dehydrogenase [ubiquinone] iron-sulfur protein 7, mitochondrial OS=Homo sapiens OX=9606 GN=NDUFS7 PE=1 SV=3	1	2	2	2	1	1	1	2	2	1	2	1	2	1	1	1	23.563	213	213	0	5.7587	MS/MS	MS/MS	MS/MS	MS/MS	MS/MS	MS/MS	matching	MS/MS	matching	matching	matching	MS/MS		7.4139	7.15567	7.36391	6.7422	6.84997	7.04724	6.70889	6.68937
P02042;CON__Q3SX09;CON__P02070;P69892;P69891;P02100	P02042	9;2;1;1;1;1	4;0;0;0;0;0	4;0;0;0;0;0	Hemoglobin subunit delta	HBD	HBD_HUMAN Hemoglobin subunit delta OS=Homo sapiens OX=9606 GN=HBD PE=1 SV=2	6	9	4	4	3	3	3	3	4	3	4	3	3	3	3	3	16.055	147	147;201;145;147;147;147	0	29.353	MS/MS	MS/MS	MS/MS	MS/MS	MS/MS	MS/MS	MS/MS	MS/MS	MS/MS	MS/MS	MS/MS	MS/MS		8.02637	8.09923	8.13827	7.5912	7.79635	7.76469	7.91614	7.92818
P04179	P04179	4	4	4	Superoxide dismutase [Mn], mitochondrial	SOD2	SODM_HUMAN Superoxide dismutase [Mn], mitochondrial OS=Homo sapiens OX=9606 GN=SOD2 PE=1 SV=3	1	4	4	4	2	3	3	1	3	3	3	2	2	1	1	1	24.75	222	222	0	84.963	MS/MS	MS/MS	MS/MS	MS/MS	MS/MS	MS/MS	MS/MS	MS/MS	MS/MS	MS/MS	MS/MS	MS/MS		8.33461	8.26825	8.30408	8.02629	7.91041	7.9044	7.82998	7.78323
P22307	P22307	2	2	2	Non-specific lipid-transfer protein	SCP2	NLTP_HUMAN Non-specific lipid-transfer protein OS=Homo sapiens OX=9606 GN=SCP2 PE=1 SV=2	1	2	2	2	2	2	2	2	2	2	2	2	2	1	1	1	58.993	547	547	0	5.0911	MS/MS	MS/MS	MS/MS	MS/MS	MS/MS	MS/MS	MS/MS	MS/MS	MS/MS	MS/MS	MS/MS	MS/MS		7.93085	7.83237	7.85746	7.49046	7.29405	7.31199	7.4917	7.50573
P24539	P24539	2	2	2	ATP synthase F(0) complex subunit B1, mitochondrial	ATP5F1	AT5F1_HUMAN ATP synthase F(0) complex subunit B1, mitochondrial OS=Homo sapiens OX=9606 GN=ATP5F1 PE=1 SV=2	1	2	2	2	2	2	1	2	2	2	2	2	2	2	2	2	28.908	256	256	0	32.426	MS/MS	MS/MS	MS/MS	MS/MS	MS/MS	MS/MS	MS/MS	MS/MS	MS/MS	MS/MS	MS/MS	MS/MS		7.6208	7.61679	7.70396	7.34435	7.31675	7.30421	7.39636	7.30935
P24928	P24928	2	2	2	DNA-directed RNA polymerase II subunit RPB1	POLR2A	RPB1_HUMAN DNA-directed RNA polymerase II subunit RPB1 OS=Homo sapiens OX=9606 GN=POLR2A PE=1 SV=2	1	2	2	2	1	1	1	0	0	0	0	0	0	0	0	1	217.17	1970	1970	0.0095522	1.9072	MS/MS	matching	matching									MS/MS		6.78239	6.79942	6.8278	n. d.	n. d.	n. d.	n. d.	n. d.
P31040	P31040	6	6	6	Succinate dehydrogenase [ubiquinone] flavoprotein subunit, mitochondrial	SDHA	SDHA_HUMAN Succinate dehydrogenase [ubiquinone] flavoprotein subunit, mitochondrial OS=Homo sapiens OX=9606 GN=SDHA PE=1 SV=2	1	6	6	6	5	5	6	5	4	4	6	5	5	5	5	5	72.691	664	664	0	79.728	MS/MS	MS/MS	MS/MS	MS/MS	MS/MS	MS/MS	MS/MS	MS/MS	MS/MS	MS/MS	MS/MS	MS/MS		8.44697	8.44883	8.38392	8.02666	8.03387	7.95419	8.10476	8.11287
P35270	P35270	2	2	2	Sepiapterin reductase	SPR	SPRE_HUMAN Sepiapterin reductase OS=Homo sapiens OX=9606 GN=SPR PE=1 SV=1	1	2	2	2	2	1	1	2	2	2	2	2	2	2	2	2	28.048	261	261	0	5.8055	MS/MS	MS/MS	MS/MS	MS/MS	MS/MS	MS/MS	MS/MS	MS/MS	MS/MS	MS/MS	MS/MS	MS/MS		7.58312	7.72964	7.67943	7.44045	7.19929	7.28607	7.22632	7.19959
P36776	P36776	5	5	5	Lon protease homolog, mitochondrial	LONP1	LONM_HUMAN Lon protease homolog, mitochondrial OS=Homo sapiens OX=9606 GN=LONP1 PE=1 SV=2	1	5	5	5	3	3	4	5	3	4	5	4	5	3	3	2	106.49	959	959	0	32.887	MS/MS	MS/MS	MS/MS	MS/MS	MS/MS	MS/MS	MS/MS	MS/MS	MS/MS	MS/MS	MS/MS	MS/MS		7.79177	7.7179	7.63907	7.35241	7.1738	7.37813	7.3601	7.4507
P40261	P40261	8	8	8	Nicotinamide N-methyltransferase	NNMT	NNMT_HUMAN Nicotinamide N-methyltransferase OS=Homo sapiens OX=9606 GN=NNMT PE=1 SV=1	1	8	8	8	7	8	7	6	5	4	6	7	7	3	3	3	29.574	264	264	0	57.767	MS/MS	MS/MS	MS/MS	MS/MS	MS/MS	MS/MS	MS/MS	MS/MS	MS/MS	MS/MS	MS/MS	MS/MS		8.50488	8.30144	8.56213	7.73304	7.82795	7.87081	7.96773	7.85819
P43686	P43686	4	4	4	26S protease regulatory subunit 6B	PSMC4	PRS6B_HUMAN 26S proteasome regulatory subunit 6B OS=Homo sapiens OX=9606 GN=PSMC4 PE=1 SV=2	1	4	4	4	2	0	1	4	3	3	3	3	3	3	3	3	47.366	418	418	0	14.421	MS/MS		MS/MS	MS/MS	MS/MS	MS/MS	MS/MS	MS/MS	MS/MS	MS/MS	MS/MS	MS/MS		7.73447	n. d.	7.7437	7.38801	7.31442	7.35514	7.15788	7.14336
P09110	P09110	6	6	6	3-ketoacyl-CoA thiolase, peroxisomal	ACAA1	THIK_HUMAN 3-ketoacyl-CoA thiolase, peroxisomal OS=Homo sapiens OX=9606 GN=ACAA1 PE=1 SV=2	1	6	6	6	6	5	5	4	3	4	6	6	5	3	3	3	44.292	424	424	0	109	MS/MS	MS/MS	MS/MS	MS/MS	MS/MS	MS/MS	MS/MS	MS/MS	MS/MS	MS/MS	MS/MS	MS/MS		8.55925	8.57858	8.59375	7.84058	7.78017	7.81624	8.07788	8.04423
P47756	P47756	3	3	3	F-actin-capping protein subunit beta	CAPZB	CAPZB_HUMAN F-actin-capping protein subunit beta OS=Homo sapiens OX=9606 GN=CAPZB PE=1 SV=4	1	3	3	3	2	1	2	3	3	3	3	3	2	2	3	3	31.35	277	277	0	42.285	MS/MS	MS/MS	MS/MS	MS/MS	MS/MS	MS/MS	MS/MS	MS/MS	MS/MS	MS/MS	MS/MS	MS/MS		8.19745	8.18684	8.18449	7.6791	7.62629	7.65277	7.44565	7.41427
P11310	P11310	10	10	10	Medium-chain specific acyl-CoA dehydrogenase, mitochondrial	ACADM	ACADM_HUMAN Medium-chain specific acyl-CoA dehydrogenase, mitochondrial OS=Homo sapiens OX=9606 GN=ACADM PE=1 SV=1	1	10	10	10	8	8	8	4	5	5	7	9	7	6	5	5	46.588	421	421	0	323.31	MS/MS	MS/MS	MS/MS	MS/MS	MS/MS	MS/MS	MS/MS	MS/MS	MS/MS	MS/MS	MS/MS	MS/MS		8.70651	8.64545	8.64111	8.12853	8.12785	8.11853	8.41266	8.29721
P28845	P28845	2	2	2	Corticosteroid 11-beta-dehydrogenase isozyme 1	HSD11B1	DHI1_HUMAN Corticosteroid 11-beta-dehydrogenase isozyme 1 OS=Homo sapiens OX=9606 GN=HSD11B1 PE=1 SV=3	1	2	2	2	1	2	1	1	1	1	1	1	1	1	0	1	32.401	292	292	0	29.976	MS/MS	MS/MS	MS/MS	MS/MS	MS/MS	MS/MS	MS/MS	MS/MS	MS/MS	MS/MS		MS/MS		7.95325	7.9885	8.03181	7.19044	7.21061	7.20393	7.40827	7.39863
P49588	P49588	6	6	6	Alanine--tRNA ligase, cytoplasmic	AARS	SYAC_HUMAN Alanine--tRNA ligase, cytoplasmic OS=Homo sapiens OX=9606 GN=AARS PE=1 SV=2	1	6	6	6	2	2	2	2	2	1	4	4	5	4	3	2	106.81	968	968	0	102.45	MS/MS	MS/MS	MS/MS	MS/MS	MS/MS	MS/MS	MS/MS	MS/MS	MS/MS	MS/MS	MS/MS	MS/MS		7.66912	7.42119	7.61384	7.06108	7.13982	7.235	7.2861	7.27
P51570	P51570	8	8	8	Galactokinase	GALK1	GALK1_HUMAN Galactokinase OS=Homo sapiens OX=9606 GN=GALK1 PE=1 SV=1	1	8	8	8	6	4	7	3	3	5	7	5	5	3	4	6	42.272	392	392	0	25.17	MS/MS	MS/MS	MS/MS	MS/MS	MS/MS	matching	MS/MS	MS/MS	MS/MS	MS/MS	MS/MS	MS/MS		8.03667	8.17846	8.03551	7.50763	7.6075	7.55334	7.76745	7.79891
P30084	P30084	6	6	6	Enoyl-CoA hydratase, mitochondrial	ECHS1	ECHM_HUMAN Enoyl-CoA hydratase, mitochondrial OS=Homo sapiens OX=9606 GN=ECHS1 PE=1 SV=4	1	6	6	6	6	5	5	5	4	4	5	5	5	3	4	4	31.387	290	290	0	323.31	MS/MS	MS/MS	MS/MS	MS/MS	MS/MS	MS/MS	MS/MS	MS/MS	MS/MS	MS/MS	MS/MS	MS/MS		9.31954	9.34058	9.27238	8.80689	8.76627	8.80454	8.89744	8.91313
P55263	P55263	4	4	4	Adenosine kinase	ADK	ADK_HUMAN Adenosine kinase OS=Homo sapiens OX=9606 GN=ADK PE=1 SV=2	1	4	4	4	3	3	3	3	1	2	3	4	3	1	3	1	40.545	362	362	0	17.708	MS/MS	MS/MS	MS/MS	matching	matching	matching	MS/MS	MS/MS	MS/MS	MS/MS	MS/MS	MS/MS		7.98238	7.80583	8.05373	7.12238	7.37725	7.12024	7.23927	7.39818
P57764	P57764	2	2	2	Gasdermin-D	GSDMD	GSDMD_HUMAN Gasdermin-D OS=Homo sapiens OX=9606 GN=GSDMD PE=1 SV=1	1	2	2	2	2	1	2	1	1	1	1	1	1	1	1	1	52.8	484	484	0	24.929	MS/MS	MS/MS	MS/MS	MS/MS	MS/MS	MS/MS	MS/MS	MS/MS	MS/MS	MS/MS	MS/MS	MS/MS		7.70526	7.53102	7.58545	7.13988	7.20159	7.18036	6.79052	7.00741
Q15155;P69849;Q5JPE7	Q15155;P69849;Q5JPE7	3;3;3	3;3;3	3;3;3	Nodal modulator 1;Nodal modulator 3;Nodal modulator 2	NOMO1;NOMO3;NOMO2	NOMO1_HUMAN Nodal modulator 1 OS=Homo sapiens OX=9606 GN=NOMO1 PE=1 SV=5;NOMO3_HUMAN Nodal modulator 3 OS=Homo sapiens OX=9606 GN=NOMO3 PE=3 SV=2;NOMO2_HUMAN Nodal modulator 2 OS=Homo sapiens OX=9606 GN=NOMO2 PE=1 SV=1	3	3	3	3	1	1	2	1	1	1	2	3	1	1	1	1	134.32	1222	1222;1222;1267	0	8.388	MS/MS	MS/MS	MS/MS	matching	matching	matching	MS/MS	MS/MS	matching	MS/MS	matching	MS/MS		7.21521	7.27768	7.22881	6.76633	6.74085	6.73379	6.52998	6.67289
P49419	P49419	7	7	7	Alpha-aminoadipic semialdehyde dehydrogenase	ALDH7A1	AL7A1_HUMAN Alpha-aminoadipic semialdehyde dehydrogenase OS=Homo sapiens OX=9606 GN=ALDH7A1 PE=1 SV=5	1	7	7	7	6	6	6	4	4	4	7	7	6	3	5	4	58.486	539	539	0	46.473	MS/MS	MS/MS	MS/MS	MS/MS	MS/MS	MS/MS	MS/MS	MS/MS	MS/MS	MS/MS	MS/MS	MS/MS		8.02333	8.11521	8.10782	7.7144	7.69319	7.7358	7.90065	7.92388
P51649	P51649	4	4	4	Succinate-semialdehyde dehydrogenase, mitochondrial	ALDH5A1	SSDH_HUMAN Succinate-semialdehyde dehydrogenase, mitochondrial OS=Homo sapiens OX=9606 GN=ALDH5A1 PE=1 SV=2	1	4	4	4	4	4	4	3	2	2	3	3	2	1	1	1	57.214	535	535	0	28.793	MS/MS	MS/MS	MS/MS	MS/MS	MS/MS	MS/MS	MS/MS	MS/MS	MS/MS	matching	MS/MS	MS/MS		7.62137	7.56343	7.6343	7.35692	7.15821	7.24878	7.49827	7.49877
Q04637	Q04637	4	4	4	Eukaryotic translation initiation factor 4 gamma 1	EIF4G1	IF4G1_HUMAN Eukaryotic translation initiation factor 4 gamma 1 OS=Homo sapiens OX=9606 GN=EIF4G1 PE=1 SV=4	1	4	4	4	2	1	3	1	1	1	2	2	3	2	1	2	175.49	1599	1599	0	19.444	MS/MS	MS/MS	MS/MS	matching	matching	MS/MS	MS/MS	MS/MS	MS/MS	MS/MS	MS/MS	MS/MS		7.3427	7.32777	7.21574	6.92057	7.0235	6.81821	6.62933	6.62941
Q06323	Q06323	4	4	4	Proteasome activator complex subunit 1	PSME1	PSME1_HUMAN Proteasome activator complex subunit 1 OS=Homo sapiens OX=9606 GN=PSME1 PE=1 SV=1	1	4	4	4	3	3	3	2	2	3	2	3	3	3	2	3	28.723	249	249	0	44.699	MS/MS	MS/MS	MS/MS	MS/MS	MS/MS	MS/MS	MS/MS	MS/MS	MS/MS	MS/MS	MS/MS	MS/MS		7.70294	7.46072	7.46793	7.20453	7.0732	6.92582	6.85583	7.01423
P78417	P78417	4	4	4	Glutathione S-transferase omega-1	GSTO1	GSTO1_HUMAN Glutathione S-transferase omega-1 OS=Homo sapiens OX=9606 GN=GSTO1 PE=1 SV=2	1	4	4	4	2	3	2	3	4	4	4	4	4	4	4	3	27.566	241	241	0	43.616	MS/MS	MS/MS	MS/MS	MS/MS	MS/MS	MS/MS	MS/MS	MS/MS	MS/MS	MS/MS	MS/MS	MS/MS		8.14345	8.10363	8.21253	7.59515	7.58624	7.60077	7.80199	7.7935
Q13162	Q13162	4	2	2	Peroxiredoxin-4	PRDX4	PRDX4_HUMAN Peroxiredoxin-4 OS=Homo sapiens OX=9606 GN=PRDX4 PE=1 SV=1	1	4	2	2	2	2	2	1	0	1	1	2	1	0	0	1	30.54	271	271	0	7.1291	MS/MS	MS/MS	MS/MS	MS/MS		MS/MS	MS/MS	MS/MS	MS/MS			matching		7.19607	7.04399	7.1986	6.74981	n. d.	6.842	6.96686	7.03969
Q02338	Q02338	6	6	6	D-beta-hydroxybutyrate dehydrogenase, mitochondrial	BDH1	BDH_HUMAN D-beta-hydroxybutyrate dehydrogenase, mitochondrial OS=Homo sapiens OX=9606 GN=BDH1 PE=1 SV=3	1	6	6	6	5	5	5	4	4	5	5	4	6	4	3	3	38.157	343	343	0	81.325	MS/MS	MS/MS	MS/MS	MS/MS	MS/MS	MS/MS	MS/MS	MS/MS	MS/MS	MS/MS	MS/MS	MS/MS		8.62446	8.64607	8.6176	8.00065	7.87781	7.92741	8.2128	8.22953
Q14554	Q14554	3	3	3	Protein disulfide-isomerase A5	PDIA5	PDIA5_HUMAN Protein disulfide-isomerase A5 OS=Homo sapiens OX=9606 GN=PDIA5 PE=1 SV=1	1	3	3	3	1	2	2	2	1	1	3	2	1	2	0	2	59.594	519	519	0	3.7007	MS/MS	MS/MS	MS/MS	MS/MS	matching	matching	MS/MS	MS/MS	MS/MS	matching		matching		7.44173	7.39564	7.28434	7.13143	6.95613	6.83977	7.34953	7.27014
Q14749	Q14749	2	2	2	Glycine N-methyltransferase	GNMT	GNMT_HUMAN Glycine N-methyltransferase OS=Homo sapiens OX=9606 GN=GNMT PE=1 SV=3	1	2	2	2	1	2	1	0	0	0	1	1	0	0	0	0	32.742	295	295	0	5.4877	MS/MS	MS/MS	MS/MS				matching	matching						7.32035	7.22233	7.35568	n. d.	n. d.	n. d.	6.05316	6.10182
Q13884	Q13884	2	2	2	Beta-1-syntrophin	SNTB1	SNTB1_HUMAN Beta-1-syntrophin OS=Homo sapiens OX=9606 GN=SNTB1 PE=1 SV=3	1	2	2	2	1	1	1	1	1	2	0	1	1	1	1	1	58.06	538	538	0	8.0763	MS/MS	MS/MS	MS/MS	MS/MS	matching	MS/MS		MS/MS	MS/MS	matching	matching	matching		7.58841	7.5986	7.60012	7.12905	7.06217	7.11394	n. d.	7.1733
Q15067	Q15067	4	4	4	Peroxisomal acyl-coenzyme A oxidase 1	ACOX1	ACOX1_HUMAN Peroxisomal acyl-coenzyme A oxidase 1 OS=Homo sapiens OX=9606 GN=ACOX1 PE=1 SV=3	1	4	4	4	2	1	3	0	1	1	3	3	4	2	2	2	74.423	660	660	0	39.213	MS/MS	MS/MS	matching		matching	matching	MS/MS	MS/MS	MS/MS	MS/MS	MS/MS	MS/MS		7.68187	7.62997	7.55648	n. d.	7.03117	7.13504	7.33084	7.27189
Q15274	Q15274	3	3	3	Nicotinate-nucleotide pyrophosphorylase [carboxylating]	QPRT	NADC_HUMAN Nicotinate-nucleotide pyrophosphorylase [carboxylating] OS=Homo sapiens OX=9606 GN=QPRT PE=1 SV=3	1	3	3	3	2	3	2	3	1	3	1	3	3	2	1	2	30.845	297	297	0	56.128	MS/MS	MS/MS	MS/MS	MS/MS	MS/MS	MS/MS	MS/MS	MS/MS	MS/MS	MS/MS	MS/MS	MS/MS		7.92722	7.82634	7.99666	7.46941	7.36359	7.3322	7.58045	7.44871
Q14914	Q14914	3	3	3	Prostaglandin reductase 1	PTGR1	PTGR1_HUMAN Prostaglandin reductase 1 OS=Homo sapiens OX=9606 GN=PTGR1 PE=1 SV=2	1	3	3	3	3	2	2	2	2	1	2	2	3	2	2	2	35.869	329	329	0	22.009	MS/MS	MS/MS	MS/MS	MS/MS	MS/MS	MS/MS	MS/MS	MS/MS	MS/MS	MS/MS	matching	matching		7.85038	7.89764	7.85255	7.54852	7.42579	7.57646	7.7092	7.70431
Q16851	Q16851	9	9	9	UTP--glucose-1-phosphate uridylyltransferase	UGP2	UGPA_HUMAN UTP--glucose-1-phosphate uridylyltransferase OS=Homo sapiens OX=9606 GN=UGP2 PE=1 SV=5	1	9	9	9	8	9	8	6	9	7	9	8	9	7	6	5	56.94	508	508	0	143.9	MS/MS	MS/MS	MS/MS	MS/MS	MS/MS	MS/MS	MS/MS	MS/MS	MS/MS	MS/MS	MS/MS	MS/MS		8.70729	8.6661	8.66568	8.17797	8.17817	8.17863	8.45217	8.47202
Q6P1A2	Q6P1A2	2	2	2	Lysophospholipid acyltransferase 5	LPCAT3	MBOA5_HUMAN Lysophospholipid acyltransferase 5 OS=Homo sapiens OX=9606 GN=LPCAT3 PE=1 SV=1	1	2	2	2	1	2	1	1	1	1	2	2	2	2	2	2	56.034	487	487	0	31.748	MS/MS	MS/MS	MS/MS	MS/MS	MS/MS	MS/MS	MS/MS	MS/MS	MS/MS	MS/MS	MS/MS	MS/MS		7.74228	7.7671	7.91649	7.16391	7.08354	7.08987	7.11234	7.05038
Q6XQN6	Q6XQN6	4	4	4	Nicotinate phosphoribosyltransferase	NAPRT	PNCB_HUMAN Nicotinate phosphoribosyltransferase OS=Homo sapiens OX=9606 GN=NAPRT PE=1 SV=2	1	4	4	4	4	3	3	1	1	2	3	4	2	1	1	2	57.578	538	538	0	45.327	MS/MS	MS/MS	MS/MS	MS/MS	MS/MS	MS/MS	MS/MS	MS/MS	MS/MS	MS/MS	MS/MS	MS/MS		7.7567	7.7496	7.94115	7.24042	7.19918	7.23907	7.1522	7.164
Q6YN16	Q6YN16	4	4	4	Hydroxysteroid dehydrogenase-like protein 2	HSDL2	HSDL2_HUMAN Hydroxysteroid dehydrogenase-like protein 2 OS=Homo sapiens OX=9606 GN=HSDL2 PE=1 SV=1	1	4	4	4	3	2	2	2	3	2	4	2	4	2	3	3	45.394	418	418	0	7.2877	MS/MS	MS/MS	matching	MS/MS	MS/MS	MS/MS	MS/MS	MS/MS	MS/MS	MS/MS	MS/MS	MS/MS		7.91943	7.82241	7.97014	7.53362	7.62057	7.62439	7.6512	7.63404
Q86WU2	Q86WU2	3	3	3	Probable D-lactate dehydrogenase, mitochondrial	LDHD	LDHD_HUMAN Probable D-lactate dehydrogenase, mitochondrial OS=Homo sapiens OX=9606 GN=LDHD PE=1 SV=1	1	3	3	3	2	1	1	0	0	0	1	2	1	0	0	0	54.87	507	507	0	30.241	MS/MS	matching	matching				matching	MS/MS	MS/MS					6.9094	7.02812	6.97574	n. d.	n. d.	n. d.	6.95922	n. d.
Q93088	Q93088	5	5	5	Betaine--homocysteine S-methyltransferase 1	BHMT	BHMT1_HUMAN Betaine--homocysteine S-methyltransferase 1 OS=Homo sapiens OX=9606 GN=BHMT PE=1 SV=2	1	5	5	5	4	5	5	1	1	1	3	2	3	0	1	0	44.998	406	406	0	185.05	MS/MS	MS/MS	MS/MS	MS/MS	MS/MS	MS/MS	MS/MS	MS/MS	MS/MS		matching			8.73146	8.76504	8.79578	7.32911	7.31622	7.2303	7.53448	7.47644
Q96L96	Q96L96	2	2	2	Alpha-protein kinase 3	ALPK3	ALPK3_HUMAN Alpha-protein kinase 3 OS=Homo sapiens OX=9606 GN=ALPK3 PE=1 SV=2	1	2	2	2	2	2	2	1	1	1	1	2	0	0	1	0	201.27	1907	1907	0.0079365	2.0076	MS/MS	MS/MS	MS/MS	matching	matching	matching	matching	MS/MS			matching			7.43146	7.52536	7.72575	6.85098	6.86667	6.89094	6.78357	6.42991
Q96P70	Q96P70	2	2	2	Importin-9	IPO9	IPO9_HUMAN Importin-9 OS=Homo sapiens OX=9606 GN=IPO9 PE=1 SV=3	1	2	2	2	1	1	1	2	2	2	1	2	2	2	2	2	115.96	1041	1041	0	22.143	matching	MS/MS	matching	MS/MS	MS/MS	MS/MS	matching	MS/MS	matching	MS/MS	MS/MS	MS/MS		7.53494	7.50267	7.55105	7.08607	7.16826	7.06614	7.05007	6.83373
Q96RQ3	Q96RQ3	4	4	4	Methylcrotonoyl-CoA carboxylase subunit alpha, mitochondrial	MCCC1	MCCA_HUMAN Methylcrotonoyl-CoA carboxylase subunit alpha, mitochondrial OS=Homo sapiens OX=9606 GN=MCCC1 PE=1 SV=3	1	4	4	4	1	2	2	3	3	3	4	4	4	2	2	1	80.472	725	725	0	9.2979	MS/MS	MS/MS	MS/MS	MS/MS	MS/MS	MS/MS	MS/MS	MS/MS	MS/MS	MS/MS	MS/MS	matching		7.57745	7.62513	7.45726	7.0447	7.12087	7.0966	7.35961	7.27607
Q96TC7	Q96TC7	2	2	2	Regulator of microtubule dynamics protein 3	RMDN3	RMD3_HUMAN Regulator of microtubule dynamics protein 3 OS=Homo sapiens OX=9606 GN=RMDN3 PE=1 SV=2	1	2	2	2	1	2	2	2	2	2	2	2	2	1	2	1	52.118	470	470	0	12.496	matching	MS/MS	matching	matching	MS/MS	matching	MS/MS	MS/MS	MS/MS	MS/MS	MS/MS	MS/MS		7.36962	7.38365	7.21979	7.00329	7.08962	6.51716	7.13599	6.95524
Q9HCC0	Q9HCC0	3	3	3	Methylcrotonoyl-CoA carboxylase beta chain, mitochondrial	MCCC2	MCCB_HUMAN Methylcrotonoyl-CoA carboxylase beta chain, mitochondrial OS=Homo sapiens OX=9606 GN=MCCC2 PE=1 SV=1	1	3	3	3	2	2	2	2	1	2	2	2	2	1	0	2	61.332	563	563	0	6.5658	MS/MS	MS/MS	MS/MS	MS/MS	MS/MS	MS/MS	MS/MS	MS/MS	MS/MS	matching		matching		7.5931	7.62448	7.61056	7.0992	7.19084	7.08124	7.15091	7.10185
Q9NRV9	Q9NRV9	2	2	2	Heme-binding protein 1	HEBP1	HEBP1_HUMAN Heme-binding protein 1 OS=Homo sapiens OX=9606 GN=HEBP1 PE=1 SV=1	1	2	2	2	1	1	1	1	1	1	2	2	2	0	1	1	21.097	189	189	0	7.255	matching	matching	MS/MS	MS/MS	MS/MS	MS/MS	MS/MS	MS/MS	MS/MS		matching	matching		7.60898	7.70556	7.53706	n. d.	7.12146	7.13248	6.92174	6.87488
Q9UBN7	Q9UBN7	2	2	2	Histone deacetylase 6	HDAC6	HDAC6_HUMAN Histone deacetylase 6 OS=Homo sapiens OX=9606 GN=HDAC6 PE=1 SV=2	1	2	2	2	1	1	1	0	0	0	0	1	2	0	0	0	131.42	1215	1215	0	3.6848	matching	matching	matching					MS/MS	MS/MS					7.24224	7.2798	7.34153	n. d.	n. d.	n. d.	n. d.	6.92639
Q9UBX3	Q9UBX3	3	3	3	Mitochondrial dicarboxylate carrier	SLC25A10	DIC_HUMAN Mitochondrial dicarboxylate carrier OS=Homo sapiens OX=9606 GN=SLC25A10 PE=1 SV=2	1	3	3	3	3	2	1	2	1	2	3	3	1	2	2	2	31.282	287	287	0	101.24	MS/MS	MS/MS	MS/MS	MS/MS	MS/MS	MS/MS	MS/MS	MS/MS	MS/MS	MS/MS	MS/MS	MS/MS		7.9005	8.00074	8.02305	7.35559	7.22097	7.33891	7.53236	7.47757
Q9UHG3	Q9UHG3	2	2	2	Prenylcysteine oxidase 1	PCYOX1	PCYOX_HUMAN Prenylcysteine oxidase 1 OS=Homo sapiens OX=9606 GN=PCYOX1 PE=1 SV=3	1	2	2	2	1	2	1	1	2	2	2	1	1	2	2	0	56.639	505	505	0	7.0184	MS/MS	MS/MS	MS/MS	matching	matching	MS/MS	MS/MS	matching	matching	MS/MS	matching			7.44409	7.39336	7.51504	6.61781	6.8362	6.98337	7.13133	6.87714
Q9UIJ7	Q9UIJ7	4	4	4	GTP:AMP phosphotransferase AK3, mitochondrial	AK3	KAD3_HUMAN GTP:AMP phosphotransferase AK3, mitochondrial OS=Homo sapiens OX=9606 GN=AK3 PE=1 SV=4	1	4	4	4	3	2	3	2	2	3	4	4	4	1	2	2	25.565	227	227	0	48.828	MS/MS	MS/MS	MS/MS	MS/MS	MS/MS	MS/MS	MS/MS	MS/MS	MS/MS	MS/MS	MS/MS	MS/MS		7.84741	7.82857	7.77708	7.42127	7.41152	7.66014	7.69249	7.65636
Q9UNM6	Q9UNM6	2	2	2	26S proteasome non-ATPase regulatory subunit 13	PSMD13	PSD13_HUMAN 26S proteasome non-ATPase regulatory subunit 13 OS=Homo sapiens OX=9606 GN=PSMD13 PE=1 SV=2	1	2	2	2	1	1	1	0	1	0	0	0	0	0	0	0	42.945	376	376	0	34.254	MS/MS	MS/MS	MS/MS		MS/MS									7.02292	7.15293	6.93787	n. d.	n. d.	n. d.	n. d.	n. d.
Q9Y394	Q9Y394	4	4	4	Dehydrogenase/reductase SDR family member 7	DHRS7	DHRS7_HUMAN Dehydrogenase/reductase SDR family member 7 OS=Homo sapiens OX=9606 GN=DHRS7 PE=1 SV=1	1	4	4	4	2	3	2	2	2	0	2	2	2	2	2	2	38.298	339	339	0	13.703	MS/MS	MS/MS	MS/MS	matching	MS/MS		MS/MS	MS/MS	MS/MS	matching	MS/MS	matching		7.78519	7.77448	7.70422	6.87595	6.54194	n. d.	7.13697	6.90125
Q9Y6C9	Q9Y6C9	5	5	5	Mitochondrial carrier homolog 2	MTCH2	MTCH2_HUMAN Mitochondrial carrier homolog 2 OS=Homo sapiens OX=9606 GN=MTCH2 PE=1 SV=1	1	5	5	5	5	5	5	4	4	4	5	5	5	5	5	5	33.331	303	303	0	73.113	MS/MS	MS/MS	MS/MS	MS/MS	MS/MS	MS/MS	MS/MS	MS/MS	MS/MS	MS/MS	MS/MS	MS/MS		8.42172	8.38355	8.40545	7.87632	7.86597	7.90219	8.05496	8.03226
O00217	O00217	2	2	2	NADH dehydrogenase [ubiquinone] iron-sulfur protein 8, mitochondrial	NDUFS8	NDUS8_HUMAN NADH dehydrogenase [ubiquinone] iron-sulfur protein 8, mitochondrial OS=Homo sapiens OX=9606 GN=NDUFS8 PE=1 SV=1	1	2	2	2	0	0	0	1	2	2	2	1	2	1	1	1	23.705	210	210	0	17.145				MS/MS	MS/MS	MS/MS	MS/MS	MS/MS	MS/MS	MS/MS	MS/MS	MS/MS		n. d.	n. d.	n. d.	7.10697	7.04587	7.06236	6.66824	6.80936
O00299	O00299	8	8	8	Chloride intracellular channel protein 1	CLIC1	CLIC1_HUMAN Chloride intracellular channel protein 1 OS=Homo sapiens OX=9606 GN=CLIC1 PE=1 SV=4	1	8	8	8	3	1	1	8	8	8	7	7	7	8	8	8	26.922	241	241	0	146.85	MS/MS	matching	matching	MS/MS	MS/MS	MS/MS	MS/MS	MS/MS	MS/MS	MS/MS	MS/MS	MS/MS		7.54567	7.04321	6.98968	8.85474	8.85156	8.81515	8.39716	8.4135
O00442	O00442	2	2	2	RNA 3-terminal phosphate cyclase	RTCA	RTCA_HUMAN RNA 3-terminal phosphate cyclase OS=Homo sapiens OX=9606 GN=RTCA PE=1 SV=1	1	2	2	2	0	0	0	1	1	2	0	0	0	1	1	0	39.336	366	366	0	5.2447				MS/MS	MS/MS	MS/MS				matching	MS/MS			n. d.	n. d.	n. d.	6.94204	7.09367	7.04852	n. d.	n. d.
O14579	O14579	2	2	2	Coatomer subunit epsilon	COPE	COPE_HUMAN Coatomer subunit epsilon OS=Homo sapiens OX=9606 GN=COPE PE=1 SV=3	1	2	2	2	2	1	0	2	2	2	1	0	1	1	2	2	34.482	308	308	0	6.9834	matching	matching		MS/MS	MS/MS	MS/MS	MS/MS		MS/MS	MS/MS	MS/MS	MS/MS		7.02477	6.96351	n. d.	7.51064	7.42032	7.41486	6.99583	n. d.
O43809	O43809	3	3	3	Cleavage and polyadenylation specificity factor subunit 5	NUDT21	CPSF5_HUMAN Cleavage and polyadenylation specificity factor subunit 5 OS=Homo sapiens OX=9606 GN=NUDT21 PE=1 SV=1	1	3	3	3	0	0	0	3	3	3	2	3	3	3	3	3	26.227	227	227	0	29.209				MS/MS	MS/MS	MS/MS	MS/MS	MS/MS	MS/MS	MS/MS	MS/MS	MS/MS		n. d.	n. d.	n. d.	7.55163	7.53818	7.50017	6.82895	7.29032
O60832	O60832	3	3	3	H/ACA ribonucleoprotein complex subunit 4	DKC1	DKC1_HUMAN H/ACA ribonucleoprotein complex subunit 4 OS=Homo sapiens OX=9606 GN=DKC1 PE=1 SV=3	1	3	3	3	0	0	0	3	3	3	1	2	1	2	2	2	57.673	514	514	0	17.714				MS/MS	MS/MS	MS/MS	matching	matching	matching	MS/MS	MS/MS	MS/MS		n. d.	n. d.	n. d.	7.3166	7.34199	7.34189	6.73383	6.8528
P01011	P01011	4	4	4	Alpha-1-antichymotrypsin;Alpha-1-antichymotrypsin His-Pro-less	SERPINA3	AACT_HUMAN Alpha-1-antichymotrypsin OS=Homo sapiens OX=9606 GN=SERPINA3 PE=1 SV=2	1	4	4	4	0	0	1	4	3	4	3	4	4	4	4	4	47.65	423	423	0	102.98			MS/MS	MS/MS	MS/MS	MS/MS	MS/MS	MS/MS	MS/MS	MS/MS	MS/MS	MS/MS		n. d.	n. d.	n. d.	7.79884	7.88068	7.82305	7.42584	7.40016
P0DOX5;P01857	P0DOX5;P01857	12;12	12;12	7;7	Ig gamma-1 chain C region	IGHG1	IGG1_HUMAN Immunoglobulin gamma-1 heavy chain OS=Homo sapiens OX=9606 PE=1 SV=1;IGHG1_HUMAN Immunoglobulin heavy constant gamma 1 OS=Homo sapiens OX=9606 GN=IGHG1 PE=1 SV=1	2	12	12	7	4	5	5	7	7	6	6	6	6	6	6	6	48.986	449	449;330	0	323.31	MS/MS	MS/MS	MS/MS	MS/MS	MS/MS	MS/MS	MS/MS	MS/MS	MS/MS	MS/MS	MS/MS	MS/MS		8.47703	8.47841	8.50936	9.15936	9.14233	9.14687	8.83013	8.84623
P01876;P0DOX2;P01877	P01876	6;2;2	6;2;2	6;2;2	Ig alpha-1 chain C region	IGHA1	IGHA1_HUMAN Immunoglobulin heavy constant alpha 1 OS=Homo sapiens OX=9606 GN=IGHA1 PE=1 SV=2	3	6	6	6	0	0	0	5	6	5	2	2	3	5	6	6	37.654	353	353;455;340	0	17.94				MS/MS	MS/MS	MS/MS	matching	MS/MS	MS/MS	MS/MS	MS/MS	MS/MS		n. d.	n. d.	n. d.	8.15782	8.10113	8.1003	7.8592	7.80566
P02647;CON__P15497	P02647	5;1	5;1	5;1	Apolipoprotein A-I;Proapolipoprotein A-I;Truncated apolipoprotein A-I	APOA1	APOA1_HUMAN Apolipoprotein A-I OS=Homo sapiens OX=9606 GN=APOA1 PE=1 SV=1	2	5	5	5	2	2	1	5	5	5	4	4	4	5	5	5	30.777	267	267;265	0	42.825	MS/MS	MS/MS	matching	MS/MS	MS/MS	MS/MS	MS/MS	MS/MS	MS/MS	MS/MS	MS/MS	MS/MS		7.76414	7.74716	7.28119	8.33001	8.28283	8.26465	7.70188	7.74025
P02652	P02652	2	2	2	Apolipoprotein A-II;Proapolipoprotein A-II;Truncated apolipoprotein A-II	APOA2	APOA2_HUMAN Apolipoprotein A-II OS=Homo sapiens OX=9606 GN=APOA2 PE=1 SV=1	1	2	2	2	0	0	0	1	1	1	1	1	1	2	2	2	11.175	100	100	0	15.544				MS/MS	MS/MS	MS/MS	matching	matching	matching	MS/MS	MS/MS	MS/MS		n. d.	n. d.	n. d.	6.99198	6.98444	6.99862	6.48287	6.42783
P04080	P04080	2	2	2	Cystatin-B	CSTB	CYTB_HUMAN Cystatin-B OS=Homo sapiens OX=9606 GN=CSTB PE=1 SV=2	1	2	2	2	0	0	0	1	1	1	0	0	0	1	2	1	11.139	98	98	0.00071633	3.2839				MS/MS	MS/MS	MS/MS				MS/MS	MS/MS	matching		n. d.	n. d.	n. d.	6.98852	6.9085	6.93217	n. d.	n. d.
P04216	P04216	2	2	2	Thy-1 membrane glycoprotein	THY1	THY1_HUMAN Thy-1 membrane glycoprotein OS=Homo sapiens OX=9606 GN=THY1 PE=1 SV=2	1	2	2	2	0	0	0	2	1	1	1	1	1	2	2	2	17.935	161	161	0	13.179				MS/MS	MS/MS	MS/MS	matching	matching	matching	MS/MS	MS/MS	MS/MS		n. d.	n. d.	n. d.	7.557	7.54567	7.63265	6.70438	6.84402
P04792	P04792	6	6	6	Heat shock protein beta-1	HSPB1	HSPB1_HUMAN Heat shock protein beta-1 OS=Homo sapiens OX=9606 GN=HSPB1 PE=1 SV=2	1	6	6	6	5	5	5	5	5	4	3	4	4	5	5	4	22.782	205	205	0	102.45	MS/MS	MS/MS	MS/MS	MS/MS	MS/MS	MS/MS	MS/MS	MS/MS	MS/MS	MS/MS	MS/MS	MS/MS		7.98792	7.98084	7.99965	8.45245	8.44641	8.46583	7.82886	7.93731
P05107	P05107	2	2	2	Integrin beta-2	ITGB2	ITB2_HUMAN Integrin beta-2 OS=Homo sapiens OX=9606 GN=ITGB2 PE=1 SV=2	1	2	2	2	0	0	0	1	2	1	0	0	0	1	1	1	84.781	769	769	0	6.6149				MS/MS	MS/MS	MS/MS				MS/MS	MS/MS	MS/MS		n. d.	n. d.	n. d.	7.15485	7.05675	7.10302	n. d.	n. d.
P08670;P41219;Q16352;P07196;P07197;P12036	P08670	18;2;1;1;1;1	18;2;1;1;1;1	17;2;0;0;0;0	Vimentin	VIM	VIME_HUMAN Vimentin OS=Homo sapiens OX=9606 GN=VIM PE=1 SV=4	6	18	18	17	8	8	8	16	17	17	14	14	15	15	15	16	53.651	466	466;470;499;543;916;1026	0	323.31	MS/MS	MS/MS	MS/MS	MS/MS	MS/MS	MS/MS	MS/MS	MS/MS	MS/MS	MS/MS	MS/MS	MS/MS		8.35616	8.48047	8.4482	9.27409	9.28693	9.28702	8.87247	8.90687
P08758	P08758	11	11	11	Annexin A5	ANXA5	ANXA5_HUMAN Annexin A5 OS=Homo sapiens OX=9606 GN=ANXA5 PE=1 SV=2	1	11	11	11	8	7	7	10	11	10	10	11	10	11	11	11	35.936	320	320	0	323.31	MS/MS	MS/MS	MS/MS	MS/MS	MS/MS	MS/MS	MS/MS	MS/MS	MS/MS	MS/MS	MS/MS	MS/MS		8.51743	8.59043	8.5796	9.12892	9.11311	9.13242	8.66621	8.7081
P09211	P09211	7	7	7	Glutathione S-transferase P	GSTP1	GSTP1_HUMAN Glutathione S-transferase P OS=Homo sapiens OX=9606 GN=GSTP1 PE=1 SV=2	1	7	7	7	0	0	0	4	4	5	4	3	5	5	5	4	23.356	210	210	0	44.948				MS/MS	MS/MS	MS/MS	MS/MS	MS/MS	MS/MS	MS/MS	MS/MS	MS/MS		n. d.	n. d.	n. d.	8.47669	8.40965	8.44097	8.19612	8.08962
P09661	P09661	3	3	3	U2 small nuclear ribonucleoprotein A	SNRPA1	RU2A_HUMAN U2 small nuclear ribonucleoprotein A OS=Homo sapiens OX=9606 GN=SNRPA1 PE=1 SV=2	1	3	3	3	1	0	1	1	1	1	1	0	1	1	1	2	28.415	255	255	0	6.1085	MS/MS		MS/MS	MS/MS	MS/MS	MS/MS	matching		matching	matching	matching	MS/MS		n. d.	n. d.	n. d.	7.00346	6.93015	7.01708	6.65245	n. d.
P11413	P11413	3	3	3	Glucose-6-phosphate 1-dehydrogenase	G6PD	G6PD_HUMAN Glucose-6-phosphate 1-dehydrogenase OS=Homo sapiens OX=9606 GN=G6PD PE=1 SV=4	1	3	3	3	0	0	0	2	2	3	1	1	1	1	2	1	59.256	515	515	0	4.3895				MS/MS	MS/MS	MS/MS	MS/MS	matching	matching	MS/MS	MS/MS	MS/MS		n. d.	n. d.	n. d.	7.1856	7.02189	7.19802	6.79877	6.69856
P13611	P13611	9	9	9	Versican core protein	VCAN	CSPG2_HUMAN Versican core protein OS=Homo sapiens OX=9606 GN=VCAN PE=1 SV=3	1	9	9	9	1	1	0	6	8	6	2	3	3	7	6	7	372.82	3396	3396	0	45.586	matching	matching		MS/MS	MS/MS	MS/MS	matching	MS/MS	MS/MS	MS/MS	MS/MS	MS/MS		6.93418	6.80074	n. d.	7.73143	7.74649	7.67269	6.88392	7.2572
P19338	P19338	7	7	7	Nucleolin	NCL	NUCL_HUMAN Nucleolin OS=Homo sapiens OX=9606 GN=NCL PE=1 SV=3	1	7	7	7	1	0	1	5	7	7	6	4	6	7	6	4	76.613	710	710	0	47.771	matching		matching	MS/MS	MS/MS	MS/MS	MS/MS	MS/MS	MS/MS	MS/MS	MS/MS	MS/MS		6.48068	n. d.	6.91489	8.33532	8.39282	8.40552	7.98202	7.89935
P19367;P52789	P19367	5;1	5;1	5;1	Hexokinase-1	HK1	HXK1_HUMAN Hexokinase-1 OS=Homo sapiens OX=9606 GN=HK1 PE=1 SV=3	2	5	5	5	0	0	0	4	5	5	3	0	1	3	3	3	102.48	917	917;917	0	21.61				MS/MS	MS/MS	MS/MS	MS/MS		MS/MS	MS/MS	MS/MS	MS/MS		n. d.	n. d.	n. d.	7.49726	7.54168	7.49998	6.99262	n. d.
P20039;Q95IE3;Q5Y7A7;P01912;P01911;P04440;Q9GIY3;Q30154;Q29974;P04229;Q30134	P20039;Q95IE3;Q5Y7A7;P01912;P01911	3;2;2;2;2;1;1;1;1;1;1	3;2;2;2;2;1;1;1;1;1;1	3;2;2;2;2;1;1;1;1;1;1	HLA class II histocompatibility antigen, DRB1-11 beta chain;HLA class II histocompatibility antigen, DRB1-12 beta chain;HLA class II histocompatibility antigen, DRB1-13 beta chain;HLA class II histocompatibility antigen, DRB1-3 chain;HLA class II histocompatibility antigen, DRB1-15 beta chain	HLA-DRB1	2B1B_HUMAN HLA class II histocompatibility antigen, DRB1-11 beta chain OS=Homo sapiens OX=9606 GN=HLA-DRB1 PE=1 SV=1;2B1C_HUMAN HLA class II histocompatibility antigen, DRB1-12 beta chain OS=Homo sapiens OX=9606 GN=HLA-DRB1 PE=1 SV=1;2B1D_HUMAN HLA class I	11	3	3	3	0	0	0	2	3	3	1	3	1	2	0	1	30.16	266	266;266;266;266;266;258;266;266;266;266;266	0	7.1832				MS/MS	MS/MS	MS/MS	matching	matching	matching	matching		MS/MS		n. d.	n. d.	n. d.	7.40011	7.51355	7.53884	7.01924	7.15189
P27348	P27348	5	3	3	14-3-3 protein theta	YWHAQ	1433T_HUMAN 14-3-3 protein theta OS=Homo sapiens OX=9606 GN=YWHAQ PE=1 SV=1	1	5	3	3	2	2	2	3	3	3	3	3	3	3	3	3	27.764	245	245	0	320.87	MS/MS	MS/MS	MS/MS	MS/MS	MS/MS	MS/MS	MS/MS	MS/MS	MS/MS	MS/MS	MS/MS	MS/MS		7.92835	7.9622	8.00074	8.54322	8.49744	8.52089	7.97761	8.06024
P28066	P28066	2	2	2	Proteasome subunit alpha type-5	PSMA5	PSA5_HUMAN Proteasome subunit alpha type-5 OS=Homo sapiens OX=9606 GN=PSMA5 PE=1 SV=3	1	2	2	2	0	0	0	2	2	1	0	0	0	1	1	2	26.411	241	241	0	6.4601				MS/MS	MS/MS	MS/MS				MS/MS	MS/MS	MS/MS		n. d.	n. d.	n. d.	7.2065	7.15999	7.16982	n. d.	n. d.
P31943;P55795	P31943	3;1	3;1	2;1	Heterogeneous nuclear ribonucleoprotein H;Heterogeneous nuclear ribonucleoprotein H, N-terminally processed	HNRNPH1	HNRH1_HUMAN Heterogeneous nuclear ribonucleoprotein H OS=Homo sapiens OX=9606 GN=HNRNPH1 PE=1 SV=4	2	3	3	2	0	0	0	2	2	1	1	1	1	1	1	1	49.229	449	449;449	0	136.32	MS/MS	MS/MS	MS/MS	MS/MS	MS/MS	MS/MS	MS/MS	MS/MS	MS/MS	MS/MS	MS/MS	MS/MS		7.93201	7.94997	8.01703	8.47828	8.42068	8.42482	8.05111	8.1181
P33176;O60282;Q12840	P33176;O60282;Q12840	4;2;2	4;2;2	4;2;2	Kinesin-1 heavy chain;Kinesin heavy chain isoform 5C;Kinesin heavy chain isoform 5A	KIF5B;KIF5C;KIF5A	KINH_HUMAN Kinesin-1 heavy chain OS=Homo sapiens OX=9606 GN=KIF5B PE=1 SV=1;KIF5C_HUMAN Kinesin heavy chain isoform 5C OS=Homo sapiens OX=9606 GN=KIF5C PE=1 SV=1;KIF5A_HUMAN Kinesin heavy chain isoform 5A OS=Homo sapiens OX=9606 GN=KIF5A PE=1 SV=2	3	4	4	4	0	0	0	3	3	3	2	4	3	3	3	4	109.68	963	963;957;1032	0	13.144				MS/MS	MS/MS	MS/MS	matching	MS/MS	MS/MS	MS/MS	MS/MS	MS/MS		n. d.	n. d.	n. d.	7.39943	7.43938	7.45918	7.13155	6.97278
P35555;P35556	P35555	31;2	31;2	31;2	Fibrillin-1	FBN1	FBN1_HUMAN Fibrillin-1 OS=Homo sapiens OX=9606 GN=FBN1 PE=1 SV=3	2	31	31	31	0	3	1	29	28	29	20	22	21	29	28	29	312.24	2871	2871;2912	0	323.31		MS/MS	matching	MS/MS	MS/MS	MS/MS	MS/MS	MS/MS	MS/MS	MS/MS	MS/MS	MS/MS		n. d.	6.84737	6.80246	9.09058	9.0974	9.08916	8.57604	8.58296
P38919	P38919	3	2	2	Eukaryotic initiation factor 4A-III;Eukaryotic initiation factor 4A-III, N-terminally processed	EIF4A3	IF4A3_HUMAN Eukaryotic initiation factor 4A-III OS=Homo sapiens OX=9606 GN=EIF4A3 PE=1 SV=4	1	3	2	2	0	0	0	1	1	1	0	0	0	1	1	2	46.871	411	411	0	5.432				matching	matching	MS/MS			matching	MS/MS	MS/MS	MS/MS		n. d.	n. d.	n. d.	6.93841	7.02657	7.18469	n. d.	n. d.
P40121	P40121	2	2	2	Macrophage-capping protein	CAPG	CAPG_HUMAN Macrophage-capping protein OS=Homo sapiens OX=9606 GN=CAPG PE=1 SV=2	1	2	2	2	0	0	0	2	1	2	0	0	0	1	1	1	38.498	348	348	0	55.975				MS/MS	MS/MS	MS/MS				MS/MS	MS/MS	MS/MS		n. d.	n. d.	n. d.	7.92873	7.89037	7.8927	n. d.	n. d.
P42224	P42224	3	3	3	Signal transducer and activator of transcription 1-alpha/beta	STAT1	STAT1_HUMAN Signal transducer and activator of transcription 1-alpha/beta OS=Homo sapiens OX=9606 GN=STAT1 PE=1 SV=2	1	3	3	3	2	0	1	2	2	3	0	0	0	0	1	0	87.334	750	750	0	11.693	MS/MS		matching	MS/MS	MS/MS	MS/MS					matching			7.25234	n. d.	7.09198	7.40365	7.56962	7.65146	n. d.	n. d.
P49411	P49411	4	4	4	Elongation factor Tu, mitochondrial	TUFM	EFTU_HUMAN Elongation factor Tu, mitochondrial OS=Homo sapiens OX=9606 GN=TUFM PE=1 SV=2	1	4	4	4	2	2	3	3	3	4	2	2	4	2	4	3	49.541	452	452	0	109.93	MS/MS	matching	MS/MS	MS/MS	MS/MS	MS/MS	matching	matching	MS/MS	MS/MS	MS/MS	MS/MS		7.75643	7.72075	7.88728	8.15189	8.13624	8.15881	7.66491	7.64738
P51553	P51553	2	2	2	Isocitrate dehydrogenase [NAD] subunit gamma, mitochondrial	IDH3G	IDH3G_HUMAN Isocitrate dehydrogenase [NAD] subunit gamma, mitochondrial OS=Homo sapiens OX=9606 GN=IDH3G PE=1 SV=1	1	2	2	2	0	0	0	1	1	1	0	0	0	0	0	2	42.794	393	393	0.0020053	2.6832				MS/MS	matching	MS/MS						MS/MS		n. d.	n. d.	n. d.	7.31161	7.20558	7.15927	n. d.	n. d.
P51884;CON__Q05443	P51884	5;2	5;2	5;2	Lumican	LUM	LUM_HUMAN Lumican OS=Homo sapiens OX=9606 GN=LUM PE=1 SV=2	2	5	5	5	5	3	3	5	5	5	5	5	5	5	5	5	38.429	338	338;342	0	297.96	MS/MS	MS/MS	MS/MS	MS/MS	MS/MS	MS/MS	MS/MS	MS/MS	MS/MS	MS/MS	MS/MS	MS/MS		7.89073	7.89076	7.97651	8.39086	8.41642	8.38329	8.08027	8.04309
P55209;Q99733	P55209	5;1	5;1	5;1	Nucleosome assembly protein 1-like 1	NAP1L1	NP1L1_HUMAN Nucleosome assembly protein 1-like 1 OS=Homo sapiens OX=9606 GN=NAP1L1 PE=1 SV=1	2	5	5	5	0	0	0	4	4	4	4	4	5	5	3	4	45.374	391	391;375	0	15.242				MS/MS	MS/MS	MS/MS	MS/MS	MS/MS	MS/MS	MS/MS	MS/MS	MS/MS		n. d.	n. d.	n. d.	7.86467	7.91679	7.83083	7.47676	7.46422
P60660;P14649	P60660	4;1	4;1	4;1	Myosin light polypeptide 6	MYL6	MYL6_HUMAN Myosin light polypeptide 6 OS=Homo sapiens OX=9606 GN=MYL6 PE=1 SV=2	2	4	4	4	2	2	2	4	4	3	4	2	3	4	4	4	16.93	151	151;208	0	23.116	matching	MS/MS	MS/MS	MS/MS	MS/MS	MS/MS	MS/MS	matching	MS/MS	MS/MS	MS/MS	MS/MS		7.12795	7.3691	7.20385	8.00247	8.07004	7.94664	7.8744	7.4889
P61163	P61163	2	2	2	Alpha-centractin	ACTR1A	ACTZ_HUMAN Alpha-centractin OS=Homo sapiens OX=9606 GN=ACTR1A PE=1 SV=1	1	2	2	2	0	0	0	2	2	2	2	2	2	2	2	2	42.613	376	376	0	8.4608				MS/MS	MS/MS	MS/MS	MS/MS	MS/MS	MS/MS	MS/MS	MS/MS	MS/MS		n. d.	n. d.	n. d.	7.69805	7.62501	7.59522	7.32873	7.22352
Q9H0U4;P62820;Q92928	Q9H0U4;P62820;Q92928	3;3;2	2;2;1	2;2;1	Ras-related protein Rab-1B;Ras-related protein Rab-1A;Putative Ras-related protein Rab-1C	RAB1B;RAB1A;RAB1C	RAB1B_HUMAN Ras-related protein Rab-1B OS=Homo sapiens OX=9606 GN=RAB1B PE=1 SV=1;RAB1A_HUMAN Ras-related protein Rab-1A OS=Homo sapiens OX=9606 GN=RAB1A PE=1 SV=3;RAB1C_HUMAN Putative Ras-related protein Rab-1C OS=Homo sapiens OX=9606 GN=RAB1C PE=5 SV=2	3	3	2	2	0	0	0	2	2	2	1	2	1	2	2	2	22.171	201	201;205;201	0	6.1426	matching	matching	matching	MS/MS	MS/MS	MS/MS	MS/MS	MS/MS	MS/MS	MS/MS	MS/MS	MS/MS		n. d.	n. d.	n. d.	7.67099	7.67835	7.65294	7.31526	7.16218
P63104	P63104	6	4	4	14-3-3 protein zeta/delta	YWHAZ	1433Z_HUMAN 14-3-3 protein zeta/delta OS=Homo sapiens OX=9606 GN=YWHAZ PE=1 SV=1	1	6	4	4	3	3	4	4	4	4	4	4	4	4	4	4	27.745	245	245	0	323.31	MS/MS	MS/MS	MS/MS	MS/MS	MS/MS	MS/MS	MS/MS	MS/MS	MS/MS	MS/MS	MS/MS	MS/MS		8.23699	8.34299	8.34598	8.87918	8.86616	8.85528	8.33662	8.32358
Q01105;P0DME0	Q01105;P0DME0	4;3	4;3	4;3	Protein SET;Protein SETSIP	SET;SETSIP	SET_HUMAN Protein SET OS=Homo sapiens OX=9606 GN=SET PE=1 SV=3;SETLP_HUMAN Protein SETSIP OS=Homo sapiens OX=9606 GN=SETSIP PE=1 SV=1	2	4	4	4	0	0	0	3	4	3	3	1	2	2	3	1	33.488	290	290;302	0	9.6545				MS/MS	MS/MS	MS/MS	matching	matching	matching	MS/MS	MS/MS	MS/MS		n. d.	n. d.	n. d.	7.32075	7.60157	7.52719	6.96068	7.08138
Q13561	Q13561	2	2	2	Dynactin subunit 2	DCTN2	DCTN2_HUMAN Dynactin subunit 2 OS=Homo sapiens OX=9606 GN=DCTN2 PE=1 SV=4	1	2	2	2	0	0	0	2	1	1	1	1	1	1	1	1	44.23	401	401	0	23.04				MS/MS	MS/MS	MS/MS	matching	MS/MS	MS/MS	MS/MS	MS/MS	MS/MS		n. d.	n. d.	n. d.	7.23759	7.31144	7.20428	6.79505	6.85994
Q14195	Q14195	5	5	4	Dihydropyrimidinase-related protein 3	DPYSL3	DPYL3_HUMAN Dihydropyrimidinase-related protein 3 OS=Homo sapiens OX=9606 GN=DPYSL3 PE=1 SV=1	1	5	5	4	1	0	0	4	4	4	2	3	2	4	4	4	61.963	570	570	0	35.25	matching	matching	matching	MS/MS	MS/MS	MS/MS	MS/MS	MS/MS	MS/MS	MS/MS	MS/MS	MS/MS		6.35395	6.83164	7.03375	8.09909	7.86475	7.94696	7.35263	7.28087
Q14203	Q14203	2	2	2	Dynactin subunit 1	DCTN1	DCTN1_HUMAN Dynactin subunit 1 OS=Homo sapiens OX=9606 GN=DCTN1 PE=1 SV=3	1	2	2	2	0	0	0	2	2	1	1	0	1	1	1	1	141.69	1278	1278	0	10.19				MS/MS	MS/MS	MS/MS	MS/MS		matching	MS/MS	MS/MS	MS/MS		n. d.	n. d.	n. d.	7.17362	7.19648	7.08916	6.65269	n. d.
Q14624	Q14624	3	3	3	Inter-alpha-trypsin inhibitor heavy chain H4;70 kDa inter-alpha-trypsin inhibitor heavy chain H4;35 kDa inter-alpha-trypsin inhibitor heavy chain H4	ITIH4	ITIH4_HUMAN Inter-alpha-trypsin inhibitor heavy chain H4 OS=Homo sapiens OX=9606 GN=ITIH4 PE=1 SV=4	1	3	3	3	1	1	0	3	3	3	1	3	1	1	1	1	103.36	930	930	0	7.2605	matching	matching		MS/MS	MS/MS	MS/MS	MS/MS	MS/MS	MS/MS	MS/MS	MS/MS	MS/MS		6.7648	6.55789	n. d.	7.27538	7.17635	7.3088	7.09621	6.77851
Q14766	Q14766	2	2	2	Latent-transforming growth factor beta-binding protein 1	LTBP1	LTBP1_HUMAN Latent-transforming growth factor beta-binding protein 1 OS=Homo sapiens OX=9606 GN=LTBP1 PE=1 SV=4	1	2	2	2	0	0	0	2	2	2	0	1	1	2	2	2	186.79	1721	1721	0	9.5375				MS/MS	MS/MS	MS/MS		matching	matching	MS/MS	MS/MS	MS/MS		n. d.	n. d.	n. d.	7.59465	7.55618	7.48495	n. d.	7.29252
Q15019	Q15019	7	7	7	Septin-2	SEPT2	SEPT2_HUMAN Septin-2 OS=Homo sapiens OX=9606 GN=SEPT2 PE=1 SV=1	1	7	7	7	1	0	1	6	5	6	4	5	4	5	6	5	41.487	361	361	0	57.715	matching		matching	MS/MS	MS/MS	MS/MS	MS/MS	MS/MS	MS/MS	MS/MS	MS/MS	MS/MS		7.08246	n. d.	7.13818	8.05108	8.06789	7.9401	7.66933	7.68053
Q15029	Q15029	3	3	3	116 kDa U5 small nuclear ribonucleoprotein component	EFTUD2	U5S1_HUMAN 116 kDa U5 small nuclear ribonucleoprotein component OS=Homo sapiens OX=9606 GN=EFTUD2 PE=1 SV=1	1	3	3	3	0	0	0	3	2	3	2	1	1	1	3	2	109.43	972	972	0	9.5947				MS/MS	MS/MS	MS/MS	MS/MS	MS/MS	matching	MS/MS	MS/MS	MS/MS		n. d.	n. d.	n. d.	7.52408	7.56794	7.47602	7.06547	7.11916
Q15459	Q15459	2	2	2	Splicing factor 3A subunit 1	SF3A1	SF3A1_HUMAN Splicing factor 3A subunit 1 OS=Homo sapiens OX=9606 GN=SF3A1 PE=1 SV=1	1	2	2	2	0	0	0	2	2	2	2	2	2	2	2	1	88.885	793	793	0	6.8332				MS/MS	MS/MS	MS/MS	MS/MS	MS/MS	MS/MS	MS/MS	MS/MS	MS/MS		n. d.	n. d.	n. d.	7.25842	7.27089	7.24455	7.04879	6.78743
Q16555	Q16555	5	5	4	Dihydropyrimidinase-related protein 2	DPYSL2	DPYL2_HUMAN Dihydropyrimidinase-related protein 2 OS=Homo sapiens OX=9606 GN=DPYSL2 PE=1 SV=1	1	5	5	4	0	0	0	4	4	4	1	2	3	3	3	3	62.293	572	572	0	67.302				MS/MS	MS/MS	MS/MS	MS/MS	MS/MS	MS/MS	MS/MS	MS/MS	MS/MS		n. d.	n. d.	n. d.	7.79777	7.70678	7.60697	7.14451	7.28717
Q16647	Q16647	2	2	2	Prostacyclin synthase	PTGIS	PTGIS_HUMAN Prostacyclin synthase OS=Homo sapiens OX=9606 GN=PTGIS PE=1 SV=1	1	2	2	2	0	0	0	2	2	2	1	1	1	2	2	2	57.103	500	500	0	12.468				MS/MS	MS/MS	MS/MS	MS/MS	MS/MS	MS/MS	MS/MS	MS/MS	MS/MS		n. d.	n. d.	n. d.	7.35131	7.34211	7.27795	6.91771	7.07704
Q58FF6	Q58FF6	3	2	2	Putative heat shock protein HSP 90-beta 4	HSP90AB4P	H90B4_HUMAN Putative heat shock protein HSP 90-beta 4 OS=Homo sapiens OX=9606 GN=HSP90AB4P PE=5 SV=1	1	3	2	2	1	1	1	2	2	2	2	2	2	2	2	1	58.264	505	505	0.0013699	2.8552	matching	matching	matching	MS/MS	MS/MS	MS/MS	matching	matching	matching	MS/MS	MS/MS	MS/MS		7.54418	7.54621	7.53293	7.93264	7.92117	7.97667	7.41113	7.44679
Q68CZ2	Q68CZ2	5	5	5	Tensin-3	TNS3	TENS3_HUMAN Tensin-3 OS=Homo sapiens OX=9606 GN=TNS3 PE=1 SV=2	1	5	5	5	0	0	0	4	4	3	1	0	0	1	1	2	155.26	1445	1445	0	12.181				MS/MS	MS/MS	MS/MS	MS/MS			MS/MS	MS/MS	matching		n. d.	n. d.	n. d.	7.72596	7.66649	7.37599	n. d.	n. d.
Q86UX7	Q86UX7	4	4	4	Fermitin family homolog 3	FERMT3	URP2_HUMAN Fermitin family homolog 3 OS=Homo sapiens OX=9606 GN=FERMT3 PE=1 SV=1	1	4	4	4	0	0	0	4	4	4	0	2	1	1	0	1	75.952	667	667	0	29.583				MS/MS	MS/MS	MS/MS		MS/MS	matching	MS/MS		matching		n. d.	n. d.	n. d.	7.77822	7.68294	7.71997	n. d.	6.03949
Q8WX93	Q8WX93	2	2	2	Palladin	PALLD	PALLD_HUMAN Palladin OS=Homo sapiens OX=9606 GN=PALLD PE=1 SV=3	1	2	2	2	0	0	0	1	1	1	0	0	0	2	1	2	150.56	1383	1383	0.0007278	3.3875				MS/MS	MS/MS	matching				MS/MS	MS/MS	MS/MS		n. d.	n. d.	n. d.	7.1809	7.06524	7.27591	n. d.	n. d.
Q93009	Q93009	2	2	2	Ubiquitin carboxyl-terminal hydrolase 7	USP7	UBP7_HUMAN Ubiquitin carboxyl-terminal hydrolase 7 OS=Homo sapiens OX=9606 GN=USP7 PE=1 SV=2	1	2	2	2	0	0	0	2	2	2	0	0	0	2	1	2	128.3	1102	1102	0	5.7924				MS/MS	MS/MS	MS/MS				MS/MS	MS/MS	MS/MS		n. d.	n. d.	n. d.	7.31909	7.39033	7.35363	n. d.	n. d.
Q96G03	Q96G03	3	3	3	Phosphoglucomutase-2	PGM2	PGM2_HUMAN Phosphoglucomutase-2 OS=Homo sapiens OX=9606 GN=PGM2 PE=1 SV=4	1	3	3	3	0	0	1	2	3	2	2	2	2	2	2	2	68.283	612	612	0	10.439			MS/MS	MS/MS	MS/MS	MS/MS	MS/MS	MS/MS	MS/MS	MS/MS	MS/MS	MS/MS		n. d.	n. d.	n. d.	7.31777	7.27648	7.21948	6.85274	6.85967
Q96M27	Q96M27	2	2	2	Protein PRRC1	PRRC1	PRRC1_HUMAN Protein PRRC1 OS=Homo sapiens OX=9606 GN=PRRC1 PE=1 SV=1	1	2	2	2	0	0	0	2	1	1	1	2	1	1	1	1	46.701	445	445	0	7.8263				MS/MS	MS/MS	MS/MS	MS/MS	MS/MS	matching	MS/MS	MS/MS	MS/MS		n. d.	n. d.	n. d.	7.19114	7.17426	7.14947	6.70744	6.79772
Q99536	Q99536	4	4	4	Synaptic vesicle membrane protein VAT-1 homolog	VAT1	VAT1_HUMAN Synaptic vesicle membrane protein VAT-1 homolog OS=Homo sapiens OX=9606 GN=VAT1 PE=1 SV=2	1	4	4	4	0	0	0	3	4	4	4	2	3	3	3	3	41.92	393	393	0	28.348				MS/MS	MS/MS	MS/MS	MS/MS	MS/MS	MS/MS	MS/MS	MS/MS	MS/MS		n. d.	n. d.	n. d.	7.53963	7.55171	7.5547	7.19717	7.25005
Q9BS40	Q9BS40	2	2	2	Latexin	LXN	LXN_HUMAN Latexin OS=Homo sapiens OX=9606 GN=LXN PE=1 SV=2	1	2	2	2	0	0	0	2	1	2	0	1	0	0	1	0	25.75	222	222	0.0014045	3.079				MS/MS	MS/MS	MS/MS		MS/MS			matching			n. d.	n. d.	n. d.	7.24635	7.27962	7.30713	n. d.	n. d.
Q9BTV4	Q9BTV4	2	2	2	Transmembrane protein 43	TMEM43	TMM43_HUMAN Transmembrane protein 43 OS=Homo sapiens OX=9606 GN=TMEM43 PE=1 SV=1	1	2	2	2	0	0	0	2	1	1	0	0	0	1	0	1	44.875	400	400	0	11.102				MS/MS	MS/MS	matching				matching		MS/MS		n. d.	n. d.	n. d.	7.3982	7.3439	7.33971	n. d.	n. d.
Q9BWM7	Q9BWM7	4	4	4	Sideroflexin-3	SFXN3	SFXN3_HUMAN Sideroflexin-3 OS=Homo sapiens OX=9606 GN=SFXN3 PE=1 SV=3	1	4	4	4	0	0	0	4	3	3	2	2	3	4	3	4	35.503	321	321	0	15.622				MS/MS	MS/MS	MS/MS	MS/MS	MS/MS	MS/MS	MS/MS	MS/MS	MS/MS		n. d.	n. d.	n. d.	7.621	7.56441	7.61054	7.10199	7.15366
Q9H299	Q9H299	2	2	2	SH3 domain-binding glutamic acid-rich-like protein 3	SH3BGRL3	SH3L3_HUMAN SH3 domain-binding glutamic acid-rich-like protein 3 OS=Homo sapiens OX=9606 GN=SH3BGRL3 PE=1 SV=1	1	2	2	2	0	0	0	1	2	1	0	0	0	2	1	1	10.438	93	93	0	10.032				MS/MS	MS/MS	MS/MS				matching	MS/MS	MS/MS		n. d.	n. d.	n. d.	7.33248	7.37101	7.26309	n. d.	n. d.
Q9UH99	Q9UH99	4	4	4	SUN domain-containing protein 2	SUN2	SUN2_HUMAN SUN domain-containing protein 2 OS=Homo sapiens OX=9606 GN=SUN2 PE=1 SV=3	1	4	4	4	0	0	0	1	1	2	0	0	0	1	3	2	80.31	717	717	0	14.683				MS/MS	matching	MS/MS				MS/MS	MS/MS	MS/MS		n. d.	n. d.	n. d.	7.22639	7.252	7.11052	n. d.	n. d.
Q9UI12	Q9UI12	2	2	2	V-type proton ATPase subunit H	ATP6V1H	VATH_HUMAN V-type proton ATPase subunit H OS=Homo sapiens OX=9606 GN=ATP6V1H PE=1 SV=1	1	2	2	2	0	0	0	2	1	1	0	0	0	1	1	1	55.882	483	483	0	4.1317				MS/MS	matching	MS/MS				matching	matching	MS/MS		n. d.	n. d.	n. d.	6.8914	6.88596	6.97015	n. d.	n. d.
Q9ULZ3	Q9ULZ3	3	3	3	Apoptosis-associated speck-like protein containing a CARD	PYCARD	ASC_HUMAN Apoptosis-associated speck-like protein containing a CARD OS=Homo sapiens OX=9606 GN=PYCARD PE=1 SV=2	1	3	3	3	0	0	0	2	3	3	2	2	2	2	2	1	21.627	195	195	0	10.183				MS/MS	MS/MS	MS/MS	MS/MS	MS/MS	MS/MS	MS/MS	MS/MS	MS/MS		n. d.	n. d.	n. d.	7.3841	7.40297	7.42124	7.09552	7.05419
O43681	O43681	2	2	2	ATPase ASNA1	ASNA1	ASNA_HUMAN ATPase ASNA1 OS=Homo sapiens OX=9606 GN=ASNA1 PE=1 SV=2	1	2	2	2	0	1	0	2	2	2	1	2	2	2	2	2	38.792	348	348	0	9.0347		MS/MS		MS/MS	MS/MS	MS/MS	matching	matching	matching	MS/MS	MS/MS	MS/MS		n. d.	7.60096	n. d.	7.27328	7.27154	7.29682	7.03818	6.84504
P02748;CON__Q3MHN2	P02748	4;1	4;1	4;1	Complement component C9;Complement component C9a;Complement component C9b	C9	CO9_HUMAN Complement component C9 OS=Homo sapiens OX=9606 GN=C9 PE=1 SV=2	2	4	4	4	2	3	2	2	2	2	1	1	0	2	1	1	63.173	559	559;548	0	9.0852	MS/MS	MS/MS	matching	MS/MS	MS/MS	MS/MS	MS/MS	MS/MS		MS/MS	MS/MS	matching		7.40463	7.46459	7.39601	7.49752	7.35509	7.37985	7.07951	7.06296
P06396;CON__Q3SX14	P06396;CON__Q3SX14	6;3	6;3	6;3	Gelsolin	GSN	GELS_HUMAN Gelsolin OS=Homo sapiens OX=9606 GN=GSN PE=1 SV=1;	2	6	6	6	1	0	0	6	5	5	5	5	5	5	6	6	85.696	782	782;781	0	188.99	matching			MS/MS	MS/MS	MS/MS	MS/MS	MS/MS	MS/MS	MS/MS	MS/MS	MS/MS		6.75335	n. d.	n. d.	8.50173	8.45703	8.46214	8.06303	8.09747
P09543	P09543	2	2	2	2,3-cyclic-nucleotide 3-phosphodiesterase	CNP	CN37_HUMAN 2,3-cyclic-nucleotide 3-phosphodiesterase OS=Homo sapiens OX=9606 GN=CNP PE=1 SV=2	1	2	2	2	1	0	1	1	1	1	1	1	1	2	0	1	47.578	421	421	0	40.991	matching		matching	MS/MS	MS/MS	MS/MS	MS/MS	matching	MS/MS	MS/MS		matching		7.21619	n. d.	7.12821	7.3272	7.25804	7.29857	6.80173	7.04048
P12236	P12236	9	9	3	ADP/ATP translocase 3;ADP/ATP translocase 3, N-terminally processed	SLC25A6	ADT3_HUMAN ADP/ATP translocase 3 OS=Homo sapiens OX=9606 GN=SLC25A6 PE=1 SV=4	1	9	9	3	2	2	2	3	3	3	3	2	3	3	3	3	32.866	298	298	0	95.399	MS/MS	MS/MS	MS/MS	MS/MS	MS/MS	MS/MS	MS/MS	MS/MS	MS/MS	MS/MS	MS/MS	MS/MS		8.31744	8.41948	8.35856	8.61908	8.61997	8.63071	8.30666	8.30453
P13861	P13861	4	4	4	cAMP-dependent protein kinase type II-alpha regulatory subunit	PRKAR2A	KAP2_HUMAN cAMP-dependent protein kinase type II-alpha regulatory subunit OS=Homo sapiens OX=9606 GN=PRKAR2A PE=1 SV=2	1	4	4	4	1	1	2	4	4	4	3	2	3	3	3	3	45.518	404	404	0	23.688	matching	MS/MS	MS/MS	MS/MS	MS/MS	MS/MS	MS/MS	matching	MS/MS	MS/MS	MS/MS	MS/MS		7.68511	7.78733	7.8924	7.49586	7.48058	7.52285	7.13376	7.16876
P15104	P15104	3	3	3	Glutamine synthetase	GLUL	GLNA_HUMAN Glutamine synthetase OS=Homo sapiens OX=9606 GN=GLUL PE=1 SV=4	1	3	3	3	1	0	0	3	3	2	1	0	2	1	0	0	42.064	373	373	0	11.832	matching			MS/MS	MS/MS	MS/MS	matching		matching	matching				6.76166	n. d.	n. d.	7.62881	7.65457	7.58391	6.79565	n. d.
P21281;P15313	P21281	7;3	7;3	7;3	V-type proton ATPase subunit B, brain isoform	ATP6V1B2	VATB2_HUMAN V-type proton ATPase subunit B, brain isoform OS=Homo sapiens OX=9606 GN=ATP6V1B2 PE=1 SV=3	2	7	7	7	2	0	0	5	6	4	3	3	2	4	4	4	56.5	511	511;513	0	19.593	matching			MS/MS	MS/MS	MS/MS	matching	MS/MS	matching	MS/MS	MS/MS	MS/MS		7.22873	n. d.	n. d.	7.7013	7.62554	7.65104	7.25821	7.3533
P23381	P23381	4	4	4	Tryptophan--tRNA ligase, cytoplasmic;T1-TrpRS;T2-TrpRS	WARS	SYWC_HUMAN Tryptophan--tRNA ligase, cytoplasmic OS=Homo sapiens OX=9606 GN=WARS PE=1 SV=2	1	4	4	4	1	1	1	4	3	3	2	2	2	1	2	1	53.165	471	471	0	24.693	MS/MS	MS/MS	MS/MS	MS/MS	MS/MS	MS/MS	MS/MS	MS/MS	MS/MS	MS/MS	MS/MS	MS/MS		7.78325	7.87525	7.84229	7.75049	7.72663	7.67903	7.14333	7.14588
P30740	P30740	4	4	4	Leukocyte elastase inhibitor	SERPINB1	ILEU_HUMAN Leukocyte elastase inhibitor OS=Homo sapiens OX=9606 GN=SERPINB1 PE=1 SV=1	1	4	4	4	0	1	0	4	4	4	1	1	2	0	0	2	42.741	379	379	0	10.524		matching		MS/MS	MS/MS	MS/MS	matching	matching	MS/MS			matching		n. d.	7.05949	n. d.	7.67596	7.83301	7.57115	7.22855	6.95986
P36957	P36957	3	3	3	Dihydrolipoyllysine-residue succinyltransferase component of 2-oxoglutarate dehydrogenase complex, mitochondrial	DLST	ODO2_HUMAN Dihydrolipoyllysine-residue succinyltransferase component of 2-oxoglutarate dehydrogenase complex, mitochondrial OS=Homo sapiens OX=9606 GN=DLST PE=1 SV=4	1	3	3	3	3	2	3	3	3	3	3	3	3	3	3	3	48.755	453	453	0	15.853	MS/MS	MS/MS	MS/MS	MS/MS	MS/MS	MS/MS	MS/MS	matching	matching	MS/MS	MS/MS	MS/MS		7.45416	7.3915	7.35891	7.51443	7.46672	7.49716	7.18341	7.16352
P41235;Q14541	P41235	3;1	3;1	3;1	Hepatocyte nuclear factor 4-alpha	HNF4A	HNF4A_HUMAN Hepatocyte nuclear factor 4-alpha OS=Homo sapiens OX=9606 GN=HNF4A PE=1 SV=3	2	3	3	3	1	0	0	1	2	2	1	2	2	2	1	2	52.784	474	474;408	0	3.8752	matching			MS/MS	matching	MS/MS	MS/MS	matching	MS/MS	MS/MS	matching	matching		6.90141	n. d.	n. d.	7.56513	7.35002	7.47337	7.08686	7.07019
P45974;Q92995	P45974	5;1	5;1	5;1	Ubiquitin carboxyl-terminal hydrolase 5	USP5	UBP5_HUMAN Ubiquitin carboxyl-terminal hydrolase 5 OS=Homo sapiens OX=9606 GN=USP5 PE=1 SV=2	2	5	5	5	4	4	3	3	3	3	2	3	4	4	4	4	95.785	858	858;863	0	166.95	MS/MS	MS/MS	MS/MS	MS/MS	MS/MS	MS/MS	MS/MS	MS/MS	MS/MS	MS/MS	MS/MS	MS/MS		7.94449	7.93498	7.80958	7.91204	7.96483	7.91186	7.59466	7.6387
P49915	P49915	3	3	3	GMP synthase [glutamine-hydrolyzing]	GMPS	GUAA_HUMAN GMP synthase [glutamine-hydrolyzing] OS=Homo sapiens OX=9606 GN=GMPS PE=1 SV=1	1	3	3	3	0	0	0	0	2	1	0	2	2	3	3	1	76.715	693	693	0	7.0351					MS/MS	MS/MS		matching	matching	MS/MS	MS/MS	MS/MS		n. d.	n. d.	n. d.	n. d.	7.01242	7.1052	n. d.	6.66135
P61981	P61981	5	3	3	14-3-3 protein gamma;14-3-3 protein gamma, N-terminally processed	YWHAG	1433G_HUMAN 14-3-3 protein gamma OS=Homo sapiens OX=9606 GN=YWHAG PE=1 SV=2	1	5	3	3	2	2	2	2	2	2	2	2	2	2	2	3	28.302	247	247	0	323.31	MS/MS	MS/MS	MS/MS	MS/MS	MS/MS	MS/MS	MS/MS	MS/MS	MS/MS	MS/MS	MS/MS	MS/MS		8.24544	8.34268	8.18943	8.22446	8.17164	8.14264	7.85199	7.80876
P62258	P62258	5	3	3	14-3-3 protein epsilon	YWHAE	1433E_HUMAN 14-3-3 protein epsilon OS=Homo sapiens OX=9606 GN=YWHAE PE=1 SV=1	1	5	3	3	2	3	2	3	3	3	3	3	3	3	3	3	29.174	255	255	0	167.98	MS/MS	MS/MS	MS/MS	MS/MS	MS/MS	MS/MS	MS/MS	MS/MS	MS/MS	MS/MS	MS/MS	MS/MS		8.31869	8.27903	8.33724	8.4914	8.50965	8.53282	8.15688	8.09576
P62937	P62937	4	4	4	Peptidyl-prolyl cis-trans isomerase A;Peptidyl-prolyl cis-trans isomerase A, N-terminally processed	PPIA	PPIA_HUMAN Peptidyl-prolyl cis-trans isomerase A OS=Homo sapiens OX=9606 GN=PPIA PE=1 SV=2	1	4	4	4	0	0	1	4	3	4	4	4	4	4	4	3	18.012	165	165	0	69.385			matching	MS/MS	MS/MS	MS/MS	MS/MS	MS/MS	MS/MS	MS/MS	MS/MS	MS/MS		n. d.	n. d.	7.11955	8.19223	8.19835	8.1946	7.85264	7.89661
P63010	P63010	8	8	6	AP-2 complex subunit beta	AP2B1	AP2B1_HUMAN AP-2 complex subunit beta OS=Homo sapiens OX=9606 GN=AP2B1 PE=1 SV=1	1	8	8	6	2	1	2	5	5	4	3	3	4	2	5	3	104.55	937	937	0	61.923	MS/MS	matching	MS/MS	MS/MS	MS/MS	MS/MS	MS/MS	MS/MS	MS/MS	MS/MS	MS/MS	MS/MS		7.61857	7.29135	7.89473	7.89004	7.87303	7.83487	7.51475	7.46274
Q01518	Q01518	5	5	5	Adenylyl cyclase-associated protein 1	CAP1	CAP1_HUMAN Adenylyl cyclase-associated protein 1 OS=Homo sapiens OX=9606 GN=CAP1 PE=1 SV=5	1	5	5	5	3	3	2	5	5	5	5	4	4	5	5	5	51.901	475	475	0	213.74	MS/MS	MS/MS	MS/MS	MS/MS	MS/MS	MS/MS	MS/MS	MS/MS	MS/MS	MS/MS	MS/MS	MS/MS		8.23096	8.09778	8.27547	8.35085	8.33866	8.34044	7.99488	7.96514
Q07021	Q07021	5	5	5	Complement component 1 Q subcomponent-binding protein, mitochondrial	C1QBP	C1QBP_HUMAN Complement component 1 Q subcomponent-binding protein, mitochondrial OS=Homo sapiens OX=9606 GN=C1QBP PE=1 SV=1	1	5	5	5	0	2	1	4	3	4	4	3	4	4	4	5	31.362	282	282	0	28.45		MS/MS	MS/MS	MS/MS	MS/MS	MS/MS	MS/MS	MS/MS	MS/MS	MS/MS	MS/MS	MS/MS		n. d.	7.65638	7.64032	7.99186	7.97452	7.87087	7.58348	7.56445
Q13263	Q13263	11	11	11	Transcription intermediary factor 1-beta	TRIM28	TIF1B_HUMAN Transcription intermediary factor 1-beta OS=Homo sapiens OX=9606 GN=TRIM28 PE=1 SV=5	1	11	11	11	0	0	1	9	9	9	6	6	6	6	6	6	88.549	835	835	0	84.689			matching	MS/MS	MS/MS	MS/MS	MS/MS	MS/MS	MS/MS	MS/MS	MS/MS	MS/MS		n. d.	n. d.	7.05557	8.34567	8.18435	8.17452	7.83073	7.73411
Q15181	Q15181	2	2	2	Inorganic pyrophosphatase	PPA1	IPYR_HUMAN Inorganic pyrophosphatase OS=Homo sapiens OX=9606 GN=PPA1 PE=1 SV=2	1	2	2	2	1	0	1	1	1	1	0	0	1	2	2	2	32.66	289	289	0	13.232	matching		matching	MS/MS	MS/MS	MS/MS			MS/MS	MS/MS	MS/MS	MS/MS		6.90484	n. d.	7.0092	7.28323	7.01616	7.2033	n. d.	n. d.
[truncated: 70 more rows]
[truncated: 59 more columns]

## Sheet: ST2 Excl in Mets (39,93,19)
Met 1				Met 2				Met 3
Majority protein IDs	Protein names	Gene names		Majority protein IDs	Protein names	Gene names		Majority protein IDs	Protein names	Gene names
[truncated: 93 more rows]

## Sheet: ST3 Enrichments Met1vsLiv
Upregulated in Liver vs Met 1
[truncated: 5 more rows]

## Sheet: ST4 Regulated in Met 1-3 (481)
Protein IDs	Majority protein IDs	Peptide counts (all)	Peptide counts (razor+unique)	Peptide counts (unique)	Protein names	Gene names	Fasta headers	Number of proteins	Peptides	Razor + unique peptides	Unique peptides	Unique peptides Liver_1	Unique peptides Liver_2	Unique peptides Liver_3	Unique peptides Met 1_1	Unique peptides Met 1_2	Unique peptides Met 1_3	Unique peptides Met 2_1	Unique peptides Met 2_2	Unique peptides Met 2_3	Unique peptides Met 3_1	Unique peptides Met 3_2	Unique peptides Met 3_3	Mol. weight [kDa]	Sequence length	Sequence lengths	Q-value	Score	Identification type Liver_1	Identification type Liver_2	Identification type Liver_3	Identification type Met 1_1	Identification type Met 1_2	Identification type Met 1_3	Identification type Met 2_1	Identification type Met 2_2	Identification type Met 2_3	Identification type Met 3_1	Identification type Met 3_2	Identification type Met 3_3	SPACER	LogLFQ intensity Liver_1	LogLFQ intensity Liver_2	LogLFQ intensity Liver_3	LogLFQ intensity Met 1_1	LogLFQ intensity Met 1_2	LogLFQ intensity Met 1_3	LogLFQ intensity Met 2_1	LogLFQ intensity Met 2_2
[truncated: 481 more rows]
[truncated: 67 more columns]

[truncated: 3 more sheets: ST5 Enrichments in Mets, ST 6 ECM associated proteins, ST7 CRC Prognosis ECM Proteins]
